# Supplementary material for: Intra- and Inter-individual Differences in the Human Intestinal Microbial Conversion of (-)-Epicatechin and Bioactivity of Its Major Colonic Metabolite 5-(3′,4′-Dihydroxy-Phenyl)-γ-Valerolactone in Regulating Nrf2-Mediated Gene Expression
Source: Front Nutr. 2022 Jun 30;9:910785. doi: 10.3389/fnut.2022.910785 (PMC9281540; doi:10.3389/fnut.2022.910785)
Supplement: Supplementary file 2 [file Table_1.xlsx]

## Sheet: Table S1
Majority protein IDs	Protein names	Gene names	FC_EC30	FC_PV30	P_EC30	P_PV30	Control	Control	Control	Control	EC30	EC30	EC30	EC30	PV30	PV30	PV30	PV30
A0A067XG53;O70589	Peripheral plasma membrane protein CASK	Cask	0.803285	0.486949	0.108093	0.338997	7.55152	7.44228	7.58817	7.40038	7.40236	7.39929	7.34141	7.45876	7.45088	7.5955	7.38591	6.3
A0A087WNL7;A0A087WQ44;A0A087WP63;A0A087WNX7		Srcap	0.759738	0.679731	0.270923	0.0838236	9.00728	8.86717	8.95047	8.85645	8.56342	8.75243	8.96788	8.9203	8.90231	8.5584	8.80798	8.74203
A0A087WNP6;Q4VAA2	Protein CDV3	Cdv3	1.19147	1.41814	0.324897	0.00688146	8.44372	8.43067	8.31427	8.36665	8.28298	8.46507	8.55764	8.55394	8.60647	8.5196	8.53217	8.50394
A0A087WQE6;A0A087WNT1;P83940;A0A087WPE4	Transcription elongation factor B polypeptide 1	Tceb1	0.840711	0.650048	0.620707	0.135112	8.02567	8.03723	7.65186	8.09774	8.15836	7.83967	7.66445	7.8486	7.81355	7.84141	7.67758	7.73174
A0A087WSF5;G5E8E1;A0A087WNU6		Lrrfip1	0.465742	1.31631	0.612809	0.866001	6.3	7.92581	6.3	7.74206	6.3	6.3	8.04044	6.3	8.07485	6.3	6.3	8.07044
A0A087WNV1;A0A087WSR7;A0A087WR52;Q8K2K6;A0A087WRL1	Arf-GAP domain and FG repeat-containing protein 1	Agfg1	1.16163	1.24135	0.497292	0.286657	8.0221	8.06889	7.79799	7.75206	7.92946	7.91738	7.95228	8.10219	8.02617	8.02551	7.99259	7.97236
A0A087WNY2;A0A087WRT0;D3YZP6;A0A0R4J065;Q8BGE6	Cysteine protease ATG4B	Atg4b	0.516492	0.474744	0.322909	0.256107	7.42966	6.73507	6.75571	6.3	6.3	6.80342	6.3	6.66928	6.58257	6.3	6.3	6.74371
A0A087WNZ7;G5E870	E3 ubiquitin-protein ligase TRIP12	Trip12	1.1304	0.992581	0.472112	0.965132	8.08736	8.25722	8.25186	8.3566	8.17863	8.321	8.37427	8.29206	8.33566	8.14305	8.27807	8.18333
A0A087WPB2;A0A087WRH9;Q8BX65	MyoD family inhibitor domain-containing protein	Mdfic	1.15543	0.154481	0.592188	0.0417875	7.31652	7.40727	7.50791	7.45978	7.21746	7.50798	7.72015	7.49687	6.3	6.3	6.3	7.54699
A0A087WPL5;E9QNN1;Q3UR42		Dhx9	1.09054	1.10069	0.213536	0.370951	8.65295	8.65375	8.65862	8.74194	8.68272	8.69159	8.74845	8.73508	8.6825	8.63789	8.8086	8.74494
A0A087WPP8;P62484;A0A087WRS3;Q6AXH6;Q6AXD2;A0A087WNT3	Abl interactor 2	Abi2	0.936174	1.00341	0.649972	0.984941	7.74763	7.67538	7.69099	7.50469	7.54309	7.62673	7.67229	7.66201	7.78879	7.52651	7.64266	7.66664
A0A087WQA0;F8WI22;Q8K019;A0A087WRN1	Bcl-2-associated transcription factor 1	Bclaf1	1.22724	1.33511	0.0210129	0.0106713	7.9752	7.88095	7.98369	7.97731	8.00026	8.05115	8.06841	8.05304	8.14761	8.03423	8.07288	8.0645
A0A087WQC2;A0A087WR42;Q3V0J1	Transmembrane protein 237	Tmem237	1.15432	1.14184	0.356056	0.24301	7.58409	7.70667	7.77741	7.65692	7.61993	7.79306	7.83649	7.72492	7.74984	7.75498	7.68606	7.76464
Q80TV8;E9Q6L0;E9QKH0;A0A087WQF1;J3QP81;A0A087WS18;A0A087WQ95;A0A087WNW8;A0A087WRK0;A0A087WP42;E9QNY9;A0A087WRE8;A0A087WQ31;A0A0A6YXZ1	CLIP-associating protein 1	Clasp1	0.806465	0.78985	0.201702	0.0127527	7.8147	7.67747	7.75491	7.77159	7.81121	7.53708	7.61048	7.68625	7.65779	7.66392	7.63694	7.6502
A0A087WQH8		Slc35a4	0.680667	0.0350657	0.724407	1.51524e-05	7.87081	7.69736	7.99176	7.46054	6.3	7.94314	8.24502	7.86405	6.3	6.3	6.3	6.3
B7ZNP0;A0A087WQK5;A0A087WR24;Q2HXL6	alpha-1,2-Mannosidase;ER degradation-enhancing alpha-mannosidase-like protein 3	Edem3	1.57413	0.989366	0.659875	0.992504	6.3	6.3	7.56379	7.35839	7.31923	7.33662	6.3	7.35449	6.3	7.47956	7.42405	6.3
A0A087WQN7;F8VQ87;P97789;A0A087WNV6	5-3 exoribonuclease 1	Xrn1	1.10885	2.07887	0.92292	0.51253	6.3	6.3	7.46501	6.3	7.64451	6.3	6.3	6.3	7.54241	7.4939	6.3	6.3
A0A087WQS2;Q9CQC6;A0A087WPF9	Basic leucine zipper and W2 domain-containing protein 1	Bzw1	0.929538	0.953603	0.601373	0.584454	8.54058	8.4702	8.41457	8.43199	8.56348	8.38657	8.32875	8.45162	8.4712	8.37814	8.45391	8.47156
A0A087WQT6;O89110	Caspase-8;Caspase-8 subunit p18;Caspase-8 subunit p10	Casp8	1.44424	1.65531	0.669105	0.556779	7.81014	7.58625	6.3	7.60395	7.68892	7.27921	7.47909	7.49168	7.63751	7.61386	7.34696	7.57753
A0A087WR50;P11276;Q3UHL6;A0A087WSN6;A0A087WS56;B9EHT6;B7ZNJ1	Fibronectin;Anastellin	Fn1	1.02914	0.989657	0.708796	0.921029	8.89464	8.94291	8.94349	9.03113	8.94296	9.00035	8.94112	8.97762	8.86275	8.95657	8.95034	9.02444
D0QMC3;A0A087WRA4;A0A087WQG9	Myeloid cell nuclear differentiation antigen-like protein	Mndal	1.20142	1.37272	0.524207	0.131522	7.54309	7.70748	7.62794	7.81582	7.55001	7.64244	8.01837	7.80228	7.9081	7.84974	7.82707	7.65974
A0A087WRF2;E9Q3K3;Q8BXK8	Arf-GAP with GTPase, ANK repeat and PH domain-containing protein 1	Agap1	1.01313	1.1287	0.892666	0.168004	7.37136	7.37914	7.37099	7.44052	7.50504	7.35713	7.35003	7.37247	7.48419	7.38373	7.40352	7.50091
A0A087WRM2;Q91VK4	Integral membrane protein 2C;CT-BRI3	Itm2c	1.31175	1.61013	0.312565	0.0385396	7.87462	7.92687	8.19915	8.05381	7.92804	8.10281	8.29822	8.19678	8.2831	8.2461	8.1423	8.2104
F2Z4A3;A0A087WRT4;A0A1L1SQU7		Fat1	0.941004	0.911271	0.434183	0.0797776	7.83354	7.88141	7.87496	7.92098	7.78056	7.87797	7.84703	7.89969	7.81813	7.84293	7.83852	7.8499
A0A087WRY3;Q80XU3	Nuclear ubiquitous casein and cyclin-dependent kinase substrate 1	Nucks1	1.21023	1.53842	0.347136	0.148011	8.28423	8.01051	8.17444	8.38232	8.28335	8.28303	8.27395	8.34264	8.63842	8.31555	8.33588	8.30995
Q921F2;Q6VYI4;Q6VYI5;Q8BLD4;Q8R0B4;A0A087WRZ5;A0A087WR97;A0A087WSE4	TAR DNA-binding protein 43	Tardbp	1.37261	1.83767	0.0877641	0.00181883	8.35654	8.3141	8.44646	8.29508	8.35585	8.47486	8.64119	8.49048	8.69676	8.64607	8.60294	8.52349
A0A087WSI8;A0A0R4J0I6;Q80XL6;F6U473	Acyl-CoA dehydrogenase family member 11	Acad11;Gm28305	1.86433	1.03468	0.495745	0.966767	6.3	6.3	6.3	7.23404	6.3	6.3	7.31948	7.29664	6.3	6.3	6.3	7.29325
Q99K94;Q8C3V4;A0A087WSP5;P42225	Signal transducer and activator of transcription;Signal transducer and activator of transcription 1	Stat1	0.605705	0.67227	0.506524	0.0833317	7.514	7.45376	7.30382	7.32756	7.60538	7.56605	6.3	7.25677	7.34092	7.03858	7.24075	7.28908
Q60759;A0A0A0MQ68	Glutaryl-CoA dehydrogenase, mitochondrial	Gcdh	0.975157	0.962409	0.861274	0.844627	7.91093	8.10315	8.13462	8.14885	8.02662	8.12267	8.02759	8.07697	7.8916	8.068	8.09847	8.17292
Q6PDK2;A0A0A0MQ73	Histone-lysine N-methyltransferase 2D;Histone-lysine N-methyltransferase	Kmt2d	0.599894	0.327512	0.586548	0.13771	6.3	7.37438	6.3	7.16471	6.3	6.3	6.3	7.35139	6.3	6.3	6.3	6.3
Q3UMC0;A0A0A0MQ80;A0A0G2JFY0	Spermatogenesis-associated protein 5	Spata5	1.19935	1.04417	0.212621	0.715299	7.47292	7.55936	7.37007	7.41083	7.55348	7.63198	7.48554	7.45796	7.49535	7.5365	7.42695	7.42946
V9GXE4;A0A0A0MQ89;Q80US4	Actin-related protein 5	Actr5	2.49032	2.89541	0.21092	0.177638	6.3	6.3	7.25261	7.20691	7.2971	7.04021	7.32972	6.9775	7.56937	7.3358	6.99199	7.0092
A0A0A0MQ90;P97352	Protein S100-A13	S100a13	0.765155	0.927807	0.823177	0.951601	7.76113	7.76259	6.3	7.79311	7.76651	6.3	7.45709	7.62823	7.628	6.3	7.80024	7.75842
A0A0A0MQA5;P68368	Tubulin alpha-4A chain	Tuba4a	0.917387	1.18451	0.566014	0.0771265	8.1036	8.08789	8.10295	7.9999	8.16403	8.08525	7.90392	7.99135	8.12901	8.08842	8.17624	8.19482
A0A0A0MQB0;Q4PJX1	Protein odr-4 homolog	BC003331;Odr4	0.978976	0.888368	0.921574	0.563249	8.02918	8.40702	8.2921	8.17542	8.10216	8.24025	8.24346	8.28094	8.14743	8.20677	8.12418	8.21972
A0A0A0MQM6;I1E4X2;A0A0A0MQE0;E9Q6Z8;F8VQL7;A0A0R4J1Z4;P25425	POU domain protein;POU domain, class 2, transcription factor 1	Pou2f1	0.860705	0.780034	0.273348	0.136179	7.68146	7.8468	7.75549	7.70811	7.69371	7.79129	7.63296	7.61331	7.79147	7.59623	7.6055	7.56711
A0A0A0MQM0;P63242;Q8BGY2	Eukaryotic translation initiation factor 5A;Eukaryotic translation initiation factor 5A-1;Eukaryotic translation initiation factor 5A-2	Eif5a;Eif5a2	0.848953	1.04366	0.387082	0.782985	9.08775	8.932	8.89727	8.86429	9.01749	8.91009	8.82063	8.74861	9.02747	9.03407	8.86127	8.93272
S4R2D5;S4R2T5;A0A0A0MQN4;Q9D906;S4R1K1;S4R1U3;S4R1W9;S4R1N8;S4R2P7;S4R1T0	Ubiquitin-like modifier-activating enzyme ATG7	Atg7	0.454243	0.126813	0.177041	1.05574e-05	7.3357	7.01523	7.23121	7.2052	7.32174	6.7984	6.3	6.99637	6.3	6.3	6.3	6.3
A0A0A6YVR9;V9GXE6;P09925	Surfeit locus protein 1	Surf1	4.96892	1.10776	0.119239	0.938968	7.535	7.69702	6.3	6.3	7.69229	7.73426	7.6382	7.55232	6.3	7.68121	7.7286	6.3
A0A0A6YVS2;Q921L3	Transmembrane and coiled-coil domain-containing protein 1	Tmco1	0.93998	1.02565	0.685283	0.83726	8.07324	8.2577	8.28834	8.24797	8.10663	8.13745	8.24047	8.27517	8.22565	8.23269	8.26607	8.18684
Q9JKV1;A0A0A6YVU8;D3YUD8	Proteasomal ubiquitin receptor ADRM1	Adrm1;Gm9774	0.272808	0.271631	0.153873	0.151901	7.56117	7.37326	7.36135	7.52916	7.48478	7.48359	6.3	6.3	7.44883	6.3	6.3	7.51203
A0A0A6YWB0;A0A0A6YVV8;A0A0A6YXE3;G3X9Q0;Q9JKP5;A0A0A6YXP3	Muscleblind-like protein 1	Mbnl1	1.05854	1.11364	0.757267	0.307679	8.20134	8.12503	8.22074	8.15372	8.00462	8.2258	8.35908	8.21016	8.32288	8.15619	8.2154	8.19335
A0A0A6YVY7;A0A0A6YW28;P35123	Ubiquitin carboxyl-terminal hydrolase;Ubiquitin carboxyl-terminal hydrolase 4	Usp4	0.897512	0.234893	0.927588	0.134278	7.59699	6.3	7.51953	6.3	7.51392	7.41476	6.3	6.3	6.3	6.3	6.3	6.3
A0A0A6YWD3;A0A0A6YVZ7;Q8C735;A0A0A6YWF7	Protein lin-9 homolog	Lin9	0.361673	0.361673	0.134665	0.134665	6.3	7.14236	6.3	7.22438	6.3	6.3	6.3	6.3	6.3	6.3	6.3	6.3
E9QKE4;A0A0A6YWM5;Q8BMG7	Rab3 GTPase-activating protein non-catalytic subunit	Rab3gap2	1.01703	1.0576	0.891223	0.728666	7.69132	7.56177	7.51568	7.57258	7.68386	7.6041	7.51673	7.566	7.74347	7.65768	7.52759	7.50989
A0A0A6YWR8;E9PVG7;P97820;B7ZNR9;B2RUE8;A0A0A6YW53;A0A0A6YWM8;F8VPL5	Mitogen-activated protein kinase kinase kinase kinase 4	Map4k4	1.05995	1.26809	0.586995	0.0136439	7.6086	7.65588	7.62322	7.59181	7.54376	7.61015	7.72505	7.7017	7.65611	7.76163	7.70448	7.76989
E9Q9M5;A0A0A6YWX1;J3KMM1;Q3UJD6;A0A0A6YWN9	Ubiquitin carboxyl-terminal hydrolase;Ubiquitin carboxyl-terminal hydrolase 19	Usp19	1.03463	0.917022	0.761306	0.571517	7.54538	7.5623	7.57192	7.71301	7.67945	7.57173	7.57242	7.62815	7.50576	7.5502	7.48293	7.70324
A0A0A6YX18;Q8BVE3;A0A0A6YWP6	V-type proton ATPase subunit H	Atp6v1h	0.823765	0.844236	0.239802	0.545427	8.05713	7.89602	7.97116	8.01431	8.02065	7.8174	7.79892	7.96488	7.68652	7.76904	8.03937	8.14956
A0A0A6YX73;Q8K1M3;P12367;A0A0A6YY28	cAMP-dependent protein kinase type II-alpha regulatory subunit	Prkar2a	0.812226	0.274414	0.129582	0.145602	7.49903	7.46823	7.33832	7.45491	7.44476	7.27621	7.37256	7.30565	7.47379	6.3	6.3	7.44031
Q5FWX7;E9Q6C1;F6UHR6;E9PXZ2;A0A0A6YXH3;A2A8Z1	Oxysterol-binding protein;Oxysterol-binding protein-related protein 9	Osbpl9	0.958652	0.983057	0.733315	0.841582	7.42599	7.3733	7.46586	7.47653	7.54925	7.38987	7.33828	7.39092	7.44677	7.36465	7.40998	7.49059
A0A0A6YY66;Q8BSN6;O70480	Vesicle-associated membrane protein 4	Vamp4	5.79652	1.50254	0.0688505	0.710849	6.3	6.3	7.66715	6.3	7.39136	7.33794	7.53813	7.35239	7.3846	6.3	7.28986	6.3
A0A0B4J1E2;Q9CSN1	SNW domain-containing protein 1	Snw1	1.17147	1.16426	0.194876	0.0406038	8.1358	8.2295	8.20906	8.20618	8.18789	8.19593	8.35671	8.31494	8.2801	8.23457	8.29354	8.23654
A0A0B4J1E5;Q99PM9;A0A0A6YXG9;A0A0A6YXW7	Uridine-cytidine kinase 2	Uck2	3.27372	4.05748	0.0927555	0.0639757	7.16814	6.3	7.21088	6.3	7.25717	7.24274	7.21859	7.32069	7.56658	7.35668	7.28251	7.20629
O35343;A0A0B4J1E7	Importin subunit alpha-3	Kpna4	0.495498	0.183595	0.452668	0.118238	7.85015	7.59941	7.74107	7.72829	7.89189	7.7467	6.3	7.7605	6.3	6.3	7.72081	7.65355
A0A0B4J1G5;Q9JHC9	ETS-related transcription factor Elf-2	Elf2	1.26399	1.02533	0.350754	0.902655	7.24122	7.47125	7.49025	7.58619	7.36741	7.53115	7.69363	7.60371	7.53396	7.48676	7.4794	7.33226
A0A0G2JE03;Q3TWF7;A0A0G2JDM7;Q8BTZ4;A0A0G2JDE8;A0A0G2JFH0	Anaphase-promoting complex subunit 5	Anapc5	0.315544	0.138976	0.252576	0.119978	8.03635	7.98718	7.9339	7.94004	7.8789	7.72151	6.3	7.9933	6.3	6.3	7.87755	7.99168
A0A0H2UH17;A0A0G2JDV6;Q80X50	Ubiquitin-associated protein 2-like	Ubap2l	1.01416	0.937834	0.904814	0.494834	8.32562	8.31536	8.22016	8.38032	8.3716	8.32836	8.21213	8.35378	8.27467	8.23165	8.31027	8.31338
E9QKG6;A0A0G2JDZ9;E9Q804;Q99NH0;A0A1W2P6X1	Ankyrin repeat domain-containing protein 17	Ankrd17	0.801425	0.868329	0.402017	0.363216	7.67088	7.69451	7.58008	7.68949	7.78471	7.57417	7.28589	7.60563	7.76425	7.51766	7.54789	7.55989
A0A0G2JEP0;A0A0H2UH27			1.15908	1.28545	0.236931	0.0559602	8.33189	8.14467	8.25681	8.19246	8.22209	8.35265	8.30207	8.30548	8.38249	8.35966	8.33955	8.28035
A0A1L1SVG1;A0A0R4J169;A0A1L1SQW1;E9QN52;A0A0G2JEP4;A0A0G2JFV5;A0A1L1SSC0;A0A668KLE1;Q91WK0	Leucine-rich repeat flightless-interacting protein 2	Lrrfip2	0.235256	0.235256	0.134242	0.134242	7.5932	7.52064	6.3	6.3	6.3	6.3	6.3	6.3	6.3	6.3	6.3	6.3
A0A0G2JEY4;Q9CXL3	Uncharacterized protein C7orf50 homolog		2.258	0.554763	0.310753	0.626957	7.66529	7.44495	7.48975	6.3	7.55832	7.40965	7.74649	7.60042	6.3	7.77779	6.3	7.49863
D3YVI5;A0A0G2JF52;Q9R0Q6	Actin-related protein 2/3 complex subunit 1A	Arpc1a	1.03832	0.466892	0.969246	0.455405	7.40193	7.45732	6.3	7.45046	7.4994	7.41052	6.3	7.46512	6.3	7.29918	6.3	7.38741
A0A0G2JFJ6;Q7TPD0	Integrator complex subunit 3	Ints3	1.2668	1.19453	0.248894	0.320014	7.52696	7.61107	7.78707	7.68506	7.59049	7.77033	7.79516	7.86503	7.73244	7.62095	7.84086	7.72469
A0A0G2JFP4;Q8K385	Ferric-chelate reductase 1	FRRS1	1.13539	0.910931	0.362109	0.658785	7.72321	7.75831	7.85504	7.73945	7.71007	7.79008	7.86754	7.92891	7.49153	7.74454	7.84468	7.83321
A0A0G2JFV9;Q9JHI7	Exosome complex component RRP45	Exosc9	0.0827319	0.0338094	0.0329428	1.7077e-07	7.88977	7.69753	7.6614	7.83516	7.85454	6.3	6.3	6.3	6.3	6.3	6.3	6.3
Q6NXI6;A0A0G2JFW6	Regulation of nuclear pre-mRNA domain-containing protein 2	Rprd2	0.956357	0.873307	0.730931	0.349858	7.40656	7.54728	7.52578	7.59447	7.42674	7.5282	7.45564	7.586	7.39889	7.39447	7.57441	7.47098
A0A0G2JFX7;Q9CWZ3;A0A0G2JEA9;A0A0N4SUH6	RNA-binding protein 8A	Rbm8a	1.06981	0.277025	0.952807	0.136165	7.32272	6.3	7.50721	6.3	7.28601	6.3	7.66115	6.3	6.3	6.3	6.3	6.3
A0A0G2JGW9;A0A0G2JFY5;Q3UUU2;Q91WJ8	Far upstream element-binding protein 1	Fubp1	1.16665	1.17999	0.157897	0.113205	8.1865	8.20914	8.20341	8.29199	8.21804	8.24581	8.336	8.35896	8.27917	8.22801	8.37647	8.29491
A0A0G2JG95;Q8BX10	Serine/threonine-protein phosphatase PGAM5, mitochondrial	Pgam5	1.18962	1.8629	0.502741	0.013047	7.69657	7.61545	7.94952	7.7361	7.6195	7.9437	7.94964	7.78642	8.03028	8.10085	7.96395	7.98331
A0A0G2JGI9;F8VPN4;F6XXE6		Agl	0.435388	0.487951	0.128743	0.236822	7.08009	6.86656	6.3	6.87165	6.3	6.77381	6.3	6.3	6.97181	6.3	6.3	6.3
A0A0G2JGY0;D3YWR7;A0A0G2JGJ1;Q8BVI4;D3Z1A1	Dihydropteridine reductase	Qdpr	12.3337	27.6312	0.0241069	4.29784e-09	6.3	6.3	6.3	6.3	6.3	7.80161	7.73776	7.725	7.70414	7.69815	7.73995	7.82335
A0A0G2JGL8;Q99PU8	Putative ATP-dependent RNA helicase DHX30	Dhx30	0.991118	1.00697	0.858202	0.930631	7.6041	7.68052	7.64935	7.67204	7.67794	7.64236	7.6209	7.64932	7.61467	7.61095	7.73354	7.65893
A0A0G2JGP4;Q9D091;P08556;A0A0G2JE25	GTPase NRas	Nras	1.04487	1.01118	0.582747	0.832432	8.27694	8.25578	8.28914	8.27084	8.21394	8.26647	8.35309	8.33546	8.22799	8.30666	8.26043	8.31693
A0A0G2JGQ4;P54729	NEDD8 ultimate buster 1	Nub1	0.807744	1.21715	0.465343	0.500849	7.64849	7.43289	7.33498	7.47582	7.64816	7.17278	7.32071	7.37961	7.55695	7.83909	7.44317	7.39433
E9Q1V9;E9Q1W0;E9Q1T1;A0A0G2JGS4;Q6PHZ2;Q8CCM0;E9QAJ4;D6RDQ8	Calcium/calmodulin-dependent protein kinase type II subunit delta	Camk2d	0.997617	1.24908	0.981426	0.0905724	7.91587	7.76712	7.85335	7.79589	7.88101	7.75566	7.8575	7.8339	7.98145	7.98808	7.90926	7.8398
Q8CJ26;A0A0G2JH13	Death domain-containing membrane protein NRADD	Nradd	0.453185	0.0888757	0.364979	0.0173952	7.46483	7.68462	7.74837	7.76916	7.63042	7.7837	6.3	7.57796	6.3	6.3	6.3	7.56211
A0A0G2JH17;K3W4P2;Q6P4S8	Integrator complex subunit 1	Ints1	1.0679	0.939633	0.701517	0.583126	7.58761	7.59787	7.7187	7.60213	7.47451	7.65588	7.73533	7.75471	7.65669	7.52319	7.66106	7.55721
Z4YJZ7;A0A0H2UH19;Q5DW34;E9Q5A3	Histone-lysine N-methyltransferase EHMT1	Ehmt1	1.17059	1.03054	0.463006	0.870496	8.66052	8.91719	8.8184	8.64847	8.6895	8.81865	8.97517	8.83487	8.81256	8.73983	8.86619	8.67826
A0A0H2UKB8;Q8R5K2	Ubiquitin carboxyl-terminal hydrolase 33	Usp33	0.389224	0.392997	0.22395	0.232255	6.3	7.11217	7.15857	7.14007	6.3	6.3	6.3	7.17161	6.3	6.3	6.3	7.18837
A0A0J9YTR2			2.95493	3.45504	0.576449	0.530133	6.3	6.3	8.48304	8.33021	8.12356	8.50969	6.3	8.3622	8.52092	6.3	8.37234	8.37381
A0A0J9YU37;A0A0J9YVI1;A0A0J9YTW1;A0A0J9YTU7;A0A0J9YUG4;A0A0J9YVG2;A0A0J9YUK1;Q91YV0;A0A0J9YTR9;A0A0J9YUP9;A0A0J9YUT7;A0A0J9YUX6;A0A0J9YUZ0;A0A0J9YV50;E9Q8G4;Q60722	Transcription factor 4	Tcf4	0.280383	0.138633	0.236659	0.0246293	7.52647	7.44119	6.3	7.36487	7.52354	6.3	6.3	6.3	6.3	6.3	6.3	6.3
A0A0J9YTS4;D3YXN7;Q8BJU2	Tetraspanin;Tetraspanin-9	Tspan9	0.768246	0.186484	0.84289	0.134144	6.3	7.72518	7.79226	6.3	6.3	7.65394	7.4055	6.3	6.3	6.3	6.3	6.3
A0A0J9YUR2;A0A0J9YTU3;Q5SXY1;A0A0J9YV86;A0A0J9YUF8	Cytospin-B	Specc1	1.02837	0.909113	0.742504	0.260335	7.61103	7.68532	7.66114	7.73853	7.66476	7.75612	7.66238	7.66136	7.67626	7.63578	7.57862	7.63984
A0A0J9YTU9;Q69Z99	Zinc finger protein 512	Znf512	1.21589	0.845973	0.313293	0.335799	7.45034	7.69295	7.64913	7.67682	7.57317	7.71393	7.83009	7.69163	7.55526	7.44206	7.63983	7.54152
E9Q7W0;A0A0J9YTV5;P31266;Q3U6F1;A0A0J9YVE0	Recombining binding protein suppressor of hairless	Rbpj	1.0698	0.864219	0.733146	0.453644	7.8419	8.10219	8.08196	8.15875	7.94823	8.10823	8.13226	8.11331	8.05096	7.89471	8.03575	7.94989
A0A0J9YTY0;A0A0J9YUL3;Q8C1B7	Septin-11	2021-09-11	0.991543	0.932848	0.904522	0.412382	8.87594	8.93872	8.953	8.96022	8.86897	8.95065	8.92122	8.97228	8.83562	8.88085	8.92221	8.96844
A0A0J9YUI1;A0A0J9YU07;P61087;Q3V3R8	Ubiquitin-conjugating enzyme E2 K	Ube2k	0.58445	1.18728	0.68845	0.898709	7.68459	6.3	7.4864	6.3	6.3	6.3	6.3	7.93798	7.8971	6.3	6.3	7.5721
A0A0J9YUM4;A0A0J9YU62;O88712	C-terminal-binding protein 1	Ctbp1	1.29339	0.422441	0.154399	0.303649	7.50391	7.63022	7.65431	7.82169	7.73805	7.72295	7.78125	7.81481	6.3	7.58719	7.59529	7.63072
A0A0J9YUD5;B9EJ54		Nup205	0.937322	1.14026	0.687753	0.428538	8.07962	7.91841	7.85554	8.02135	8.0577	7.85492	7.95048	7.89938	8.13004	7.9466	8.06908	7.95722
A0A0J9YUZ4;P63158;A0A0J9YUD8;D3YZ18;D3YVC6	High mobility group protein B1	Hmgb1	1.21162	1.29834	0.262464	0.0837405	9.40892	9.53411	9.56832	9.51324	9.4307	9.60914	9.70962	9.60861	9.74367	9.59582	9.58929	9.54937
A0A0J9YV20;A0A0R4J0B7;Q80UZ2	Protein SDA1 homolog	Sdad1	1.19819	1.1595	0.214835	0.342842	7.34729	7.34756	7.18665	7.34928	7.37594	7.3033	7.49452	7.37112	7.51319	7.30636	7.32709	7.34122
A0A0J9YV30;F8VQ28;A0A1D5RMM8;Q8VI36	Paxillin	Pxn	0.577267	1.27975	0.436893	0.163955	7.26701	7.51216	7.37763	7.34633	7.38267	7.3382	6.3	7.52778	7.54601	7.54269	7.35675	7.48619
A0A0M3HEP3;Q99M04	Lipoyl synthase, mitochondrial	Lias	0.268323	0.133838	0.224117	0.024945	6.3	7.45644	7.56933	7.36791	6.3	6.3	7.50831	6.3	6.3	6.3	6.3	6.3
J3QMN4;A0A0U1RPV8;A0A0U1RQA4;J3QMQ8;A0A0M3HEQ0;Q9JLT4;A0A0M3HEP9;D3Z0K8;A0A0U1RPC6	Thioredoxin reductase 2, mitochondrial	Txnrd2	1.16813	1.46042	0.349809	0.0656606	7.74084	7.72572	7.88647	7.61253	7.81768	7.88728	7.81656	7.714	7.8117	8.00954	7.84321	7.95902
A0A0N4SUH4;Q8BKS9;A0A494BBI7	Pumilio domain-containing protein KIAA0020	Kiaa0020	1.05184	1.07348	0.371792	0.300758	7.99106	7.95112	7.95996	7.98233	7.99244	7.93475	8.02572	8.01937	8.07689	7.96979	7.99179	7.96917
Q9QZ23;A0A0N4SUH8;D3Z285	NFU1 iron-sulfur cluster scaffold homolog, mitochondrial	Nfu1	1.03443	0.996752	0.815979	0.975051	8.11641	8.13843	8.25971	8.17949	8.06789	8.21408	8.31389	8.157	8.10185	8.17251	8.16696	8.24706
A0A0N4SUT0;P62322	U6 snRNA-associated Sm-like protein LSm5	Lsm5	0.179665	0.164305	0.0985985	0.0716205	7.76168	7.71155	7.71541	7.62892	7.65338	6.3	6.3	7.58204	7.54829	6.3	7.53187	6.3
A0A0N4SUU0;A0A0N4SWD7;E9Q6H8;A0A0N4SUV0;A0A0N4SW19;A0A0N4SUY3;A0A0N4SWF5		Plekha5	1.21808	2.64149	0.804866	0.113915	6.3	7.24927	7.21785	7.02764	7.19153	7.30501	7.34092	6.3	7.5315	7.32156	7.32094	7.30816
A0A0N4SV15;Q80UY2	E3 ubiquitin-protein ligase KCMF1	Kcmf1	2.48723	11.967	0.47799	0.0185379	6.3	6.3	7.57541	6.3	6.3	7.83165	7.62663	6.3	7.9101	7.84251	7.45254	7.5822
A0A0N4SV80;E9QML5;Q61464;A0A0N4SV38;A0A0N4SVI8;E9QKZ7;A0A0N4SVM8;Q3TZK9	Zinc finger protein 638	Zfml;Znf638	1.17885	1.08828	0.402173	0.600343	7.60453	7.79873	7.85959	7.85235	7.7017	7.86509	7.94453	7.88972	7.87974	7.76395	7.85068	7.76779
A0A0N4SVB8;Q9CQW2	ADP-ribosylation factor-like protein 8B	Arl8b	0.160231	0.289982	0.11163	0.167242	7.89245	7.88697	7.76601	7.76916	6.3	7.67126	6.3	7.86232	6.3	7.39051	7.71382	7.75974
A0A0N4SVE1;F7B2B4;Q9D1K2	V-type proton ATPase subunit F	Atp6v1f	1.13317	0.320597	0.892075	0.252634	6.3	7.26783	7.43194	7.33041	7.38252	7.4222	7.44265	6.3	6.3	6.3	6.3	7.45402
A0A0N4SVL9;Q9CQR6	Serine/threonine-protein phosphatase 6 catalytic subunit;Serine/threonine-protein phosphatase 6 catalytic subunit, N-terminally processed	Ppp6c	0.962122	1.00588	0.793583	0.959	8.19106	8.03834	8.02218	8.05786	8.17748	8.05438	7.94447	8.06603	8.09304	8.00501	8.08318	8.1384
A0A0N4SVQ1;Q62425	Cytochrome c oxidase subunit NDUFA4	Ndufa4	1.06757	1.13318	0.811311	0.431548	8.63987	8.74122	8.91907	8.77938	8.58092	8.84046	9.0456	8.72615	8.81244	8.90383	8.81186	8.76862
Q9DCS1;A0A0N4SVU8	Transmembrane protein 176A	Tmem176a	0.234646	0.110466	0.219448	0.024984	7.44571	7.63271	6.3	7.64866	7.60874	6.3	6.3	6.3	6.3	6.3	6.3	6.3
Q9DAS9;A0A0N4SW28;A0A0N4SVT3	Guanine nucleotide-binding protein G(I)/G(S)/G(O) subunit gamma-12	Gng12	1.11113	1.07817	0.385836	0.528927	8.57692	8.65084	8.75931	8.73811	8.66106	8.78257	8.72463	8.73997	8.65402	8.74164	8.69331	8.76695
A0A0N4SW73;Q8R361	Rab11 family-interacting protein 5	Rab11fip5	1.00288	0.95179	0.936699	0.473814	7.69118	7.65347	7.64367	7.67739	7.67296	7.6545	7.69488	7.64837	7.71681	7.61439	7.64778	7.60089
A0A0N5E9G7;G3X8Z6;Q5U4B1;G3UWX1;P35601	Replication factor C subunit 1	Rfc1	1.079	1.05151	0.678273	0.771545	7.57671	7.67299	7.73497	7.57553	7.61152	7.57695	7.86413	7.63969	7.77409	7.67483	7.70652	7.49202
A0A0R3P9C4;Q8C1Q6	Small integral membrane protein 4	Smim4	0.386937	0.997548	0.536823	0.998792	7.87554	6.3	6.3	8.01999	6.3	6.3	6.3	7.94608	7.79463	8.09663	6.3	6.3
A0A0R3P9C8;Q9DC69	NADH dehydrogenase [ubiquinone] 1 alpha subcomplex subunit 9, mitochondrial	Ndufa9	1.17563	1.25099	0.271619	0.0783521	8.20426	8.28083	8.3809	8.21706	8.26771	8.40698	8.41938	8.27005	8.36483	8.39275	8.30786	8.40663
H3BKS8;E9PWD4;A0A0R4IZW7;Q3TX08;G3V019	tRNA (guanine(26)-N(2))-dimethyltransferase	Trmt1	1.02852	1.36104	0.795624	0.0731503	7.63974	7.54823	7.57585	7.44376	7.50782	7.57296	7.58364	7.592	7.81354	7.69421	7.62193	7.61338
A0A0R4IZW8;O88456;A0A0R4J1C2	Calpain small subunit 1	Capns1	0.84057	1.03202	0.293294	0.751762	8.18904	8.06982	8.20785	8.22045	8.21069	7.95743	8.06157	8.15576	8.14777	8.1919	8.1554	8.24684
A0A0R4IZW9;Q9DCT5	Stromal cell-derived factor 2	Sdf2	0.438412	1.53838	0.455388	0.0463771	8.01549	7.89317	7.91664	8.10938	7.91266	8.21439	8.07515	6.3	8.27154	8.2319	8.01716	8.16233
Q6NS54;A0A0R4IZX2;Q9JHL1;A0A3Q4EHM9;A0A0R4J006;A0A3Q4EBU8	Na(+)/H(+) exchange regulatory cofactor NHE-RF;Na(+)/H(+) exchange regulatory cofactor NHE-RF2	Slc9a3r2	1.06161	1.00462	0.557177	0.977704	7.93009	8.02588	8.00017	8.02086	7.93424	8.05477	7.99503	8.09684	7.80856	8.00852	8.08228	8.08565
A0A0R4IZY0;Q8C1A5	Thimet oligopeptidase	Thop1	0.915936	0.963226	0.798068	0.902444	8.19849	8.08679	7.72328	7.96044	8.20118	8.01338	7.73912	7.86278	7.97469	8.10312	7.76228	8.06382
A0A0R4IZY9;Q91XI1	tRNA-dihydrouridine(47) synthase [NAD(P)(+)]-like	Dus3l	1.11095	1.30537	0.227043	0.111149	7.58483	7.58608	7.51953	7.57911	7.57842	7.63618	7.68577	7.55195	7.8558	7.67223	7.60405	7.6004
A0A0R4J007;P70261	Paladin	Pald1	0.343142	0.688968	0.186063	0.595161	7.40676	7.14712	7.39573	7.18977	7.44945	6.3	6.3	7.23183	7.54412	6.3	7.38653	7.26152
P70288;A0A0R4J008;Q8BQ10	Histone deacetylase 2	Hdac2	0.966138	0.811722	0.820601	0.300674	8.27614	8.27293	8.27784	8.51725	8.36004	8.33993	8.27616	8.30818	8.25108	8.10195	8.35232	8.27644
A0A0R4J015;J3QML2;B2RX12	Canalicular multispecific organic anion transporter 2	Abcc3	0.104813	0.0492931	0.138784	0.0322768	7.62001	6.3	8.0103	8.49854	7.61052	6.3	6.3	6.3	6.3	6.3	6.3	6.3
A0A0R4J023;Q9JLZ3;F6R307;F6RT60	Methylglutaconyl-CoA hydratase, mitochondrial	Auh	0.884744	0.933186	0.486729	0.722356	7.53433	7.76111	7.68275	7.63102	7.54775	7.70862	7.4742	7.6659	7.469	7.59441	7.64139	7.78428
A0A0R4J034;Q99K01	Pyridoxal-dependent decarboxylase domain-containing protein 1	Pdxdc1	0.916777	1.13106	0.591834	0.386008	7.93288	7.81637	7.73119	7.93111	7.92144	7.72567	7.75571	7.85778	7.96814	7.94652	7.85359	7.85724
A0A0R4J041;Q8C3P7;G3UZP2;G3UY98;G3UX68;G3UYB5;G3UXX7	N6-adenosine-methyltransferase subunit METTL3	Mettl3	2.37517	27.7745	0.355918	2.44543e-08	6.3	6.3	6.3	6.3	6.3	6.3	7.80278	6.3	7.82517	7.66949	7.68647	7.79346
A0A0R4J045;A0A3B2WB30;Q3UFY0;A0A3B2WBC2	Ribosomal RNA processing protein 36 homolog	Rrp36	0.660374	0.191461	0.275161	0.0341204	7.70442	7.8615	7.59899	7.9087	7.766	7.32058	7.40731	7.85889	7.26375	7.23297	6.3	7.40521
A0A0R4J047;Q9CYI4;D3Z765	Putative RNA-binding protein Luc7-like 1	Luc7l	2.61937	0.896448	0.357503	0.936334	8.06453	6.3	7.91692	7.81933	7.98371	8.1554	7.77677	7.85771	7.94411	7.76366	7.90312	6.3
A0A0R4J049;Q8CIG8	Protein arginine N-methyltransferase 5	Prmt5	0.913827	0.802858	0.701899	0.17769	7.76903	7.68616	7.48766	7.65975	7.81987	7.52264	7.46934	7.63422	7.53428	7.51172	7.60293	7.57223
A0A0R4J052;G5E8T9;Q99KB8;E9Q2H8;E9PYA3;D3YUX8;D3YWI0	Hydroxyacylglutathione hydrolase, mitochondrial	Hagh	0.736022	0.773799	0.0925564	0.248332	7.82827	7.80101	7.71983	7.91693	7.78781	7.62584	1900-01-07 13:33:25	7.75507	7.49827	7.68093	7.84505	7.7963
A0A0R4J058;A0A0R4J242;Q922Q9;A0A1B0GSH5;D3YWG2;G8JL55	Chitinase domain-containing protein 1	Chid1	1.24081	1.51758	0.229901	0.0216636	7.61518	7.42721	7.6772	7.61142	7.55278	7.69673	7.76669	7.68963	7.79917	7.80909	7.72498	7.72237
A0A0R4J060;J3QNK5;Q8BIH0	Histone deacetylase complex subunit SAP130	Sap130	1.91059	7.43854	0.355918	0.0272347	6.3	6.3	6.3	6.3	6.3	6.3	7.42467	6.3	7.63244	6.3	7.48938	7.26413
A0A0R4J078;Q8VCH8	UBX domain-containing protein 4	Ubxn4	1.23229	1.37867	0.364071	0.0204588	7.96451	8.08008	8.15881	8.11697	8.01941	8.10646	8.40351	8.15385	8.25161	8.19047	8.19454	8.2416
A0A0R4J079;Q8BMP6	Golgi resident protein GCP60	Acbd3	0.909498	0.995773	0.563349	0.950338	7.79594	7.77669	7.67313	7.76257	7.84062	7.67678	7.55574	7.7704	7.73726	7.7386	7.75382	7.77129
A0A0R4J081;A2AQ17;Q9CWX2	Complex I intermediate-associated protein 30, mitochondrial	Ndufaf1	1.24245	1.01333	0.0528972	0.940093	7.38196	7.52903	7.53957	7.52726	7.58017	7.57844	7.62178	7.57454	7.32564	7.49086	7.60175	7.58257
A0A0R4J1F6;A0A0R4J085;Q3UHZ7;Q91YN5	UDP-N-acetylhexosamine pyrophosphorylase;UDP-N-acetylgalactosamine pyrophosphorylase;UDP-N-acetylglucosamine pyrophosphorylase	Uap1	0.667892	0.797896	0.346878	0.569667	7.00273	6.66559	6.86478	6.81362	7.04454	6.55489	6.3	6.74612	6.3	6.83399	6.92712	6.8934
A0A0R4J091;Q9JKP7	DNA polymerase epsilon subunit 3	Pole3	1.13032	1.32315	0.269007	0.0813055	7.65465	7.5803	7.67898	7.66442	7.76755	7.7219	7.5907	7.71101	7.6829	7.66712	7.88319	7.83157
A0A0R4J093;Q9DBP5	UMP-CMP kinase	Cmpk1	0.732842	0.891552	0.319888	0.562781	8.18563	7.94289	7.92812	7.86218	8.14423	7.8026	7.69195	7.74007	7.86607	8.01406	7.85664	7.98263
O88291;A0A0R4J098	DBIRD complex subunit ZNF326	Znf326	1.07716	0.962524	0.612781	0.818389	7.60294	7.76882	7.61451	7.65839	7.61529	7.67304	7.65507	7.83038	7.58446	7.53265	7.79867	7.66252
F6UY70;F7CVZ7;E9Q9N6;E9PYX3;A0A0R4J227;A0A0R4J0B1;Q3T9A3;F6ZS70;E9QMP6;Q05512;F7CRG8;F7A3Q3;F6ZEX4	Serine/threonine-protein kinase MARK2	Mark2	1.22051	1.22345	0.190716	0.142323	7.2736	7.43331	7.37464	7.49741	7.38561	7.48004	7.54319	7.5163	7.46869	7.48831	7.43646	7.53584
A0A0R4J0B3;Q6PB82;O70405	Serine/threonine-protein kinase ULK1	Ulk1	0.642543	0.552806	0.403587	0.21421	6.94707	6.84338	6.3	6.88836	6.91551	6.3	6.3	6.6949	6.63687	6.3	6.3	6.71223
A0A0R4J0B4;Q99KK2	N-acylneuraminate cytidylyltransferase	Cmas	0.834902	0.571627	0.158183	0.0437576	7.50692	7.66059	7.62451	7.70646	7.50792	7.51583	7.55088	7.61039	7.55979	7.15327	7.44044	7.37345
A0A0R4J0B5;D6RDS0;Q91W34	RUS1 family protein C16orf58 homolog	BC017158	1.28847	1.01116	0.115798	0.937554	7.9389	8.04127	7.90047	7.79243	7.9908	8.10497	8.04953	7.96808	7.96667	7.84696	7.90879	7.96996
S4R2E1;A0A0R4J0B6;Q7TMS5;D3Z150	ATP-binding cassette sub-family G member 2	Abcg2	1.06226	1.12565	0.728237	0.435946	7.59472	7.76363	7.64958	7.61405	7.55347	7.71684	7.8358	7.6208	7.58204	7.78981	7.67763	7.77812
A0A0R4J0C0;Q9D720	Non-structural maintenance of chromosomes element 1 homolog	Nsmce1	0.850373	1.45398	0.869855	0.717846	6.3	6.3	6.3	7.59663	6.3	6.3	6.3	7.31507	6.3	6.3	7.29442	7.25244
A0A0R4J0C8;Q7TMF2	3-5 exoribonuclease 1	Eri1	1.22427	0.683118	0.836147	0.732	7.5172	6.3	7.38682	7.21317	7.40761	6.3	7.58504	7.47605	7.65289	7.50228	6.3	6.3
A0A0R4J0D3;Q3TDQ1	Dolichyl-diphosphooligosaccharide--protein glycosyltransferase subunit STT3B	Stt3b	0.907133	0.759744	0.610665	0.106371	7.769	7.8076	7.71686	7.94301	7.8845	7.64425	7.67524	7.86317	7.57786	7.68937	7.76201	7.7299
A0A0R4J0E4;Q7TQK1	Integrator complex subunit 7	Ints7	0.98232	0.688792	0.915796	0.0372784	7.38216	7.43742	7.3297	7.47056	7.43859	7.25981	7.33917	7.55128	7.2188	7.15391	7.39407	7.20542
A0A0R4J0F6;Q99KY4	Cyclin-G-associated kinase	Gak	0.545594	1.18691	0.320421	0.178362	7.36715	7.22868	7.23155	7.30118	7.29418	7.19482	7.28704	6.3	7.45219	7.3724	7.30062	7.30103
A0A0R4J0G0;Q8BH04;A0A2I3BQL9;A0A2I3BS39;A0A2I3BRX1	Phosphoenolpyruvate carboxykinase [GTP], mitochondrial	Pck2	1.00246	1.10909	0.978534	0.448872	8.30133	8.45388	8.46392	8.40181	8.40302	8.40364	8.42802	8.39055	8.33327	8.52489	8.46082	8.48184
A0A0R4J0G4;Q6VN19	Ran-binding protein 10	Ranbp10	0.531923	0.244186	0.408225	0.115648	7.61081	7.36494	7.46529	7.4882	7.44028	7.50485	6.3	7.58751	6.3	6.3	7.46055	7.41958
A0A0R4J0H7;Q8K2Z4	Condensin complex subunit 1	Ncapd2	0.875586	0.824312	0.487408	0.171848	8.03767	7.97934	7.85313	7.94853	8.06551	7.85844	7.74021	7.92371	7.94514	7.76475	7.88683	7.88631
A0A0R4J0H8;Q6NWW9	Fibronectin type III domain-containing protein 3B	Fndc3b	1.15224	1.19866	0.174162	0.192039	7.73192	7.88908	7.85898	7.82658	7.83229	7.91444	7.92494	7.88106	7.78382	7.94438	7.96655	7.92658
A0A0R4J0I4;E9PVJ3;Q8BIW9	Chromosome transmission fidelity protein 18 homolog	Chtf18	0.960754	0.797266	0.846648	0.343577	7.52724	7.3138	7.18803	7.32249	7.46303	7.31593	7.252	7.25105	7.30001	7.31359	7.29983	7.04454
A0A0R4J0I9;Q91ZX7	Prolow-density lipoprotein receptor-related protein 1;Low-density lipoprotein receptor-related protein 1 85 kDa subunit;Low-density lipoprotein receptor-related protein 1 515 kDa subunit;Low-density lipoprotein receptor-related protein 1 intracellular domain	Lrp1	0.935054	0.79267	0.34003	0.0778774	8.01724	8.0535	7.95567	8.01005	8.00355	7.98562	7.92293	8.0077	7.78096	7.94041	7.97074	7.94073
A0A0R4J0J0;Q3UVT7;Q9JHU2	Palmdelphin	Palmd	1.15535	1.63137	0.237689	0.00879297	7.66071	7.56098	7.66652	7.65081	7.57701	7.73146	7.72257	7.75884	7.92475	7.91123	7.70679	7.84647
A0A0R4J0J5;Q8K114	Integrator complex subunit 9	Ints9	0.557964	0.432765	0.372955	0.156958	7.38689	7.23666	7.23942	7.41794	7.36325	7.2082	6.3	7.39589	7.1738	6.3	7.2258	7.12633
A0A0R4J0J6;Q8BKT7;Q5SVF9;Q5SVF8	THO complex subunit 5 homolog	Thoc5	1.12239	1.0951	0.617401	0.618742	7.64412	7.5396	7.76133	7.62454	7.46079	7.70025	7.85422	7.7549	7.83937	7.69478	7.63767	7.55559
Q2KN98;A0A0R4J0J8	Cytospin-A	Specc1l	0.933724	1.01215	0.639338	0.953805	7.72583	7.61286	7.50496	7.73957	7.65846	7.6308	7.5429	7.63193	7.83656	7.63227	7.51408	7.62129
Z4YL78;A0A0R4J0K2;K3W4R5;A2AGT5	Cytoskeleton-associated protein 5	Ckap5	1.05342	1.08173	0.440203	0.328794	8.29246	8.22593	8.27344	8.26385	8.24027	8.25825	8.34516	8.3024	8.38092	8.28326	8.28153	8.24645
A0A0R4J0K4;Q9CRG1	Transmembrane 7 superfamily member 3	Tm7sf3	1.19614	1.33126	0.4111	0.369603	7.52212	7.37996	7.53358	7.78578	7.66129	7.60031	7.58187	7.6891	7.51146	7.95708	7.61177	7.63819
Q8BJZ4;A0A0R4J0L6;A0A0N4SV23	28S ribosomal protein S35, mitochondrial	Mrps35	0.987879	0.932521	0.936456	0.70051	8.21693	8.4612	8.44892	8.31423	8.2791	8.39312	8.37983	8.36804	8.19044	8.36004	8.36539	8.40403
A0A0R4J0M9;Q8CDG3	Deubiquitinating protein VCIP135	Vcpip1	2.47326	2.79777	0.220423	0.173868	7.48124	7.40276	7.43196	6.3	7.63955	7.46845	7.5706	7.51044	7.62877	7.62348	7.45585	7.69511
A0A0R4J0N5;P46718	Programmed cell death protein 2	Pdcd2	1.01603	1.35255	0.92684	0.0259272	7.25423	7.24286	7.28212	7.23279	7.45079	7.23646	7.1052	7.24719	7.46027	7.4553	7.29035	7.33072
A0A0R4J0P1;D3YTT4;Q9D7B6	Isobutyryl-CoA dehydrogenase, mitochondrial	Acad8	0.850523	0.424341	0.499345	0.298995	7.34398	7.63169	7.76011	7.70363	7.51591	7.62306	7.54828	7.4709	6.3	7.50611	7.50285	7.64131
A0A0R4J0P6;Q8VDG3	Poly(A)-specific ribonuclease PARN	Parn	1.07693	1.85145	0.949392	0.466773	7.81307	7.60034	6.3	7.51167	7.71685	7.63893	6.3	7.69805	7.48233	7.51631	7.61506	7.68144
A0A0R4J0Q5;P21619	Lamin-B2	Lmnb2	0.870902	0.711048	0.31376	0.0489568	8.20618	8.19562	8.17111	8.05767	8.00651	8.18614	8.04568	8.15214	8.10438	7.9236	8.08575	7.92443
A0A0R4J0Q6;Q80VI1	E3 ubiquitin-protein ligase TRIM56	Trim56	0.443662	0.457944	0.150937	0.0976319	7.67861	7.34138	7.01089	7.12454	7.3749	6.93306	6.66672	6.76894	6.71125	7.05983	6.90639	7.1212
Q3UM29;A0A0R4J0Q9;Q3TR20	Conserved oligomeric Golgi complex subunit 7	Cog7	0.646433	0.419867	0.534404	0.134714	7.08998	6.3	6.3	7.01758	7.04964	6.3	6.3	6.3	6.3	6.3	6.3	6.3
A0A0R4J0R1;O70404	Vesicle-associated membrane protein 8	Vamp8	1.07921	0.914231	0.413965	0.594995	8.74567	8.76551	8.88781	8.80905	8.78269	8.88208	8.82802	8.84768	8.57983	8.81648	8.8505	8.80546
A0A0R4J0R3;Q3U1G5	Interferon-stimulated 20 kDa exonuclease-like 2	Isg20l2	1.03172	2.68281	0.980637	0.295093	7.74246	6.3	7.85079	7.77672	7.59917	7.86093	7.9641	6.3	7.79062	7.84821	7.86551	7.87998
Q924D0;A0A0R4J0S3	Reticulon-4-interacting protein 1, mitochondrial	Rtn4ip1	0.945726	1.05621	0.68348	0.686456	7.56504	7.67353	7.7715	7.67105	7.65135	7.69612	7.69913	7.53759	7.63282	7.79589	7.64727	7.70014
A0A0R4J0S4;Q80Y17	Lethal(2) giant larvae protein homolog 1	Llgl1	0.895692	0.863298	0.456257	0.29507	7.53319	7.57891	7.52567	7.56284	7.55256	7.49382	7.34363	7.61924	7.39003	7.39557	7.5674	7.59224
A0A0R4J0T4;Q5D0E0;O88351	Inhibitor of nuclear factor kappa-B kinase subunit beta	Ikbkb	0.432513	0.392856	0.268715	0.190177	7.323	7.04356	7.18367	7.13264	7.27749	7.34937	6.3	6.3	7.23847	7.22134	6.3	6.3
A0A0R4J0T5;P28659	CUGBP Elav-like family member 1	Celf1	1.13551	1.35092	0.394199	0.0774823	7.95003	7.98869	7.94814	8.18384	8.08016	8.01749	8.0717	8.12212	8.19354	8.10411	8.1889	8.10667
A0A0R4J0T8;Q9D8S3	ADP-ribosylation factor GTPase-activating protein 3	Arfgap3	0.964329	1.06085	0.678275	0.655144	7.70373	7.72013	7.73255	7.67647	7.63438	7.64077	7.71647	7.77816	7.8872	7.64226	7.71361	7.69242
A0A0R4J0U2;Q0VGB7	Serine/threonine-protein phosphatase 4 regulatory subunit 2	Ppp4r2	0.96135	0.255089	0.907171	0.162034	7.61902	7.46012	7.35841	7.64905	7.72222	7.48622	7.1661	7.64358	7.67291	7.44045	6.3	6.3
A0A0R4J0U7;Q8R395	COMM domain-containing protein 5	Commd5	0.290948	0.290948	0.137891	0.137891	6.3	6.3	7.25363	7.49111	6.3	6.3	6.3	6.3	6.3	6.3	6.3	6.3
A2RSY6;A0A0R4J0U8	TRMT1-like protein	Trmt1l	0.959795	0.610657	0.89865	0.43375	7.39778	7.19689	7.28764	6.82286	7.28744	7.05442	7.17202	7.12001	7.269	7.1503	6.3	7.12908
E9Q361;E9Q360;A0A0R4J0V1;Q8K2A7	Integrator complex subunit 10	Ints10	0.54325	0.186347	0.495659	0.0258144	7.16035	6.3	7.26484	7.39352	7.20019	6.3	6.3	7.25852	6.3	6.3	6.3	6.3
A0A0R4J0V5;P08775	DNA-directed RNA polymerase II subunit RPB1	Polr2a	1.04574	0.825207	0.713358	0.130317	8.08192	8.24608	8.18509	8.25088	8.11936	8.22978	8.22727	8.26527	8.14376	8.03854	8.15597	8.09195
A0A0R4J0W6;Q9CRC8	Leucine-rich repeat-containing protein 40	Lrrc40	0.969829	0.888999	0.886256	0.4589	7.87571	7.82742	7.69531	7.8081	7.9767	7.77696	7.5845	7.81517	7.74418	7.60915	7.85266	7.79616
A0A0R4J0X8;Q9ES28;D3Z0V2	Rho guanine nucleotide exchange factor 7	Arhgef7	0.989907	1.03141	0.944297	0.804516	7.61095	7.53822	7.46575	7.38396	7.59667	7.46264	7.43111	7.49084	7.56001	7.47211	7.50613	7.51435
A0A0R4J0Z1;P08003	Protein disulfide-isomerase A4	Pdia4	1.01749	1.1147	0.900273	0.401057	9.16131	9.18974	9.36129	9.17918	9.14479	9.20755	9.29314	9.27616	9.20066	9.28292	9.30715	9.28943
Q8R146;A0A0R4J107	Acylamino-acid-releasing enzyme	Apeh	1.5538	1.11697	0.483683	0.898519	6.3	7.29526	7.19783	7.35807	7.36765	7.05759	7.22084	7.27066	7.38945	6.3	7.31576	7.33812
A0A0U1RPX7;A0A0R4J113;Q5MJ56;P97479	Unconventional myosin-VIIa	Myo7a	1.14668	1.28652	0.294244	0.11809	7.44306	7.45533	7.61304	7.62599	7.633	7.5565	7.59056	7.59512	7.72958	7.56554	7.62356	7.65641
A0A0R4J114;Q8BTT6;A0A0A6YWS6	Digestive organ expansion factor homolog	Diexf	0.996748	1.18851	0.972137	0.120394	7.4756	7.43737	7.45983	7.53836	7.47169	7.50741	7.53786	7.38855	7.64323	7.47091	7.55449	7.54254
A0A0R4J138;P50429	Arylsulfatase B	Arsb	0.341403	0.346087	0.421772	0.427742	8.40126	8.28117	8.46682	8.37803	8.35449	8.44287	8.56299	6.3	6.3	8.49557	8.42488	8.46358
Q5SW19;A0A0R4J140;Z4YLI8	Clustered mitochondria protein homolog	Cluh	0.892344	1.10055	0.609715	0.528109	7.8384	7.64642	7.65215	7.59205	7.79002	7.62742	7.43371	7.68002	7.71179	7.81519	7.68087	7.68762
A0A0R4J150;B9EJ86;A0A5F8MPC5	Oxysterol-binding protein	Osbpl8	0.99443	0.972271	0.946712	0.886534	7.60437	7.61656	7.6771	7.54709	7.5546	7.58966	7.64442	7.64674	7.3883	7.76202	7.61567	7.63029
A0A0R4J159;A0A5F8MPN9;A0A286YDI1;Q9Z2E2;A0A286YCP6	Methyl-CpG-binding domain protein 1	Mbd1	1.10435	0.910695	0.618161	0.56815	7.79683	7.96766	7.91341	8.02825	7.80083	7.93578	8.09902	8.04293	8.00385	7.8282	7.91174	7.79984
A0A0R4J1I5;D3Z726;A0A0R4J161;Q9DBY0	Forkhead box protein P4	Foxp4	0.322722	0.935011	0.324217	0.763053	7.93979	8.14557	8.23053	8.01347	7.63903	8.11866	8.30698	6.3	8.249	8.00591	7.97641	7.9813
Q3TKT4;A0A0R4J170;G3UX35	Transcription activator BRG1	Smarca4	1.14782	0.951074	0.407065	0.74492	8.317	8.46687	8.52793	8.52506	8.40121	8.49937	8.61083	8.56493	8.50767	8.34793	8.50444	8.38966
Q9QZH6;A0A0R4J174;J3KMM6	Evolutionarily conserved signaling intermediate in Toll pathway, mitochondrial	Ecsit	0.999138	1.02555	0.994694	0.736673	7.80712	7.93789	7.9234	7.86804	7.75196	7.94195	7.89843	7.94261	7.88582	7.91237	7.90786	7.87423
A0A0R4J175;Q3UQU0	Bromodomain-containing protein 9	Brd9	0.93293	0.061275	0.643229	0.0114334	7.84587	7.97652	7.72866	7.83372	7.73647	7.90241	7.83653	7.78877	6.3	6.3	6.3	7.63391
A0A0R4J187;P23475	X-ray repair cross-complementing protein 6	Xrcc6	0.882272	0.973164	0.100413	0.796534	8.13309	8.08966	8.07295	8.05561	8.09068	8.02543	8.03679	7.98082	8.19468	8.01924	8.06115	8.02898
A0A0R4J195;Q9CSU0	Regulation of nuclear pre-mRNA domain-containing protein 1B	Rprd1b	0.516189	1.19044	0.451522	0.51077	7.73069	7.54311	7.75878	7.48945	7.77999	7.57581	7.71746	6.3	7.76787	7.91906	7.56841	7.56953
A0A0R4J1E8;Q6P8M1	Putative deoxyribonuclease TATDN1	Tatdn1	3.26367	3.49654	0.139254	0.137338	6.3	6.3	6.3	6.3	7.19524	7.45959	6.3	6.3	6.3	7.49881	7.27575	6.3
A0A0R4J1F8;A0A2K6EDP7;P59328	WD repeat and HMG-box DNA-binding protein 1	Wdhd1	2.17594	5.22179	0.355918	0.0253445	6.3	6.3	6.3	6.3	7.65059	6.3	6.3	6.3	6.3	7.14433	7.3295	7.29745
A0A0R4J1H1;A0A0R4J1G4;Q8C551	RAD51-associated protein 1	Rad51ap1	3.16748	0.947901	0.19702	0.962254	6.3	7.50245	6.3	7.44637	7.20855	7.46966	7.48613	7.38734	7.49575	7.36012	6.3	6.3
A0A0R4J1H6;E9QP99;P55937	Golgin subfamily A member 3	Golga3	0.575025	0.318213	0.400407	0.157466	7.42609	7.3776	7.29325	7.18943	7.33187	7.3511	6.3	7.34215	7.40331	6.3	7.29394	6.3
A0A0R4J1L9;Q5HZI1;E9Q8N4	Microtubule-associated tumor suppressor 1 homolog	Mtus1	1.81392	2.88694	0.425872	0.153799	7.46431	7.43753	7.37118	6.3	7.07412	7.45743	7.5284	7.54754	7.61129	7.56797	7.59853	7.63699
Q8CEE7;A0A0R4J1N8;D3YVJ8	Retinol dehydrogenase 13	Rdh13	1.3104	0.749972	0.26192	0.721574	7.27066	7.41906	7.5211	7.44562	7.31372	7.67055	7.62083	7.52094	6.3	7.57669	7.67436	7.60557
P40630;A0A0R4J1N9	Transcription factor A, mitochondrial	Tfam	0.834617	0.856043	0.410075	0.300671	7.99	8.18873	7.94166	8.12199	8.16915	7.99405	7.89034	7.87479	8.03767	7.99399	7.95809	7.98261
A0A0R4J1R7;Q9CZL5	Pterin-4-alpha-carbinolamine dehydratase 2	Pcbd2	0.369531	0.262557	0.270628	0.118863	7.70365	7.80901	7.83718	7.8286	7.76644	7.64572	6.3	7.73689	6.3	7.26174	7.63695	7.65664
A0A0R4J1T9;Q9WU79	Proline dehydrogenase 1, mitochondrial	Prodh	1.10246	0.931897	0.371128	0.586068	7.71994	7.86898	7.86485	7.85529	7.83966	7.89832	7.92448	7.81606	7.68398	7.86114	7.83756	7.80385
Q8BGZ4;A0A0R4J1W7;G3X8W7	Cell division cycle protein 23 homolog	Cdc23	0.869461	0.598547	0.305652	0.0373844	7.89506	7.89605	7.89586	8.0607	7.87354	7.80136	7.85878	7.97098	7.49859	7.7514	7.80186	7.8042
A0A0R4J1Y7;E9PXX7;Q91W90	Thioredoxin domain-containing protein 5	Txndc5	0.806134	0.679665	0.0247172	0.0579268	8.8982	8.906	9.0214	8.92165	8.86887	8.82886	8.81407	8.86106	8.62849	8.68577	8.88714	8.87502
F6TWX0;F7DFJ2;A0A0R4J1Y8;E0CYF3;Q9DBV7;P23708	Nuclear transcription factor Y subunit alpha	Nfya	0.494368	0.0442579	0.422264	6.42459e-09	7.60069	7.70358	7.60709	7.70468	7.78552	7.53368	6.3	7.77303	6.3	6.3	6.3	6.3
A0A0R4J1Z3;Q9CR67	Transmembrane protein 33	Tmem33	1.12244	0.717403	0.65217	0.189934	7.63904	7.87734	7.60366	7.90354	7.81021	7.90745	7.60314	7.90343	7.48593	7.53852	7.70928	7.7129
A0A0R4J1Z5;E9QJU6;Q6R3M4;E0CZD6;E9Q3H9	DNA polymerase iota	Poli	1.71133	1.72065	0.294608	0.286584	6.91561	6.3	6.3	6.3	6.87554	6.73119	6.3	6.84222	6.80163	6.3	6.81489	6.84187
A0A0R4J205;E0CZ56;Q8C1Z8	tRNA methyltransferase 10 homolog A	Trmt10a	0.461277	0.217569	0.528968	0.134277	7.66552	6.3	6.3	7.58409	6.3	6.3	7.60546	6.3	6.3	6.3	6.3	6.3
A0A0R4J233;A0A1W2P6J7;Q8C650;A0A1W2P866	Septin-10	2021-09-10	1.18491	1.36641	0.140363	0.0144376	8.28026	8.22181	8.3744	8.29478	8.28688	8.38922	8.42852	8.36135	8.46174	8.47519	8.37	8.40664
A0A0R4J250;Q61070;V9GXH2	Etoposide-induced protein 2.4	Ei24	1.12479	1.11552	0.486287	0.508176	7.68511	7.85101	7.92037	7.7638	7.725	7.86418	7.93444	7.90096	7.94885	7.89483	7.81867	7.74785
A0A0R4J260;B2RRE7	OTU domain-containing protein 4	Otud4	0.86401	0.785895	0.484961	0.103881	7.527	7.38297	7.38723	7.58458	7.56604	7.23088	7.40841	7.42252	7.41561	7.35654	7.31716	7.37392
G3UWV6;A0A0R4J263;O35083	1-acyl-sn-glycerol-3-phosphate acyltransferase;1-acyl-sn-glycerol-3-phosphate acyltransferase alpha	Agpat1	0.988692	0.395355	0.993221	0.526379	7.94557	7.8034	7.88176	6.3	7.92034	7.7993	6.3	7.89133	6.3	6.3	7.81134	7.90733
A0A0R4J272;Q921N7	Transmembrane protein 70, mitochondrial	Tmem70	0.442407	0.216096	0.500657	0.13399	7.63988	7.62153	6.3	6.3	7.5447	6.3	6.3	6.3	6.3	6.3	6.3	6.3
Q7TMF3;A0A0R4J275	NADH dehydrogenase [ubiquinone] 1 alpha subcomplex subunit 12	Ndufa12	1.06336	1.00112	0.633056	0.994713	7.69115	7.89019	7.85392	7.90496	7.85305	7.81127	7.87655	7.90608	7.7163	7.81327	7.85296	7.95965
Q7TMV3;A0A0R4J291	FAST kinase domain-containing protein 5	Fastkd5	0.478947	0.60525	0.116863	0.153244	8.02007	8.42316	8.29592	7.9372	7.89307	8.06021	7.97765	7.46659	7.8816	8.1567	7.89924	7.86655
A0A0R4J2A5;S4R2I1;E9QPB2;Q8CIT9	Suprabasin	Sbsn	0.538662	0.293267	0.533151	0.135488	7.43872	7.29223	6.3	6.3	7.35622	6.3	6.3	6.3	6.3	6.3	6.3	6.3
A0A0R4J2B6;Q8BX09;A0A087WST2	Retinoblastoma-binding protein 5	Rbbp5	0.491548	0.936813	0.455554	0.684732	7.73534	7.82503	7.63124	7.83749	7.77777	6.3	7.89975	7.81786	7.79305	7.73384	7.79224	7.59659
A0A0U1RNK7;E9PX48;A2A9M5;A2A9M4;Q8R1A4	Dedicator of cytokinesis protein 7	Dock7	0.994989	0.970331	0.952516	0.374959	7.7313	7.69938	7.70513	7.74404	7.81248	7.68215	7.66095	7.71554	7.73037	7.70793	7.69074	7.69849
A0A0U1RNL9;A0A0U1RNL1;F8VPK3;P56671	Myc-associated zinc finger protein	Maz	0.151922	0.301442	0.0100548	0.135585	7.25083	7.55073	7.34825	7.1344	7.11069	6.3	6.3	6.3	6.3	7.27277	6.3	7.32826
A0A0U1RPG9;A0A0U1RNX4;Q3TLD5	Unconventional prefoldin RPB5 interactor	Uri1	0.308388	0.160602	0.238397	0.0252998	7.47989	7.32369	6.3	7.27342	7.43339	6.3	1900-01-06 07:12:00	6.3	6.3	6.3	6.3	6.3
A0A0U1RNX8;O08664	B-cell CLL/lymphoma 7 protein family member C	Bcl7c	0.929453	0.73012	0.657774	0.098209	8.09482	8.30888	8.23012	8.33216	8.28572	8.18932	8.0992	8.26465	8.16723	7.97414	8.159	8.11919
A0A0U1RP13;Q8VDP6;A0A0U1RNI6;A0A0U1RPV3;A0A0U1RQ57	CDP-diacylglycerol--inositol 3-phosphatidyltransferase	Cdipt	1.00283	0.767489	0.983033	0.195121	8.35982	8.5357	8.47468	8.60899	8.46773	8.46956	8.50794	8.53888	8.34023	8.23198	8.48369	8.46358
A0A0U1RP47;A0A0U1RQ85;P22682;A0A0X1KG61	E3 ubiquitin-protein ligase CBL	Cbl	0.351788	1.21768	0.171711	0.268534	7.35862	7.19981	7.15691	7.29804	7.33226	6.3	6.3	7.26626	7.26576	7.27919	7.31559	7.49498
A0A0U1RQ27;Q9D1I5	Methylmalonyl-CoA epimerase, mitochondrial	Mcee	0.399366	0.188255	0.236709	0.0739919	7.51052	7.66991	7.59589	7.63369	6.3	7.49014	7.51278	7.51258	7.40488	7.50412	6.3	6.3
Q3U319;A0A0X1KG60;A0A0U1RPJ4	E3 ubiquitin-protein ligase BRE1B	Rnf40	1.69314	2.34749	0.0274976	0.00519342	7.18594	7.30201	7.23573	7.19805	7.34992	7.36201	7.67192	7.45264	7.81752	7.42464	7.6192	7.54279
Q3TAS6;A0A0X1KG67	ER membrane protein complex subunit 10	Emc10	0.174767	0.0716376	0.212994	0.024014	6.3	7.83041	7.81461	7.83441	6.3	6.3	7.84928	6.3	6.3	6.3	6.3	6.3
A0A140LHA2;Q9WVA3	Mitotic checkpoint protein BUB3	Bub3	1.09503	1.0675	0.312005	0.453159	8.44075	8.36267	8.42651	8.43124	8.5432	8.40068	8.4282	8.4468	8.38503	8.40035	8.51346	8.4758
A0A140LHK7;Q9Z179	SHC SH2 domain-binding protein 1	Shcbp1	1.81133	1.03749	0.370286	0.967521	7.40279	6.3	7.33774	7.3095	7.41662	7.32021	7.2399	7.40529	6.3	7.29301	7.39865	7.42231
A0A140LHT6;E9QPQ8;Q8JZS9	39S ribosomal protein L48, mitochondrial	Mrpl48	0.979483	0.728155	0.912834	0.20279	7.76825	8.12343	7.99992	7.93258	7.92776	8.01783	7.88842	7.95415	7.6398	7.84258	7.86907	7.92161
A0A140LHU9;A0A140LI54;Q3TRM4	Neuropathy target esterase	Pnpla6	0.891328	0.858056	0.0618648	0.159856	7.53069	7.54164	7.51528	7.55165	7.4292	7.51266	7.51776	7.47978	7.35182	7.53249	7.51485	7.47416
Q3TYT1;A0A140LIF0;P97478	5-demethoxyubiquinone hydroxylase, mitochondrial	Coq7	2.11847	2.24041	0.31322	0.282183	7.44852	6.3	7.47035	7.48596	7.35631	7.55263	7.55472	7.54526	7.37853	7.54601	7.57529	7.60632
A0A140LJ59;Q9DBZ5	Eukaryotic translation initiation factor 3 subunit K	Eif3k	1.02423	2.09153	0.980189	0.308385	7.56644	6.3	7.28493	7.39817	7.41412	7.40968	7.46731	6.3	7.49877	7.54425	7.3562	7.43217
A0A140T8T4;P51410;D3Z629;A0A0G2JES3;D3YZT0	60S ribosomal protein L9	Rpl9	1.00154	1.36463	0.981751	0.0934083	8.71277	8.6636	8.68151	8.61028	8.66356	8.69514	8.69365	8.61848	8.94042	8.88251	8.68998	8.69531
I7HIK9;Q80ZA1;A0A158SIS7;P02340	Cellular tumor antigen p53	Trp53;Tp53	2.07347	6.94003	0.355918	0.0245215	6.3	6.3	6.3	6.3	6.3	6.3	7.56679	6.3	7.49521	7.4191	6.3	7.35114
A0A171EBL2;E9Q555	E3 ubiquitin-protein ligase RNF213	Rnf213	0.923401	1.02301	0.527533	0.853002	8.1695	7.99586	7.97141	8.0192	8.0816	7.97894	7.96907	7.98792	8.10058	8.07394	7.98598	8.03499
A0A171KXD3;Q9JIF0;A0A140LJF4;A0A140LHF7	Protein arginine N-methyltransferase 1	Prmt1	0.831369	0.408435	0.627034	0.0118064	8.49156	8.25188	8.06711	8.35083	8.55238	8.10629	7.94457	8.23732	7.79251	7.79666	7.98239	8.03431
A0A1B0GR08;Q921G8	Gamma-tubulin complex component 2	Tubgcp2	0.801482	1.1884	0.766025	0.758075	7.23596	7.25246	6.3	7.03906	7.32662	6.86676	6.3	6.94967	7.12467	7.14255	6.88752	6.9726
A0A1B0GR11;Q93092	Transaldolase	Taldo1	0.988526	1.07629	0.933708	0.409727	8.57313	8.47677	8.43529	8.54214	8.62331	8.53662	8.41306	8.43428	8.52088	8.51239	8.52985	8.59192
A0A1B0GR84;Q9D938	Transmembrane protein 160	Tmem160	1.19016	0.446358	0.0782612	0.450558	7.92366	7.92778	8.03218	7.9165	7.98247	8.01017	8.08941	8.02049	8.0182	8.05694	6.3	8.02371
Q5PR72;A0A1B0GRJ9;F7D3W5;Q922S4	cGMP-dependent 3,5-cyclic phosphodiesterase	Pde2a	0.84063	0.785448	0.357963	0.0795323	7.83161	7.93221	7.86592	7.84026	7.98166	7.80656	7.63686	7.74334	7.66462	7.71404	7.81634	7.85547
A0A1B0GRP7;Q9Z2Y8;Q6P8V7;A0A1B0GRR5;Q80ZV3;A0A1B0GSP5;A0A1B0GQY5	Proline synthase co-transcribed bacterial homolog protein	Prosc	1.27496	1.65657	0.478045	0.140442	7.75998	8.2615	7.98215	7.89564	7.86452	8.16613	8.28017	8.01043	8.31091	8.29444	7.99052	8.18024
A0A1B0GRU8;Q9R1C7	Pre-mRNA-processing factor 40 homolog A	Prpf40a	0.999572	1.06039	0.997581	0.598175	8.15263	8.11611	8.02559	8.07214	8.22279	8.08243	7.96813	8.09237	8.21553	8.06822	8.05496	8.12963
A0A1B0GRV0;Q9Z0S1;D3Z0E6	3(2),5-bisphosphate nucleotidase 1	Bpnt1	0.953052	1.07931	0.76416	0.523745	8.18534	8.08019	8.02371	8.13865	8.21701	8.08518	7.94142	8.10075	8.12717	8.0503	8.17618	8.20683
A0A1B0GRV3;P48377	MHC class II regulatory factor RFX1	Rfx1	1.0624	0.854542	0.740803	0.298022	7.47387	7.6076	7.68327	7.74181	7.5262	7.62488	7.72392	7.73672	7.59662	7.52156	7.56448	7.55084
A0A1B0GRX7;Q99KH2;P63034;A0A1Y7VIW9	Cytohesin-2	Cyth2	5.2758	5.72723	0.211133	0.19864	6.3	6.3	7.76126	6.3	6.3	7.65816	7.75008	7.84217	7.6909	6.3	7.88013	7.822
A0A1B0GRZ8;Q8BGF6	ELMO domain-containing protein 2	Elmod2	3.02557	3.48634	0.230384	0.176858	6.3	7.76338	7.74103	7.6278	7.64205	7.91968	7.86501	7.92869	7.87522	7.85973	7.92829	7.93843
A0A1B0GS13;A0A1B0GT81;A0A1B0GTA4;Q07813	Apoptosis regulator BAX	Bax	0.994808	0.51396	0.942981	0.00404465	7.97681	7.94055	7.91944	7.97607	7.93469	7.99333	7.9938	7.88202	7.79807	7.73881	7.5318	7.58791
Q8K4L2;E9Q3Z5;A0A1B0GS91;Q8K4L3;F6R6A4	Supervillin	Svil	1.04146	1.19308	0.627475	0.0481719	7.71439	7.68591	7.77929	7.79348	7.728	7.71897	7.81712	7.77957	7.82972	7.78352	7.80324	7.86326
A0A1B0GSB4;A0A1B0GSR3;Q8BZX4	Splicing regulatory glutamine/lysine-rich protein 1	Srek1	1	6.09715	#VALUE!	0.0250585	6.3	6.3	6.3	6.3	6.3	6.3	6.3	6.3	7.23947	6.3	7.37641	7.42462
A0A1B0GSG5;Q91VI7;A0A1B0GRG4	Ribonuclease inhibitor	Rnh1	0.843065	0.821995	0.52409	0.37897	8.28995	8.05181	7.88542	8.11153	8.1577	8.0149	7.81763	8.05192	7.98466	7.91336	8.04544	8.05473
D3Z0B9;A0A1B0GSU0;Q571I9	Aldehyde dehydrogenase family 16 member A1	Aldh16a1	1.02595	1.727	0.976294	0.384407	6.3	7.29697	7.386	7.21817	7.36739	7.34712	6.3	7.23114	7.27951	7.32114	7.24623	7.30343
A0A1B0GSX7;Q6PFD9	Nuclear pore complex protein Nup98-Nup96;Nuclear pore complex protein Nup98;Nuclear pore complex protein Nup96	Nup98	0.97898	0.850548	0.809955	0.168419	8.02391	8.07609	8.07434	8.16634	8.01123	8.10281	8.09307	8.09667	8.03346	7.92831	8.09068	8.00702
O35972;A0A1B0GSZ9;A0A1B0GQZ1	39S ribosomal protein L23, mitochondrial	Mrpl23	1.03685	1.07771	0.788126	0.504544	7.5819	7.70492	7.78173	7.72129	7.63461	7.67189	7.79951	7.74671	7.72918	7.69214	7.78022	7.71831
A0A1B0GT05;O35153;A0A1B0GR53;A0A1B0GSF3;A0A1B0GQV3;A0A1B0GS34;A0A1B0GR52	BET1-like protein	Bet1l	1.35497	1.69129	0.8063	0.685779	7.78953	6.3	7.75826	6.3	6.3	7.48137	7.44417	7.44997	6.3	7.75892	7.45729	7.54445
Q9Z1E4;A0A1B0GT92	Glycogen [starch] synthase, muscle	Gys1	0.38846	0.820521	0.316168	0.275521	7.94791	7.76554	7.79807	7.73668	7.89316	7.5933	6.3	7.81913	7.6809	7.8668	7.61259	7.74428
A0A1C7CYV0;B1AX58;Q99K51	Plastin-3	Pls3	1.18978	1.22336	0.0106088	0.00685651	8.29581	8.22789	8.20423	8.25331	8.30311	8.3217	8.33413	8.32416	8.32176	8.32064	8.32862	8.36042
G5E8I8;A0A1D5RL92;Q8CGZ0	Calcium homeostasis endoplasmic reticulum protein	Cherp	0.858501	0.840141	0.528507	0.400871	7.95848	7.78842	7.59645	7.71347	7.82261	7.79305	7.58618	7.58994	7.73565	7.71402	7.72122	7.58335
Q8BTX9;A0A1D5RLG0	Inactive hydroxysteroid dehydrogenase-like protein 1	Hsdl1	1.12491	1.00762	0.310046	0.963215	7.61288	7.75125	7.79055	7.76777	7.77395	7.79548	7.72404	7.83345	7.57556	7.73891	7.8224	7.79877
A0A1D5RLL3;Q8BG67	Protein EFR3 homolog A	Efr3a	0.843314	0.918984	0.0420084	0.61469	7.56033	7.47782	7.47573	7.573	7.48184	7.43613	7.42666	7.4462	7.43963	7.33502	7.53006	7.63539
E9PZA7;E9QLK7;E9PWT1;A0A1D5RLL4;F7CGG2;Q80YV3	Transformation/transcription domain-associated protein	Trrap	1.11452	0.983038	0.670371	0.947029	7.49024	7.70119	7.88255	7.93889	7.73725	7.77887	7.81151	7.87358	7.81714	7.68862	7.79591	7.68149
A0A1D5RLR3;Q8C5L7	RNA-binding protein 34	Rbm34	1.16662	1.1881	0.528276	0.334362	7.61562	7.66126	7.80039	7.79539	7.54893	7.7848	7.97342	7.83324	7.922	7.67426	7.83133	7.74449
Z4YNA3;A0A1D5RLR7;Q9D2X5;A0A1D5RLW7	MAU2 chromatid cohesion factor homolog	Mau2	1.22956	0.31095	0.478287	0.27427	7.47258	7.38032	7.55503	7.68798	7.50565	7.71167	7.39895	7.83864	6.3	6.3	7.85215	7.61453
A0A1D5RLX7;A0A1D5RLW0;A0A1D5RLU2;Q91WE2;A0A1D5RLF2;A0A1D5RLI3;A0A1D5RLY1	Protein FAM192A	Fam192a	1.95685	5.78209	0.355918	0.0292269	6.3	6.3	6.3	6.3	6.3	6.3	6.3	7.46623	7.54256	7.26392	7.14186	6.3
A0A1D5RLV2;Q9CY94	DNA replication complex GINS protein PSF3	Gins3	1.2062	1.12308	0.332846	0.555233	7.69306	7.42571	7.4361	7.36309	7.60683	7.57596	7.48799	7.57286	7.62261	7.53493	7.50158	7.46049
A0A1D5RM92;Q9DBH0	NEDD4-like E3 ubiquitin-protein ligase WWP2	Wwp2	1.05764	1.05444	0.702331	0.688503	7.45894	7.3843	7.58292	7.58415	7.56239	7.43842	7.60199	7.50486	7.52875	7.4609	7.57651	7.53623
A0A1D5RMC1;Q6PDL0;A0A1D5RM94	Cytoplasmic dynein 1 light intermediate chain 2	Dync1li2	1.11307	1.28889	0.455366	0.074054	7.87426	7.75446	7.80641	7.95966	7.98775	7.82198	7.84652	7.92464	7.91755	7.93005	7.95804	8.03003
A0A1D5RMH7;E9PUC5;Q8C0E9;F6Z9E6;A0A1D5RLK2;Q2PFD7	PH and SEC7 domain-containing protein 3	Psd3	0.502082	0.503582	0.45473	0.45747	6.3	6.3	7.41547	7.26677	6.3	6.3	7.18534	6.3	7.19053	6.3	6.3	6.3
A0A1L1SQ41;Q9Z2A5;Q4FCQ7;J3QNU1	Arginyl-tRNA--protein transferase 1	Ate1	0.386734	0.959939	0.216053	0.839643	7.49046	7.76756	7.43805	7.5709	7.32226	7.57699	6.3	7.41739	7.59098	7.64785	7.49518	7.46195
A0A1L1SQA2;Q9CQV1	Mitochondrial import inner membrane translocase subunit TIM16	Pam16	0.788512	0.112337	0.507289	0.0559183	7.75114	8.07954	7.83783	8.05339	7.86606	8.11608	7.52115	7.80584	6.3	6.3	7.63558	7.68841
A0A1L1SQQ5;A0A1L1SR46;A0A1L1STA1;P41241;D3YVQ8;D6RGA0;A0A0R4J1P8;D3Z4T5;A0A0R4J1N6;P41242	Tyrosine-protein kinase CSK;Non-specific protein-tyrosine kinase;Megakaryocyte-associated tyrosine-protein kinase	Csk;Matk	1.50491	3.2368	0.63303	0.117937	6.3	6.3	7.25938	7.23907	6.3	7.0786	7.12804	7.30185	7.45097	7.2419	7.21693	7.22912
A0A1L1SRX2;O08739	AMP deaminase 3	Ampd3	0.868423	0.94336	0.522954	0.654212	8.28531	8.07911	8.06841	8.12607	8.2935	8.01916	7.94617	8.055	8.15933	8.08146	8.08239	8.13443
A0A1L1SRY8;Q9DCU6;A0A1L1SSY9;A0A1L1SU24;A0A1L1STN5	39S ribosomal protein L4, mitochondrial	Mrpl4	1.0608	0.983288	0.649881	0.91481	7.99328	8.20758	8.1469	8.17085	8.10315	8.1852	8.1214	8.21139	7.98915	8.13862	8.18955	8.17202
A0A338P6N2;D3YVV0;Q3UMK4;E9Q723;A0A1L1SSC7		Ttc13	0.337733	0.337733	0.13441	0.13441	6.3	7.20812	7.27759	6.3	6.3	6.3	6.3	6.3	6.3	6.3	6.3	6.3
Q3UDS7;A0A1L1SSF2;Q8VDL4	ADP-dependent glucokinase	Adpgk	1.01054	1.05218	0.957518	0.810935	7.57454	7.69409	7.74869	7.43017	7.53505	7.56385	7.71792	7.64888	7.69911	7.4884	7.72486	7.62349
A0A1L1SSF8;Q91V76	Ester hydrolase C11orf54 homolog		1.05445	1.24868	0.378341	0.0336498	7.26357	7.22427	7.24301	7.31608	7.32189	7.25895	7.26869	7.2895	7.43231	7.32106	7.30376	7.37561
Q5NCU4;A0A1L1SSH9;P07214	SPARC	Sparc	0.341645	0.140858	0.484585	0.135755	7.87548	6.3	6.3	8.1294	7.83918	6.3	6.3	6.3	6.3	6.3	6.3	6.3
A0A1L1STC0			1.48866	4.90061	0.577545	0.0167829	6.3	6.3	6.3	7.09681	7.08983	6.99815	6.3	6.3	7.38349	7.16041	7.07133	7.14258
Q9D6R2;A0A1L1STE6	Isocitrate dehydrogenase [NAD] subunit alpha, mitochondrial	Idh3a	1.19011	1.27865	0.387552	0.210139	8.47674	8.74357	8.76703	8.57167	8.59734	8.76223	8.78397	8.71783	8.66354	8.80915	8.76802	8.74532
A0A1L1STZ1;A0A1L1SU22;Q9D1P4;A0A1L1STQ1;A0A1L1SSG7	Cysteine and histidine-rich domain-containing protein 1	Chordc1	1.03556	0.99733	0.831701	0.987025	8.08483	8.12885	7.94843	8.109	8.233	8.01452	7.98927	8.09503	8.17275	8.11754	7.91681	8.05937
A0A1L1SUU4;Q9ERN0	Secretory carrier-associated membrane protein 2	Scamp2	2.1326	0.416118	0.590099	0.543263	6.3	7.83147	7.84928	6.3	7.62876	7.84211	6.3	7.82552	6.3	6.3	6.3	7.85762
A0A1L1SV73;Q8BY87	Ubiquitin carboxyl-terminal hydrolase 47	Usp47	0.860416	1.03883	0.491702	0.852806	7.86971	7.59843	7.69637	7.57889	7.68461	7.74121	7.58623	7.47019	7.80179	7.65386	7.57442	7.7795
A0A1S6GWJ4;Q91VN6	Probable ATP-dependent RNA helicase DDX41	Ddx41	0.493252	0.265394	0.311746	0.125079	7.43367	7.36288	7.42244	7.51473	7.4183	6.3	7.34906	7.43864	6.3	6.3	7.3991	7.43019
A0A1W2P6F0;Q09200	Beta-1,4 N-acetylgalactosaminyltransferase 1	B4galnt1	2.4278	0.575203	0.271419	0.355918	6.3	6.3	7.26072	6.3	7.13773	7.14659	6.3	7.11724	6.3	6.3	6.3	6.3
A0A1W2P6F6;A0A1W2P7Q9;Q60605;A0A1W2P6G5	Myosin light polypeptide 6	Myl6	0.96388	0.843154	0.808439	0.315119	8.80822	8.71718	8.68697	8.92697	8.85804	8.74784	8.70243	8.76711	8.60753	8.73599	8.69675	8.80269
A0A1W2P6K9;Q9JI99	Sphingosine-1-phosphate phosphatase 1	Sgpp1	2.39408	4.13467	0.469531	0.19576	6.3	7.47615	6.3	6.3	6.3	6.3	7.79745	7.49525	7.56846	7.53704	6.3	7.43642
F8VPM0;E9Q374;A0A5F8MPQ7;A0A1W2P6X9;Q91YE5;A0A1W2P6L0	Bromodomain adjacent to zinc finger domain protein 2A	Baz2a	3.92417	7.08107	0.134007	0.0241214	6.3	6.3	6.3	6.3	6.3	6.3	7.49948	7.47551	7.46178	6.3	7.44322	7.3954
A0A1W2P8D6;A0A1W2P727;A0A1W2P8E1;Q8BU33	Acetolactate synthase-like protein	Ilvbl	0.880367	0.0822959	0.699072	3.63564e-07	7.35759	7.31184	7.51809	7.35097	7.04906	7.22368	7.65301	7.39139	6.3	6.3	6.3	6.3
A0A1W2P768;P84228;P68433;F8WI35;P84244;P02301;E0CZ27	Histone H3.2;Histone H3.1;Histone H3;Histone H3.3;Histone H3.3C	Hist1h3b;Hist1h3a;H3f3a;H3f3c	1.72843	2.01402	0.270973	0.103062	9.60143	9.97913	10.1891	9.88426	9.73987	10.1949	10.4833	10.1864	10.4862	10.2591	10.0625	10.0624
A0A1W2P7H2;P62075	Mitochondrial import inner membrane translocase subunit Tim13	Timm13	1.30796	2.26712	0.33603	0.000474309	7.72869	7.84162	7.92908	7.72836	7.70013	7.83344	1900-01-08 03:54:28	7.99772	8.15394	8.11614	8.18141	8.19816
A0A1W2P7P4;P28574	Protein max	Max	1.35489	1.7004	0.283729	0.0424297	7.52336	7.38511	7.49361	7.22572	7.27166	7.60627	7.65299	7.62449	7.80828	7.62766	7.56413	7.54992
B2RRF0;A0A1W2P7Y1;P35822	Protein-tyrosine-phosphatase;Receptor-type tyrosine-protein phosphatase kappa	Ptprk	0.883836	0.935181	0.539413	0.741004	7.26088	7.45571	7.51323	7.47211	7.21911	7.41896	7.34553	7.50382	7.23434	7.37898	7.53227	7.43993
G5E8K5;S4R2K9;S4R2S8;G5E8K3;G5E8K2;S4R1S2;A0A1W2P812	Ankyrin-3	Ank3	0.864699	0.895207	0.122486	0.401774	7.52315	7.46574	7.45045	7.55867	7.36513	7.4688	7.44293	7.4686	7.42836	7.33714	7.47855	7.56165
A0A1Y7VJ93;A0A1Y7VMG9;Q8BJZ0;D3YY85;D3YXX1;Q8R5C8;D3YY86	Zinc finger MYND domain-containing protein 11	Zmynd11	0.572661	0.295509	0.359034	0.0771274	7.13408	7.30741	7.31911	7.25331	6.3	7.19565	7.35509	7.19476	7.15524	6.3	7.14095	6.3
A0A1Y7VJF3;Q6P3Z4;A0A1Y7VLM5;P17141	Zinc finger protein 37	Zfp37	1.91287	3.75105	0.355918	0.135522	6.3	6.3	6.3	6.3	6.3	6.3	7.42674	6.3	6.3	7.52812	7.36849	6.3
A0A1Y7VK55;P70255	Nuclear factor 1 C-type	Nfic	3.03487	0.871938	0.196885	0.896505	6.3	7.5384	6.3	7.31404	7.21656	7.46431	7.35124	7.34889	6.3	6.3	7.29028	7.3241
A0A1Y7VKP8;A0A1Y7VM38;P52503	NADH dehydrogenase [ubiquinone] iron-sulfur protein 6, mitochondrial	Ndufs6	0.76881	0.977528	0.28805	0.849191	7.71765	7.87047	7.83819	7.86174	7.77303	7.83725	7.78395	7.4371	7.71528	7.87545	7.8467	7.81113
A0A1Y7VLY2;P59764	Dedicator of cytokinesis protein 4	Dock4	0.944297	1.04348	0.75909	0.714746	7.45326	7.51681	7.45963	7.62654	7.40975	7.35532	7.54164	7.64997	7.5081	7.47693	7.60178	7.54337
A0A1Y7VME9;E9Q9B7;A0A1Y7VNF8;A0A1Y7VMH7		Kidins220	0.980344	1.00465	0.790333	0.947358	7.5954	7.64725	7.5813	7.58374	7.59576	7.52072	7.65022	7.6065	7.5904	7.67494	7.59163	7.55877
Q3TMJ9;A0A1Y7VML1;O35261	Transcription factor E2F3	E2f3	0.551877	0.974528	0.483575	0.977496	6.3	6.3	7.28986	7.19393	6.3	7.15116	6.3	6.3	7.27212	6.3	7.16684	6.3
F8VPK5;A0A1Y7VMN0;P70336	Rho-associated protein kinase;Rho-associated protein kinase 2	Rock2	1.08015	1.06516	0.557881	0.604729	7.85778	7.73408	7.63933	7.7659	7.83808	7.73054	7.73218	7.83021	7.79076	7.71181	7.79261	7.81157
A0A1Y7VP67;E9Q2I4		Elmsan1	1.2611	1.20771	0.24303	0.278913	7.40589	7.61744	7.69694	7.582	7.53502	7.70255	7.74026	7.72744	7.74336	7.63274	7.59748	7.65654
A0A286YDB7;A0A286YCT4;A0A286YCG8;Q9CY50	Translocon-associated protein subunit alpha	Ssr1	7.65793	2.72116	0.134117	0.355918	6.3	6.3	6.3	6.3	8.10544	6.3	6.3	8.031	6.3	6.3	6.3	8.03902
E9Q4K7;A0A286YCV9	Kinesin-like protein	Kif13b	0.79139	0.950398	0.356381	0.852151	7.3853	7.10103	6.97894	7.16676	7.15549	7.10016	6.8979	7.07203	7.28932	7.02065	6.99407	7.2396
A0A286YCX6;E9PY51		Trappc8	0.333662	0.556555	0.167342	0.353178	7.44489	7.26347	7.13239	7.30824	7.40169	6.3	7.24052	6.3	7.30313	6.3	7.24224	7.28565
A0A286YDA2;A0A286YDT3;E9Q5C9;A0A286YDV7;A0A286YCD1		Nolc1	1.24086	1.50151	0.0574082	0.0119446	8.23373	8.07416	8.18401	8.11896	8.20202	8.23047	8.28794	8.26531	8.43239	8.27855	8.30961	8.29642
A0A286YE10;A0A286YDZ5;Q9EP84;A0A286YDA5;O70293	G protein-coupled receptor kinase 6	Grk6	0.861172	4.97307	0.886717	0.202995	6.3	6.3	7.65824	6.3	6.3	6.3	7.3986	6.3	7.6988	7.80905	6.3	7.53689
A0A286YDB3;Q80XQ2	TBC1 domain family member 5	Tbc1d5	0.317255	2.11786	0.13402	0.444999	6.3	6.3	7.30899	7.28538	6.3	6.3	6.3	6.3	7.46759	7.36033	6.3	7.37003
A0A286YDB8;Q9CZX0	Elongator complex protein 3	Elp3	0.962509	1.24508	0.69498	0.057719	7.35738	7.21767	7.30328	7.23477	7.27561	7.18969	7.28983	7.29159	7.44067	7.37818	7.34895	7.32609
A0A286YDF5;Q69ZN7;E9Q390;A0A286YCZ3	Myoferlin	Myof	0.961213	0.922598	0.567075	0.246663	8.5209	8.50135	8.51759	8.47293	8.50975	8.50736	8.51909	8.40785	8.39443	8.48865	8.50474	8.485
A0A286YDG5;Q8CG46	Structural maintenance of chromosomes protein 5	Smc5	1.23045	0.876966	0.18943	0.547737	7.39162	7.37201	7.46975	7.58306	7.5479	7.5118	7.64642	7.47057	7.59284	7.31792	7.43178	7.24583
A0A286YDI8;G3X972		Sec24c	0.583941	0.587943	0.471007	0.477428	7.67799	7.32527	7.32338	7.2465	7.4555	7.37188	6.3	7.51123	7.52346	6.3	7.4005	7.42651
Q8VC03;A0A286YDN1	Echinoderm microtubule-associated protein-like 3	Eml3	0.249333	0.256431	0.166305	0.178604	7.66742	7.37367	7.49539	7.66971	7.50564	6.3	7.68766	6.3	7.61797	6.3	7.62409	6.3
A0A286YE25;Q9QYY8;A0A3B2WC92	Spastin	Spast	0.293638	0.548529	0.166283	0.39851	7.49406	7.43753	7.32539	7.39277	7.5228	6.3	7.3982	6.3	7.48233	7.37506	7.44915	6.3
A0A2C9F2A2;Q921Q7	Ras and Rab interactor 1	Rin1	1.31345	1.93341	0.00882631	0.000884121	7.37811	7.32031	7.3991	7.30421	7.45667	7.45746	7.43146	7.5298	7.73947	7.66214	7.55197	7.59344
Q07076;A0A2C9F2D2	Annexin A7	Anxa7	1.00891	0.753678	0.974973	0.282056	8.29338	8.28823	8.42967	8.08927	8.38207	8.38739	8.35029	7.99621	8.01808	8.27623	8.294	8.02098
A0A2I3BPG9;P83882	60S ribosomal protein L36a	Rpl36a	1.09419	1.73549	0.553617	0.00802705	8.73881	8.76086	8.82231	8.73204	8.67515	8.83172	8.95081	8.75269	9.13207	9.06919	8.91265	8.8978
A0A2I3BPN6;E9QAP7		Taf4a	0.924251	0.972589	0.739973	0.872541	7.48756	7.78855	7.68044	7.51673	7.42101	7.53016	7.6547	7.73057	7.63862	7.61383	7.59677	7.57578
Q9CQI3;A0A2I3BPS1;A0A2I3BR94	Glia maturation factor beta	Gmfb	0.936421	0.949381	0.771697	0.765032	8.31511	8.02333	8.10985	8.06405	8.27437	8.14076	7.99071	7.99239	8.07284	8.18264	8.03838	8.12824
A0A2I3BPT1;A0A2I3BQZ9;Q3TWF3;P12023;A0A2I3BR03	Amyloid beta A4 protein;N-APP;Soluble APP-alpha;Soluble APP-beta;C99;Beta-amyloid protein 42;Beta-amyloid protein 40;C83;P3(42);P3(40);C80;Gamma-secretase C-terminal fragment 59;Gamma-secretase C-terminal fragment 57;Gamma-secretase C-terminal fragment 50;C31	App	0.946919	0.681488	0.756282	0.0864825	7.84368	8.06375	8.09968	8.10582	8.08888	8.0092	7.90419	8.0159	7.72192	7.91668	7.84597	7.96219
A0A2I3BPW0;Q9QYG0;A0A2I3BS20;A0A2I3BQM5;A0A2I3BPL1;A0A2I3BQR5	Protein NDRG2	Ndrg2	0.326822	0.317544	0.193676	0.171617	7.96897	7.56441	7.73911	7.61766	7.70364	7.37526	6.3	7.5685	7.53212	7.52608	7.53916	6.3
A0A2I3BPX3;Q6P9J9;A0A2I3BPY8	Anoctamin-6	Ano6	1.1101	1.11011	0.492614	0.239663	7.98482	7.97974	8.10339	8.09026	7.97878	8.01716	8.20412	8.1396	8.05587	8.08704	8.09255	8.10421
A0A2I3BPY7;Q9EP71	Ankycorbin	Rai14	1.02512	1.06471	0.59451	0.319258	8.07628	8.06937	8.08142	8.01866	8.07232	8.07929	8.03842	8.09878	8.09896	8.07544	8.04139	8.13887
A0A2I3BQ30;O89051	Integral membrane protein 2B;BRI2, membrane form;BRI2 intracellular domain;BRI2C, soluble form;Bri23 peptide	Itm2b	0.996532	1.65579	0.994511	0.00662677	8.1821	8.1023	8.29115	8.17202	8.02727	8.47204	8.56687	7.67535	8.36429	8.51664	8.38151	8.36114
A0A2I3BQ39;Q9JKB1;P58321	Ubiquitin carboxyl-terminal hydrolase isozyme L3;Ubiquitin carboxyl-terminal hydrolase isozyme L4	Uchl3;Uchl4	0.346305	0.288307	0.247847	0.133848	7.47631	7.38196	7.23568	7.37718	7.67145	6.3	6.3	7.35752	6.3	6.3	7.46246	7.2481
A0A2I3BQE0;Q9JI10	Serine/threonine-protein kinase 3;Serine/threonine-protein kinase 3 36kDa subunit;Serine/threonine-protein kinase 3 20kDa subunit	Stk3	0.764127	0.735834	0.560636	0.183498	8.13704	8.02755	7.79526	8.17423	8.23947	7.9822	7.43903	8.00604	7.82883	7.91898	7.91996	7.93344
A0A2I3BQJ3;Q8K072	Receptor expression-enhancing protein 4	Reep4	0.220975	0.215529	0.173061	0.163355	7.64347	7.69482	7.72369	7.69657	6.3	6.3	7.77257	7.76334	7.84218	6.3	6.3	7.65038
E9Q2H1;A0A2I3BQS6;Q80TP3	E3 ubiquitin-protein ligase UBR5	Ubr5	0.894404	0.427473	0.662708	0.211785	7.61211	7.45263	7.21346	7.39853	7.56257	7.27221	7.29152	7.35656	7.36099	6.3	7.2565	7.28287
A0A2I3BRK6;Q9JIX0	Transcription and mRNA export factor ENY2	Eny2	1.15885	1.3391	0.163398	0.019084	8.02325	8.05713	8.03322	7.96773	8.01932	8.07008	8.1858	8.06224	8.21338	8.13808	8.18446	8.05266
A0A2I3BRW0;Q9D958	Signal peptidase complex subunit 1	Spcs1	1.29814	1.40227	0.439939	0.129962	8.25108	8.42065	8.55777	8.19576	8.15235	8.59346	8.63376	8.49897	8.52254	8.53302	8.47462	8.4824
Q6PIP5;A0A2K6EDK3	NudC domain-containing protein 1	Nudcd1	0.983853	1.15871	0.93891	0.498429	7.7077	7.69098	7.46362	7.48975	7.7542	7.55668	7.4735	7.5394	7.52071	7.61948	7.65357	7.8142
A0A2K6EDL0;Q9JHK4	Geranylgeranyl transferase type-2 subunit alpha	Rabggta	0.484519	0.950727	0.134387	0.932512	6.95195	6.3	6.3	6.90681	6.3	6.3	6.3	6.3	6.3	6.3	6.86101	6.90997
A0A2K6EDM5;Q8C181	Muscleblind-like protein 2	Mbnl2	0.199873	0.488875	0.207756	0.594489	7.65889	7.76637	6.3	7.6716	6.3	7.69987	6.3	6.3	6.3	6.3	7.86264	7.691
A0A2R8VHD0;P23591;A0A2R8VI39;A0A2R8W6P6	GDP-L-fucose synthase	Tsta3	0.450623	0.352925	0.285116	0.138866	7.73468	7.43838	7.35624	7.44226	7.37186	7.43359	6.3	7.48136	7.41784	7.26703	7.17742	6.3
A0A2R8VHH1;Q99P88	Nuclear pore complex protein Nup155	Nup155	0.972506	0.958231	0.819414	0.733542	8.65976	8.54455	8.52799	8.63841	8.68741	8.5519	8.50588	8.57709	8.53314	8.4914	8.67545	8.59661
A0A2R8VHU8;A0A2R8VKP5;E9Q7U2;Q8CGU1	Calcium-binding and coiled-coil domain-containing protein 1	Calcoco1	1.17882	1.19934	0.405368	0.369222	7.51921	7.43136	7.28569	7.64483	7.60202	7.47589	7.53821	7.55078	7.52038	7.53281	7.50549	7.6382
A0A2R8W6Y5			1.20775	1.32773	0.162884	0.00878765	8.01607	7.96663	8.09823	8.03719	8.10809	8.01098	8.22453	8.10243	8.18997	8.10646	8.15755	8.15658
A0A2U3TZ82;Q99KW3	TRIO and F-actin-binding protein	Triobp	0.985288	1.12886	0.881491	0.202776	7.91258	7.81168	7.83994	7.88714	7.91121	7.79098	7.92088	7.80253	7.98627	7.84792	7.89831	7.92939
A0A338P697;Q3TUF7;A0A338P689	YEATS domain-containing protein 2	Yeats2	1.21813	1.0625	0.577803	0.83204	9.23845	9.53793	9.69263	9.64458	9.32125	9.62083	9.79763	9.71665	9.6572	9.41853	9.65899	9.48417
A0A338P6B4;A0A338P6I2;Q923G2	DNA-directed RNA polymerases I, II, and III subunit RPABC3	Polr2h	0.296052	0.106051	0.216005	0.0419428	7.81379	8.00484	7.60736	8.15388	7.9337	7.58396	6.3	7.64767	6.3	6.3	7.60282	7.4791
G5E8A0;A0A338P6F2;Q8CI95	Oxysterol-binding protein;Oxysterol-binding protein-related protein 11	Osbpl11	1.12872	0.560913	0.911926	0.567524	7.43878	6.3	6.3	7.28115	7.4729	6.3	6.3	7.45737	6.3	6.3	6.3	7.41551
G5E843;A0A338P6F7;O89026	Roundabout homolog 1	Robo1	1.10838	1.281	0.586579	0.16326	7.33774	7.20178	7.44199	7.36487	7.28767	7.38653	7.54765	7.30328	7.46909	7.52872	7.31473	7.46404
A0A338P6G6;A0A384DV79			1.01618	0.279851	0.952722	0.00088752	9.01465	9.41338	9.27547	9.30574	9.09325	9.29055	9.44759	9.20575	8.78823	8.69592	8.68252	8.63028
A0A338P6S3;Q6ZPR5;A0A338P695;A0A338P7L1;A0A338P735	Sphingomyelin phosphodiesterase 4	Smpd4	1.00285	0.805812	0.986278	0.207777	7.67134	7.83976	7.83056	7.94455	7.70472	7.85205	7.86496	7.86941	7.82581	7.69252	7.72823	7.66458
A0A338P6U4;Q5XJY4;D6RCZ6;D6RJ50	Presenilins-associated rhomboid-like protein, mitochondrial;P-beta	Parl	1.13352	1.27489	0.755695	0.439148	7.57188	8.03902	8.07875	8.00681	7.64637	8.14186	8.15189	7.97406	7.92972	8.04246	7.99376	8.15241
E9Q6R4;E9Q4N7;A0A338P6U8;E9Q4N6		Arid1b	1.25319	1.13123	0.264433	0.418598	7.67723	7.72085	7.89487	7.84582	7.7241	7.85177	7.99361	7.96135	7.92048	7.80277	7.86501	7.76471
A0A338P6W1;P97868	E3 ubiquitin-protein ligase RBBP6	Rbbp6	1.37298	1.34193	0.0967372	0.0668904	7.49606	7.53329	7.64008	7.6002	7.53754	7.74737	7.83274	7.70264	7.83262	7.62926	7.67942	7.63925
A0A338P7E3;A0A338P711;C0HKG6;C0HKG5			1.24337	1.29783	0.272658	0.190047	7.45938	7.45542	7.73288	7.55323	7.68214	7.62771	7.73755	7.5319	7.60616	7.626	7.78393	7.63769
A0A338P730;E9Q7C1;Q3TE00;Q924H2	Mediator of RNA polymerase II transcription subunit 15	Med15	1.1523	1.15573	0.425329	0.263096	7.39055	7.40861	7.46647	7.34388	7.29179	7.44171	7.61345	7.50881	7.53507	7.46602	7.51942	7.34042
A0A338P7E9;Q9CQS5	Serine/threonine-protein kinase RIO2	Riok2	0.529478	0.456379	0.354587	0.218991	7.38591	7.36558	7.32303	7.44556	7.52332	7.24192	6.3	7.35023	6.3	7.2828	7.32366	7.25091
A0A338P7L8;Q8BJF9	Charged multivesicular body protein 2b	Chmp2b	0.501807	1.25911	0.362597	0.403269	7.53537	7.48889	7.36472	7.53337	7.65499	7.33137	6.3	7.43813	7.87884	7.45731	7.42266	7.5638
A0A338P7L9;Q9CQ49	Nuclear cap-binding protein subunit 2	Ncbp2	1.05303	1.03163	0.714752	0.873699	7.75429	7.91922	7.77595	7.70662	7.78755	7.85804	7.71941	7.88086	7.99054	7.67659	7.74414	7.79892
A0A3B2W7K0;Q62419	Endophilin-A2	Sh3gl1	0.949942	0.941317	0.741895	0.59213	8.40805	8.31326	8.21566	8.28258	8.40839	8.27678	8.15963	8.28553	8.30419	8.29677	8.20798	8.30554
A0A3B2WAQ7;Q3UHP6;P59672;A0A3B2W7H4	Ankyrin repeat and SAM domain-containing protein 1A	Anks1;Anks1a	1.05698	1.30639	0.388592	0.00288925	7.7072	7.69421	7.64728	7.72653	7.67652	7.76051	7.69373	7.74074	7.77685	7.78405	7.84074	7.83787
A0A3B2WAS6;Q9D0F1	Kinetochore protein NDC80 homolog	Ndc80	7.19724	3.91492	0.0245754	0.134198	6.3	6.3	6.3	6.3	7.51256	6.3	7.45617	7.35993	7.51675	7.45414	6.3	6.3
A0A3B2WBH9;A0A3B2WCN9;Q9Z0U1	Tight junction protein ZO-2	Tjp2	1.03319	1.05688	0.701918	0.473257	8.11267	8.09552	8.0063	8.13101	8.13985	8.05557	8.07026	8.13653	8.14591	8.07441	8.10363	8.11764
A0A3B2WBL1;Q5XJF6;P53026;A0A3B2WDD2;A0A3B2W824;A0A3B2W820	Ribosomal protein;60S ribosomal protein L10a	Rpl10a	1.22034	1.4368	0.0479846	0.0207942	9.35991	9.24623	9.38106	9.27339	9.37791	9.3928	9.43541	9.4004	9.56523	9.50622	9.40088	9.41784
Q3U0V1;A0A3B2WCD8	Far upstream element-binding protein 2	Khsrp	1.11859	1.09191	0.226811	0.339751	8.81853	8.90397	8.84167	8.87195	8.84676	8.8837	8.90741	8.99293	8.89018	8.81968	8.97493	8.90407
A0A3B2WCL5;Q9CT10	Ran-binding protein 3	Ranbp3	0.958816	1.1727	0.621575	0.263395	8.17237	8.16982	8.09954	8.07353	8.17826	8.08461	8.11391	8.06543	8.29682	8.25368	8.06859	8.17292
A0A3B2WD34;Q91VJ4;A0A3B2WAZ4;A0A3B2W7T8	Serine/threonine-protein kinase 38	Stk38	0.873983	0.845047	0.888531	0.85896	7.5354	7.40615	7.43185	6.3	7.33282	7.52136	6.3	7.28522	7.29513	7.37734	6.3	7.40844
Q3UN02;A0A3B2WDB3;B0V2Q9	Lysocardiolipin acyltransferase 1	Lclat1	0.570632	0.167269	0.569587	0.0251644	7.22773	7.35426	7.42434	6.3	7.29691	6.3	6.3	7.43486	6.3	6.3	6.3	6.3
A0A3Q4EBK4;Q6P1B9;O08539	Myc box-dependent-interacting protein 1	Bin1	0.40462	0.741442	0.34031	0.170199	7.86958	7.75407	7.5432	7.90234	7.9947	6.3	7.54424	7.65843	7.58638	7.65263	7.67602	7.63446
A0A3Q4EBV4;Q3TJZ6	Protein FAM98A	Fam98a	1.02623	1.13935	0.885008	0.307473	7.48601	7.3995	7.41138	7.60865	7.64388	7.48879	7.37632	7.44154	7.55975	7.50709	7.56322	7.50211
A0A3Q4EC00;A0A452J8A5;P42125	Enoyl-CoA delta isomerase 1, mitochondrial	Eci1	1.20363	1.46002	0.474722	0.0253754	8.44365	8.62359	8.68385	8.58006	8.40768	8.6854	8.84874	8.7113	8.68606	8.77556	8.7441	8.78287
D3YXC2;A0A3Q4EC24;A0A3Q4EGL4;Q791T5;A0A3Q4EG99;A0A3Q4EBT8	Mitochondrial carrier homolog 1	Mtch1	0.894244	0.697263	0.649283	0.115049	7.97535	8.17383	8.36953	8.09237	8.12392	8.02596	8.2615	8.00552	7.94911	7.98426	8.03201	8.01928
P56213;A0A3Q4EGL6;A0A3Q4EII8	FAD-linked sulfhydryl oxidase ALR	Gfer	1.49475	5.15742	0.355918	0.0316641	6.3	6.3	6.3	6.3	6.3	6.3	6.3	6.99827	6.98361	6.3	7.39888	7.36724
A0A3Q4EGQ6;Q8VHA8;Q8BKL1;Q8BJJ6;Q62280;A0A3Q4EI07	Protein SSXT	Ss18	1.04987	0.414663	0.723737	0.23871	7.41492	7.5404	7.53209	7.67208	7.55931	7.50338	7.61078	7.57057	6.3	7.38493	7.5279	7.41746
A0A3Q4EH04;A0A3Q4L335;A0A3Q4L393;Q8BL97	Serine/arginine-rich splicing factor 7	Srsf7	1.02285	1.15531	0.837298	0.196167	8.658	8.48044	8.51643	8.62908	8.60585	8.54611	8.60926	8.56197	8.63194	8.63155	8.62629	8.64497
A0A3Q4EHV9;F8WJ93;Q3UMY5;A0A0R4J1G7;A7ISP9;A0A0R4J0H0	Echinoderm microtubule-associated protein-like 4	Eml4	0.868702	0.770084	0.386865	0.026059	7.84404	7.79644	7.68311	7.80831	7.82266	7.7823	7.56989	7.71252	7.6345	7.67133	7.65775	7.71446
A0A3Q4EI12;P35293;A0A452J8C1	Ras-related protein Rab-18	Rab18	0.89269	0.784333	0.257952	0.212511	8.75434	8.74912	8.68932	8.70841	8.67781	8.71175	8.57446	8.73998	8.50927	8.47838	8.77495	8.7166
A0A3Q4L2U5;Q9CQS4	Solute carrier family 25 member 46	Slc25a46	0.92424	0.846999	0.690528	0.569997	7.36808	7.68137	7.64897	7.71068	7.53071	7.59055	7.53439	7.61658	7.27916	7.61401	7.53034	7.69712
A0A452J8C7;Q8K4Q8	Collectin-12	Colec12	0.596601	1.12258	0.531479	0.572844	7.56019	7.58866	7.43175	7.52709	7.65089	7.71851	6.3	7.54103	7.72625	7.65204	7.56059	7.36968
A0A494B9F0;A0A494B953;A0A494BAG2;A0A494BAX0;Q8CFI0;A0A494BA39;E9PXB7;G3X9H8;A0A494B9L5	E3 ubiquitin-protein ligase NEDD4-like	Nedd4l	1.11424	1.32808	0.437049	0.164607	7.65331	7.47062	7.40951	7.53167	7.62455	7.56214	7.54198	7.52436	7.79721	7.57166	7.53651	7.65262
A0A494BBI1;A0A494B955;A0A498WGD8;Q8CDN6	Thioredoxin-like protein 1	Txnl1	0.987163	0.926616	0.940096	0.435923	8.69438	8.64907	8.53219	8.66627	8.77435	8.61629	8.47318	8.65565	8.59878	8.57213	8.58685	8.65175
Q8C6I2;A0A494B9B9;A0A494B8X4	Succinate dehydrogenase assembly factor 2, mitochondrial	Sdhaf2	1.62778	1.78609	0.13285	0.0396727	8.23722	8.32895	8.64534	8.29826	8.39196	8.66847	8.76124	8.53448	8.62382	8.55202	8.6988	8.64275
A0A494B9D4;A0A494BA92;P09528;A0A494BAP3	Ferritin heavy chain;Ferritin heavy chain, N-terminally processed	Fth1	0.298306	0.280731	0.207834	0.17025	7.41895	7.33905	6.3	7.29338	7.35003	6.3	6.3	6.3	6.3	6.3	6.3	7.24455
A0A494B9F5;A0A494BAA4;Q8R0W6	NEDD4 family-interacting protein 1	Ndfip1	2.09141	0.87705	0.314132	0.890659	7.39185	6.3	7.47445	7.50792	7.44968	7.5173	7.54861	7.44039	7.34363	7.38425	6.3	7.41845
G3X9Y4;A0A494B9H3;P97348	Rho-related GTP-binding protein RhoD	Rhod	1.13851	1.14909	0.407105	0.363828	7.26357	7.54222	7.46186	7.44077	7.49665	7.49894	7.5226	7.41556	7.44143	7.50864	7.52251	7.47725
A0A494B9K4;Q9QYB5	Gamma-adducin	Add3	0.936673	1.02038	0.532587	0.81077	8.11254	8.02485	8.00065	7.94888	8.06352	7.96388	8.00009	7.94579	8.0149	8.04513	8.0423	8.01966
A0A494B9R5;E9Q156;Q9EP82	tRNA (guanine-N(7)-)-methyltransferase non-catalytic subunit Wdr4;tRNA (guanine-N(7)-)-methyltransferase non-catalytic subunit WDR4	Wdr4	0.545792	0.0676393	0.420129	1.77134e-08	7.53865	7.44601	7.4013	7.49325	7.48006	7.51613	6.3	7.53112	6.3	6.3	6.3	6.3
A0A494BBG2;A0A494B9S0;Q9CQB2	Protein FAM195A	Fam195a	0.505753	0.501677	0.468064	0.460682	7.41976	6.3	6.3	7.28567	7.22118	6.3	6.3	6.3	6.3	6.3	7.20712	6.3
Q9WTK5;A0A494B9Y5;A0A494BAQ2	Nuclear factor NF-kappa-B p100 subunit;Nuclear factor NF-kappa-B p52 subunit	Nfkb2	0.975222	0.971502	0.892806	0.812552	7.64327	7.45758	7.47224	7.42721	7.54253	7.58381	7.31283	7.51755	7.4768	7.45897	7.48827	7.52604
A0A494B9Z0;A0A494BBA8;Q642K5;P62862	40S ribosomal protein S30	Fau	1.18818	1.79785	0.368117	0.00339765	8.77921	8.79123	8.81667	8.69397	8.6584	8.8219	9.00069	8.89962	9.15509	9.03383	8.97031	8.94087
A0A494BA44;Q04207	Transcription factor p65	Rela	0.926245	0.434684	0.630372	0.273943	7.67433	7.50011	7.43925	7.58654	7.61733	7.42238	7.53759	7.48985	6.3	7.48715	7.49552	7.47026
A0A494BA94;Q9WV84;A0A494BBQ2;A0A494B9P5;A0A494BA70	Nucleoside diphosphate kinase, mitochondrial	Nme4	1.08047	1.03461	0.528603	0.865077	7.89407	7.83218	8.00749	7.94389	8.01607	7.99807	7.92956	7.86839	7.72727	7.94467	7.985	8.0798
Q62422;A0A494BA97	Osteoclast-stimulating factor 1	Ostf1	0.854214	0.610263	0.608275	0.142461	8.13783	7.85234	7.74601	8.00462	8.12179	7.6756	7.82577	7.8439	7.82176	7.84848	7.76847	7.44415
A0A494BAB5;Q9D5T0;A0A494B9Y0;A0A494B9L7	ATPase family AAA domain-containing protein 1	Atad1	0.938412	0.849733	0.747877	0.518389	8.02877	8.26477	8.09195	8.30289	8.12153	8.2229	8.01716	8.21638	7.88683	8.08131	8.2404	8.19698
A0A494BAI5;Q544X6;P22315;F6T2S0;Q91W09;A0A494B9Y8	Ferrochelatase;Ferrochelatase, mitochondrial	Fech	1.05878	1.00815	0.769069	0.968799	8.2413	8.54471	8.53836	8.42316	8.35858	8.54567	8.47034	8.47217	8.30814	8.47439	8.43567	8.54344
A0A494BB58;A0A494BAJ5;A0A494BBF1;Q9WU84	Copper chaperone for superoxide dismutase	Ccs	1.18229	0.540977	0.893089	0.661685	7.79976	7.71717	6.3	7.62494	7.78324	7.80542	6.3	7.84412	7.9221	7.85249	6.3	6.3
A0A494BAW5;A0A494BAK4;Q9DC16;F6SLP4	Endoplasmic reticulum-Golgi intermediate compartment protein 1	Ergic1	0.812932	0.69733	0.296818	0.130581	8.10612	7.94416	7.85691	8.04864	7.99685	7.85517	7.76087	7.98315	7.86177	7.63344	7.9642	7.87018
A0A494BAM2;Q9JJT0	RNA 3-terminal phosphate cyclase-like protein	Rcl1	1.02628	0.949321	0.776512	0.6078	7.87317	7.91842	7.84275	7.91203	7.85022	7.84911	7.90011	7.992	7.94816	7.76606	7.8843	7.85751
A0A494BAP2;Q8C4X2;Q99K78;Q8BVP5	Casein kinase I isoform gamma-3;Casein kinase I isoform gamma-2	Csnk1g3;Csnk1g2	2.05098	0.553442	0.493604	0.569943	7.29596	6.3	6.3	7.48163	7.53648	7.34433	6.3	7.44462	6.3	6.3	6.3	7.44988
A0A494BB93;A0A494BAT2;Q9CXX9	CUE domain-containing protein 2	Cuedc2	0.909539	0.850082	0.563422	0.252045	7.67958	7.55062	7.46169	7.46048	7.60577	7.48171	7.39555	7.50462	7.51712	7.45803	7.47751	7.41755
A0A494BAV5;P13011;Q99PL7	Acyl-CoA desaturase 2	Scd2;Scd3	0.895555	0.657125	0.40842	0.0123946	7.98001	8.0505	7.91752	8.01241	8.06826	7.93917	7.8499	7.91148	7.91384	7.70165	7.81141	7.80414
E0CYH4;A0A494BB75;Q8C6G8	WD repeat-containing protein 26	Wdr26	0.223362	0.115266	0.106106	0.018552	7.50982	7.84409	7.34889	7.319	7.45588	6.3	6.3	7.36195	7.3686	6.3	6.3	6.3
A0A494BBB0;O35350	Calpain-1 catalytic subunit	Capn1	0.926078	1.06581	0.695322	0.790561	8.26755	8.07291	8.20453	8.00574	8.22696	8.03459	8.16382	7.99195	8.30092	8.30511	8.04277	8.01263
R4H4V1;A0A494BBD3;R4H4Y7;Q9EQC5	N-terminal kinase-like protein	Scyl1	1.18378	1.21917	0.0950894	0.17998	7.28085	7.33039	7.38173	7.35801	7.4982	7.39616	7.38839	7.36131	7.55466	7.33824	7.33993	7.46241
A0A494BBP5;P25446	Tumor necrosis factor receptor superfamily member 6	Fas	0.732183	1.12644	0.800519	0.906446	6.3	7.39308	7.46347	7.51004	6.3	6.3	7.81334	7.71173	7.49698	7.51146	7.56499	6.3
A0A498WFS2;Q922Y1	UBX domain-containing protein 1	Ubxn1	0.783011	1.13723	0.242939	0.484868	7.622	7.83126	7.72266	7.88399	7.79118	7.51005	7.67658	7.65716	7.92758	7.80762	7.84767	7.70043
A0A498WGK2;Q8BP47;A0A494BB89;A0A494BAX5	Asparagine--tRNA ligase, cytoplasmic	Nars	1.06228	1.24476	0.270877	0.0056141	8.59885	8.52096	8.54494	8.53499	8.53859	8.59996	8.57738	8.58875	8.61021	8.66475	8.63108	8.67403
A0A4W7N3B2;Q6SKR2		N6amt1	1.7904	1.54848	0.502779	0.582435	7.19193	6.3	6.3	6.3	7.31821	6.3	6.3	7.18551	6.3	7.16941	6.3	7.08214
A0A571BD95;A0A5F8MP95;Q9ES00;H7BXC2;G3UZD6	Ubiquitin conjugation factor E4 B	Ube4b	0.425	1.3019	0.600177	0.861315	7.88365	8.02723	8.07522	6.3	6.3	8.06945	6.3	8.13021	6.3	8.13881	8.16844	8.13716
A0A571BGG1;A0A571BEF4;A0A571BET4;Q91X43	SH3 domain-containing protein 19	Sh3d19	4.7097	9.26192	0.17995	0.0183412	6.3	6.3	7.50126	6.3	6.3	7.56842	7.69517	7.52965	7.60972	7.55352	7.59017	7.51465
E9Q2T3;O35452;A0A571BG59;A0A5F8MPH8		Tnxb	1.13438	1.66585	0.555538	0.00277853	6.80296	6.79644	6.90928	6.7709	6.87143	6.64505	7.01678	6.96535	7.07515	7.06956	6.94087	7.08055
Q61739;A0A5F8MPB5;F6VSK8	Integrin alpha-6;Integrin alpha-6 heavy chain;Integrin alpha-6 light chain	Itga6	1.183	1.09664	0.104085	0.359658	7.39233	7.4763	7.51362	7.39545	7.45238	7.56327	7.5294	7.52456	7.40444	7.51399	7.50218	7.51733
A0A5F8MPK9;Q9EP69	Phosphatidylinositide phosphatase SAC1	Sacm1l	0.946906	0.84302	0.697206	0.107473	7.93315	8.04964	8.075	8.00954	7.85163	8.01178	8.07657	8.03258	7.91762	7.94405	8.00941	7.89961
A0A5F8MPP7;A2AAY5	SH3 and PX domain-containing protein 2B	Sh3pxd2b	1.10896	1.10423	0.478883	0.383521	7.93306	8.06081	8.06959	8.14029	7.9932	8.08522	8.19179	8.11321	8.13059	8.05968	8.10585	8.07987
E9PUK3;A0A5F8MPQ8;E9PUI5;Q8K012;A0A0G2JFM9	Formin-binding protein 1-like	Fnbp1l	1.30447	1.60463	0.391091	0.121188	7.54439	7.08214	7.23792	7.19276	7.18058	7.45463	7.53357	7.35017	7.61611	7.49105	7.35411	7.41744
A0A5F8MPS7;P24638;B7ZCF4;B7ZCF5	Lysosomal acid phosphatase	Acp2	1.77497	0.560086	0.539833	0.355918	6.3	6.3	7.30698	6.3	6.3	6.3	7.29979	7.30395	6.3	6.3	6.3	6.3
Q5NCJ4;Q5NCJ5;A0A5F8MPT3;Q5NCJ0;B2RUJ6;Q5NCJ1		Rapgef6	1.07536	0.901924	0.933642	0.900115	7.26221	7.27312	6.3	7.35002	6.3	7.20077	7.44648	7.36433	7.27152	6.3	7.24522	7.18929
E9QMC1;A0A5F8MPT6;D3YUW7;P59242	Cingulin	Cgn	0.919446	0.95048	0.387581	0.627099	7.83944	7.87804	7.8332	7.93263	7.79076	7.85431	7.77707	7.91528	7.77395	7.85546	7.81937	7.9463
A0A5F8MPX4;Q66GT5	Phosphatidylglycerophosphatase and protein-tyrosine phosphatase 1	Ptpmt1	1.09558	0.856749	0.321799	0.238708	8.11468	8.25496	8.18749	8.21751	8.21269	8.29732	8.21916	8.20404	8.00612	8.15731	8.14339	8.19923
A0A5F8MPY3;P34152	Focal adhesion kinase 1	Ptk2	1.01703	0.799949	0.937162	0.145271	7.53042	7.44192	7.28762	7.52183	7.53052	7.4391	7.26375	7.57776	7.32309	7.36244	7.32793	7.38057
Q5UE59;E9Q7C9;Q8CD76;A0A5F8MPZ2;O88447;Q7TNF4	Kinesin light chain 1	Klc1	0.785967	1.06861	0.31968	0.675877	7.78407	7.5581	7.59435	7.58766	7.68877	7.58008	7.30216	7.53479	7.74844	7.69567	7.56001	7.63533
A0A5H1ZRL3;Q8C4Y3	Negative elongation factor B	Nelfb	0.80893	0.603391	0.266378	0.388965	7.19056	7.37488	7.09269	7.16023	7.18304	7.06051	7.19335	7.01309	7.19855	6.3	7.21911	7.22308
A0A5H1ZRL7;P70399	Tumor suppressor p53-binding protein 1	Tp53bp1	1.14351	1.06661	0.606509	0.712213	7.83291	8.05538	8.05339	8.0436	7.78831	8.07976	8.20379	8.14638	8.13165	7.91872	8.07103	7.97589
A0A668KL68;Q8BY02	NF-kappa-B-repressing factor	Nkrf	4.45119	4.00115	0.0987143	0.119825	6.3	6.3	7.37649	7.48619	7.41442	7.42513	7.64054	7.57649	7.6254	7.47436	7.39025	7.3814
A0A6I8MX00;A0A6I8MWX8;Q9QYI3;A0A6I8MWZ1;A0A6I8MWY7;A0A6I8MWZ9;F7BTP8	DnaJ homolog subfamily C member 7	Dnajc7	0.874536	0.79869	0.533379	0.045693	8.2992	8.22848	8.18355	8.31942	8.41079	8.13682	8.02098	8.22917	8.18216	8.09247	8.17461	8.19092
Z4YJU8;A0A6I8MWY5;E9PUQ5;Q921M4	Golgin subfamily A member 2	Golga2	0.803279	0.322244	0.492075	0.14145	7.608	7.58963	7.29115	7.61229	7.63996	7.41461	7.15066	7.51529	6.3	6.89593	7.51053	7.42734
A1BN54;Q7TPR4	Alpha-actinin-1	Actn1	1.07606	1.09976	0.745109	0.507299	7.89547	7.79662	7.70039	7.90787	8.06318	7.7782	7.69345	7.89287	7.80815	7.84307	7.85348	7.96085
Q8VHR5;A1L3S7	Transcriptional repressor p66-beta	Gatad2b	1.15238	1.12013	0.479051	0.592075	7.89752	8.08113	8.17453	8.05869	7.942	8.15406	8.18182	8.18038	8.2481	8.02833	8.17094	7.96158
A2A432;E9PXY1;J3QJX0	Cullin-4B	Cul4b	1.10093	0.480947	0.345489	0.280837	7.36596	7.46285	7.3735	7.42343	7.43938	7.5385	7.44078	7.37411	6.3	7.48578	7.31037	7.25797
Q05BA5;A2A468;O09000	Nuclear receptor coactivator 3	Ncoa3	1.9249	0.549828	0.512521	0.355918	6.3	6.3	6.3	7.33909	7.45879	7.31794	6.3	6.3	6.3	6.3	6.3	6.3
Q62077;A2A4A6	1-phosphatidylinositol 4,5-bisphosphate phosphodiesterase gamma-1;Phosphoinositide phospholipase C	Plcg1	0.914749	0.814295	0.932657	0.840173	7.63223	7.47066	6.3	7.54301	7.68519	7.45096	6.3	7.35497	7.52689	6.3	7.38121	7.38093
A2A4K0;Q9CQ80;A8XY17;A2A4J8	Vacuolar protein-sorting-associated protein 25	Vps25	0.667195	0.792104	0.128126	0.52433	7.98759	7.80363	7.72925	7.66077	7.72478	7.66521	7.67648	7.41179	7.86485	7.94823	7.3684	7.59489
A2A4N9;A2A4P0	ATP-dependent RNA helicase DHX8	Dhx8	0.879984	0.943214	0.913826	0.961484	6.3	7.59286	6.3	7.52495	7.45275	6.3	6.3	7.44297	6.3	6.3	7.45486	7.5614
A2A4P4;A2A4P3;Q3THG9	Alanyl-tRNA editing protein Aarsd1	Gm27029;Aarsd1	1.00121	1.12778	0.98925	0.224606	8.3527	8.30425	8.26935	8.1912	8.31446	8.24635	8.26285	8.29594	8.38108	8.32554	8.32664	8.29314
A2A547;P84099	Ribosomal protein L19;60S ribosomal protein L19	Rpl19	1.10732	1.45986	0.433712	0.0795266	8.96623	8.85197	8.93532	9.02177	8.99477	8.94585	9.09499	8.91676	9.24185	9.21149	8.96601	9.01317
A2A5R2	Brefeldin A-inhibited guanine nucleotide-exchange protein 2	Arfgef2	0.389456	0.89551	0.16954	0.744014	7.68187	7.40218	7.23601	7.37805	7.39967	7.11767	6.3	7.24259	7.59132	7.40338	7.08959	7.4221
A2A5R8;Q9DBE7;A2A5S3;Q9Z108;V9GX87	Double-stranded RNA-binding protein Staufen homolog 1	Stau1	1.01067	1.00262	0.916971	0.975887	7.84713	7.72978	7.68152	7.7694	7.82261	7.76805	7.74776	7.70784	7.75335	7.78112	7.75663	7.74127
A2A6M1;Q9CZ28	Vacuolar-sorting protein SNF8	Snf8	0.27676	0.289207	0.254513	0.283187	7.41792	7.58825	7.43677	6.3	7.61135	6.3	6.3	6.3	7.68777	6.3	6.3	6.3
A2A6Q5	Cell division cycle protein 27 homolog	Cdc27	0.833702	0.579913	0.26874	0.0434762	7.41135	7.61184	7.56626	7.62492	7.53745	7.39498	7.55754	7.40844	7.28046	7.54063	7.17061	7.27612
A2A6U3;Q80UG5;A2A6U5	Septin-9	2021-09-09	0.915465	0.933488	0.0806887	0.27145	8.60239	8.60739	8.65043	8.60364	8.54319	8.59898	8.5656	8.60266	8.53062	8.5772	8.60254	8.63392
Q8CFX1;A2A7A7	GDH/6PGL endoplasmic bifunctional protein;Glucose 1-dehydrogenase;6-phosphogluconolactonase	H6pd	0.874601	0.818534	0.438559	0.162941	7.50642	7.55064	7.55919	7.69927	7.54779	7.55446	7.35911	7.62139	7.39263	7.53065	7.49238	7.55201
A2A7B5		Prdm2	1.10656	0.371827	0.909285	0.134108	6.3	7.14179	7.17684	6.3	6.3	7.18839	7.30615	6.3	6.3	6.3	6.3	6.3
Q91WQ3;A2A7S7	Tyrosine--tRNA ligase, cytoplasmic;Tyrosine--tRNA ligase, cytoplasmic, N-terminally processed;Tyrosine--tRNA ligase	Yars	1.09864	1.04775	0.4818	0.621469	8.01949	7.94364	7.8377	7.90707	8.08124	7.9593	7.91682	7.91396	7.95595	7.96506	7.94502	7.92292
A2A7S8	Uncharacterized protein KIAA1522	Kiaa1522	0.939707	1.00874	0.729057	0.956707	7.37951	7.52634	7.55247	7.62814	7.35108	7.48711	7.60054	7.5397	7.47395	7.60386	7.43484	7.58893
A2A813;Q99LX0;A2A815	Protein deglycase DJ-1	Park7	0.819418	0.710202	0.319321	0.0352362	8.53363	8.51892	8.39674	8.63232	8.58243	8.3012	8.36126	8.49074	8.32541	8.36029	8.35482	8.44662
E9QKA4;A2A8V8;A2A8V9;E9PUK6;Q52KI8;A2A983	Serine/arginine repetitive matrix protein 1	Srrm1	2.19033	2.27381	0.310404	0.290862	7.63421	7.46249	6.3	7.458	7.57315	7.53776	7.54861	7.55722	7.61911	7.53757	7.59462	7.5304
A2A9I0;O35166	Golgi SNAP receptor complex member 2	Gosr2	1.05225	0.893588	0.599696	0.260866	7.86144	7.86681	7.91389	7.85149	7.79892	7.95251	7.87371	7.95696	7.79199	7.76241	7.81321	7.93058
A2A9P6;P24788	Cyclin-dependent kinase 11B	Cdk11b	0.954314	0.96559	0.955583	0.966325	7.33214	6.3	7.28753	7.23426	7.43578	6.3	7.14931	7.18761	7.31052	6.3	7.23221	7.25037
A6PWC3;A2A9Q2;Q8BHG1	Nardilysin	Nrd1	0.980786	1.16285	0.890297	0.166482	7.61199	7.50288	7.48955	7.61781	7.68773	7.49291	7.48787	7.52	7.66795	7.64655	7.5611	7.60872
A2A9X5;Q9JM14	5(3)-deoxyribonucleotidase, cytosolic type	Nt5c	0.107876	0.369403	0.144632	0.533117	8.58875	7.87955	6.3	6.3	6.3	6.3	6.3	6.3	6.3	6.3	7.34782	7.39049
Q3U2P1;A2AA71;A2AA72	Protein transport protein Sec24A	Sec24a	0.852873	0.466309	0.51872	0.209933	7.44423	7.34758	7.16468	7.29037	7.48752	7.13545	7.16456	7.18287	7.16337	6.3	7.16856	7.28963
O35250;A2AAN0	Exocyst complex component 7	Exoc7	1.03608	0.293739	0.970583	0.246636	7.42563	7.42238	6.3	7.40475	7.49801	7.47976	6.3	7.33656	6.3	7.5246	6.3	6.3
A2AAN2;Q8BMA6	Signal recognition particle subunit SRP68	Srp68	0.954168	1.25457	0.780884	0.263453	8.05239	8.09054	7.90721	7.86569	8.06993	7.86268	7.97649	7.92522	8.16584	8.18997	7.97405	7.97995
A2ABV5;A2BDN7;A2BDP0	Mediator of RNA polymerase II transcription subunit 14	Med14	0.679835	0.454795	0.555697	0.144799	7.11083	6.3	6.3	6.85791	6.99835	6.3	6.3	6.3	6.3	6.3	6.3	6.3
A2ABY3;Q922E4	Ethanolamine-phosphate cytidylyltransferase	Pcyt2	4.8438	1	0.151097	#VALUE!	6.3	6.3	6.3	6.3	7.98999	6.3	6.3	7.35075	6.3	6.3	6.3	6.3
A2ACV6;E1U8D0	Protein SOGA1;N-terminal form;C-terminal 80 kDa form	Soga1	0.626976	0.522757	0.378747	0.18819	7.159	7.11701	7.00488	7.15452	7.19365	6.94246	6.3	7.18828	6.86557	6.3	7.16584	6.97719
A2ADA5	tRNA pseudouridine synthase-like 1	Pusl1	1.00964	1.23927	0.95022	0.359836	7.4596	7.59824	7.47585	7.527	7.48184	7.57891	7.63541	7.38119	7.6346	7.82958	7.40075	7.56842
A2ADB1;A2ADB0;Q62504	Msx2-interacting protein	Spen	1.01707	0.505908	0.922114	0.353698	7.46684	7.47962	7.49125	7.47505	7.27045	7.57221	7.55272	7.54678	7.51394	7.44739	7.46771	6.3
A2ADH1;Q9CQY5	Magnesium transporter protein 1	Magt1	1.11732	0.962456	0.387238	0.756291	7.88938	8.05331	8.05131	8.08895	8.01519	8.03826	8.13072	8.09149	8.07708	7.96449	7.99225	7.98265
A2ADR8;Q8R3G1	Nuclear inhibitor of protein phosphatase 1	Ppp1r8	5.34703	6.18578	0.024069	0.0246654	6.3	6.3	6.3	6.3	6.3	7.28378	7.24601	7.28267	7.43656	7.34475	7.28427	6.3
A2ADY9	Protein DDI1 homolog 2	Ddi2	3.26058	1	0.134794	#VALUE!	6.3	6.3	6.3	6.3	7.27469	6.3	6.3	7.37849	6.3	6.3	6.3	6.3
A2AE27;Q9DBT5	AMP deaminase 2	Ampd2	1.07457	1.23957	0.468102	0.0891823	8.05034	7.93131	7.98653	7.91186	8.04466	8.04607	7.96516	7.94909	8.15878	8.05542	7.99935	8.03957
A2AEB5;A2AEB4;A2AEB3;Q9R0Q4	Mortality factor 4-like protein 2	Morf4l2	0.677754	0.443287	0.0495769	0.27032	7.66522	7.45266	7.54302	7.34996	7.30209	7.3778	7.33021	7.32504	7.43936	7.41676	7.44148	6.3
A2AEW0;A2AEW1;Q64092;A0A0N4SV79;E9PZ28;A0A5H1ZRM6;Q08874	Transcription factor E3;Microphthalmia-associated transcription factor	Tfe3;Mitf	0.461545	0.461088	0.533883	0.533158	7.56196	6.3	6.3	7.70655	7.62536	6.3	6.3	6.3	6.3	6.3	6.3	7.62364
A2AF81;F6S1R2;Q8N9S3;A2AF82	Activator of 90 kDa heat shock protein ATPase homolog 2	Ahsa2	0.676687	1.35611	0.566154	0.312737	7.3985	7.28735	7.32125	7.13843	7.38879	6.3	7.46687	7.31141	7.65157	7.54512	7.20358	7.27444
A2AFF6		Stag2	0.996082	1.02498	0.978348	0.754688	7.77792	7.87884	7.89421	7.8683	7.6936	7.87738	7.91153	7.92993	7.8781	7.81082	7.90417	7.86903
A2AFQ0;Q7TMY8	E3 ubiquitin-protein ligase HUWE1	Huwe1	0.910354	0.88636	0.504229	0.322072	7.86771	7.75682	7.68189	7.74011	7.83095	7.67091	7.64046	7.74105	7.79314	7.67135	7.66802	7.70446
A2AFQ2;Q99N15;O08756	3-hydroxyacyl-CoA dehydrogenase type-2	Hsd17b10	0.884118	0.840084	0.310452	0.210127	8.42741	8.61343	8.60619	8.5574	8.48163	8.50854	8.44847	8.55182	8.42313	8.44323	8.46619	8.56916
A2AFQ9;E9PUU4;Q8BX17	Gem-associated protein 5	Gemin5	0.497557	0.553285	0.317827	0.412633	7.52648	7.34292	7.37681	7.44769	7.46495	7.4069	6.3	7.30942	6.3	7.41333	7.46909	7.48327
A2AGH8;A2AGH9;A2AGH6	Mediator of RNA polymerase II transcription subunit 12	Med12	1.02897	1.20321	0.921266	0.482772	7.42893	7.3451	7.50239	7.50911	7.29369	7.24581	7.72544	7.57019	7.68488	7.33893	7.71489	7.36818
A2AH25;Q5FWK3	Rho GTPase-activating protein 1	Arhgap1	0.71957	0.617227	0.360869	0.0384289	8.21484	8.12898	7.95468	8.16811	8.32588	7.92213	7.68182	7.96508	7.7759	7.85704	8.0159	7.97956
A2AHX9;Q9QWX2;Q64373;A2AHX8;A2AHX7	Bcl-2-like protein 1	Bcl2l1	1.02068	0.860367	0.877616	0.27291	8.31184	8.32801	8.19986	8.34706	8.35883	8.35064	8.17307	8.33979	8.14117	8.17542	8.31069	8.29822
A2AI57;Q923J1	Transient receptor potential cation channel subfamily M member 7	Trpm7	1.23467	1.26294	0.179382	0.091623	7.18696	7.29561	7.35488	7.21243	7.22583	7.36586	7.44655	7.37783	7.40536	7.43263	7.29728	7.32013
A2AIL4	NADH dehydrogenase (ubiquinone) complex I, assembly factor 6	Ndufaf6	0.56392	0.307855	0.552481	0.134036	6.3	7.3091	7.33752	6.3	6.3	7.35149	6.3	6.3	6.3	6.3	6.3	6.3
A2AJ72;Q3TIX6		Fubp3	1.05882	1.13904	0.364507	0.0477763	8.54305	8.56926	8.55415	8.57691	8.53117	8.5754	8.58786	8.64822	8.57519	8.59172	8.67136	8.63125
A8Y5P4;A2AJI0;F6WF36;A2AJI1	MAP7 domain-containing protein 1	Map7d1	0.422099	0.349926	0.294305	0.180601	7.75875	7.65254	7.55451	7.59478	7.64409	7.51443	6.3	7.60371	6.3	7.52516	7.55184	7.35948
A2AJP9;A8Y5Q0;A2AJQ0;Q3UV70	[Pyruvate dehydrogenase [acetyl-transferring]]-phosphatase 1, mitochondrial	Pdp1	0.86851	1.106	0.522344	0.631022	7.48171	7.78538	7.81086	7.66826	7.49647	7.62589	7.74032	7.63863	7.63472	7.84022	7.70123	7.74506
A2AKI5;P43406	Integrin alpha-V;Integrin alpha-V heavy chain;Integrin alpha-V light chain	Itgav	0.481396	0.253712	0.310802	0.124605	7.3631	7.56719	7.42883	7.50881	7.41827	7.46319	6.3	7.41649	6.3	6.3	7.50352	7.38178
A2AKV7;A2AKV6;Q8K1E6	Alpha-ketoglutarate-dependent dioxygenase alkB homolog 3	Alkbh3	4.24581	1	0.133976	#VALUE!	6.3	6.3	6.3	6.3	6.3	7.55849	7.55335	6.3	6.3	6.3	6.3	6.3
A2AKW0;Q5HZI9;A2AKV9;G3UYJ3	Solute carrier family 25 member 51	Slc25a51	1.1409	0.871088	0.261342	0.534252	7.43109	7.63048	7.5215	7.58151	7.6267	7.55525	7.587	7.62462	7.33327	7.36061	7.66357	7.56738
A2AKX3	Probable helicase senataxin	Setx	1.18938	1.01457	0.27045	0.914348	7.56567	7.62226	7.61543	7.70015	7.55364	7.70972	7.82286	7.71858	7.75743	7.52617	7.59756	7.64747
A2AL12;Q8BG05	Heterogeneous nuclear ribonucleoprotein A3	Hnrnpa3	0.863833	0.801064	0.227975	0.0945249	9.34311	9.27855	9.25377	9.25547	9.33351	9.20984	9.12804	9.20523	9.1231	9.10673	9.2931	9.22264
H3BKN2;A2AL50;Q8C0I1;A2AL49	Alkyldihydroxyacetonephosphate synthase, peroxisomal	Agps	1.05693	1.18358	0.589978	0.185377	7.98769	7.99565	8.07041	7.89453	7.96947	7.9772	8.04155	8.05626	7.96297	8.07642	8.09255	8.10914
A2AL85;Q8BSY0;Q8CBM2	Aspartyl/asparaginyl beta-hydroxylase	Asph	1.10131	1.10532	0.586051	0.427908	8.13742	8.29728	8.35413	8.26717	8.13849	8.33722	8.38313	8.36479	8.33403	8.3574	8.26595	8.27256
Q6PAQ4;A2ALB2;A2ALB1	RNA exonuclease 4	Rexo4	1.1581	1.39839	0.340249	0.00138741	7.74947	7.79833	7.76642	7.79266	7.68361	7.81493	7.96327	7.90004	7.95912	7.92224	7.95164	7.85639
A7TU71;A2ALU4	Protein Shroom2	Shroom2	0.688225	1.39757	0.690061	0.706723	7.25474	7.14882	6.3	7.27777	6.3	7.28769	7.44456	6.3	6.3	7.43104	7.29072	7.54105
A2AMH5;A2AMH4;Q6X893;A2AMH3	Choline transporter-like protein 1	Slc44a1	1.21429	1.14984	0.0640246	0.10087	8.00988	8.04646	8.09163	8.05603	8.04685	8.13833	8.20755	8.14854	8.03571	8.12496	8.12759	8.15827
A2AMW0;P47757	F-actin-capping protein subunit beta	Capzb	0.949646	0.797533	0.777113	0.234263	8.56219	8.49402	8.4479	8.57104	8.61085	8.51855	8.2944	8.56159	8.28789	8.31869	8.52124	8.55432
Q91VX2;A2AMY5	Ubiquitin-associated protein 2	Ubap2	1.1776	1.22893	0.0457451	0.0885647	8.35752	8.3892	8.38236	8.33125	8.367	8.45526	8.43742	8.48464	8.57535	8.3941	8.44881	8.40016
A2AN08	E3 ubiquitin-protein ligase UBR4	Ubr4	0.999354	0.975921	0.997226	0.820729	7.49667	7.39415	7.29519	7.35852	7.57929	7.34535	7.30869	7.31008	7.41093	7.38833	7.34441	7.35852
Q3UUV0;A2AN61;Q8VEH2		Ciz1	1.12601	0.781192	0.565043	0.230733	7.50581	7.75122	7.6928	7.83651	7.65034	7.69206	7.78954	7.86059	7.63476	7.47145	7.62104	7.63013
B7ZCL8;A2AN84;P70290	55 kDa erythrocyte membrane protein	Mpp1	1.12391	1.12472	0.275373	0.457087	8.43689	8.5758	8.50277	8.38396	8.52484	8.51496	8.54856	8.51399	8.53547	8.65509	8.42164	8.4914
J3QMC5;A2ANY6		Mdn1	1.12237	1.19354	0.327777	0.254021	7.93232	7.76163	7.79257	7.78877	7.8706	7.79251	7.89647	7.91626	7.99567	7.77873	7.94265	7.86559
A2AP32;Q3UIU2	NADH dehydrogenase [ubiquinone] 1 beta subcomplex subunit 6	Ndufb6	1.17248	1.01826	0.430174	0.9272	7.91135	8.2742	8.18076	8.09426	8.14541	8.23955	8.21992	8.1321	8.04206	8.17722	8.12548	8.14724
A2APB8	Targeting protein for Xklp2	Tpx2	1.18086	1.0586	0.492775	0.783776	8.37467	8.61086	8.64455	8.56464	8.40286	8.65866	8.77626	8.64574	8.71792	8.4944	8.63081	8.45051
A2API8;F7AA26;O54931	A-kinase anchor protein 2	Akap2;Pakap	0.945021	1.98192	0.95428	0.361435	6.3	7.42995	7.41689	7.56961	7.4111	7.39763	6.3	7.50948	7.40223	7.35759	7.53526	7.60971
F8VPR2;A2APV2;E9PXE6;A2AQW2	Formin-like protein 2	Fmnl2	1.11462	1.10099	0.348187	0.509898	7.78325	7.78295	7.90026	7.70574	7.77968	7.85489	7.8905	7.83564	7.70564	7.89636	7.85106	7.88627
A2APY7	NADH dehydrogenase [ubiquinone] 1 alpha subcomplex assembly factor 5	Ndufaf5	0.865559	0.775041	0.365057	0.176242	7.62332	7.84722	7.76998	7.90176	7.70221	7.78353	7.7166	7.68914	7.59235	7.77721	7.64025	7.68977
D3Z781;E9QAU4;A2AQ25	Sickle tail protein	Etl4;Skt	1.07958	1.15574	0.46768	0.286445	7.32558	7.43777	7.44952	7.41083	7.40965	7.37354	7.52537	7.44816	7.35035	7.56227	7.51427	7.44826
A2AQA7;Q8CFQ3	Intron-binding protein aquarius	Aqr	0.760734	0.723812	0.289814	0.0191831	7.65096	7.49758	7.52247	7.47695	7.65339	7.3518	7.2048	7.46291	7.45356	7.39648	7.3574	7.37902
A2AQD6;A2AQD5;Q922B9	Sperm-specific antigen 2 homolog	Ssfa2	0.598443	0.340581	0.56437	0.135829	6.3	7.16435	6.3	7.30677	7.27921	6.3	6.3	6.3	6.3	6.3	6.3	6.3
Q6A098;A2AQE2;F6QQ13	Selenocysteine insertion sequence-binding protein 2-like	Secisbp2l	23.2126	9.05827	0.0248016	0.134209	6.3	6.3	6.3	6.3	8.13171	6.3	7.97056	8.26062	6.3	8.26585	6.3	8.16233
A2AQR4;A2AQR3;Q99KE8	Zinc finger protein 64	Zfp64	0.300004	0.300004	0.136474	0.136474	6.3	7.43818	6.3	7.25331	6.3	6.3	6.3	6.3	6.3	6.3	6.3	6.3
A2AR02	Peptidyl-prolyl cis-trans isomerase G	Ppig	0.593287	0.555889	0.637441	0.581002	6.3	7.46465	7.34688	6.3	7.60459	6.3	6.3	6.3	7.49149	6.3	6.3	6.3
A2AS45;Q68FH0;A2AS44	Plakophilin-4	Pkp4	1.92708	2.06425	0.518156	0.494474	6.3	7.40663	7.33868	6.3	6.3	7.43324	7.2931	7.45856	6.3	7.31884	7.25907	7.72645
A2AS98;P28660	Nck-associated protein 1	Nckap1	0.899195	0.747736	0.622147	0.0901299	7.59105	7.54679	7.47624	7.65827	7.72429	7.52987	7.33286	7.50074	7.53786	7.32703	7.39277	7.50969
A2ASL8;Q7TQ95;A2ASM0;A2ASM1	Protein lunapark	Lnp	1.14639	1.05852	0.377827	0.643624	7.82136	7.91372	7.95103	7.79518	7.82231	7.9592	8.05442	7.88269	7.99044	7.89899	7.85929	7.83137
A2ASR8;P25916;A2ASR7;A2ASR6	Polycomb complex protein BMI-1	Bmi1	2.23107	2.11256	0.467454	0.500148	6.3	8.14104	8.05945	8.0754	7.91344	8.02829	8.04945	7.97877	8.09947	8.05519	7.87363	7.84684
A2ASZ8;F6RC04;Z4YLR9	Calcium-binding mitochondrial carrier protein SCaMC-2	Slc25a25	0.21713	0.21713	0.0243345	0.0243345	7.14485	6.3	7.23386	7.17441	6.3	6.3	6.3	6.3	6.3	6.3	6.3	6.3
A2ATP6;A2ATP5;F6XJA1		Myef2	1.17546	1.25309	0.352407	0.105322	8.11671	8.25314	8.25005	8.33319	8.15688	8.31129	8.38618	8.37958	8.33365	8.28603	8.40538	8.31996
A2ATU9;Q8BY71	Histone acetyltransferase type B catalytic subunit	Hat1	6.15342	8.30433	0.115543	0.0825127	7.79653	6.3	7.7683	6.3	7.90789	7.84936	7.79938	7.76466	7.99494	8.24492	7.86764	7.73454
A2AU61;A2AU62;Q64012;A2AU60	RNA-binding protein Raly	Raly	1.33142	1.50116	0.119398	0.0133198	7.90433	8.11764	8.08257	8.02674	8.01473	8.16956	8.24645	8.1978	8.26494	8.17929	8.21208	8.18067
A2AUK7;A2AUK8;A2AUK5;E9PV14;Q9Z2H5	Band 4.1-like protein 1	Epb4.1l1;Epb41l1	3.0025	1	0.140239	#VALUE!	6.3	6.3	6.3	6.3	6.3	7.12107	6.3	7.38886	6.3	6.3	6.3	6.3
A2AUR7;Q9D031;Q01730	Ras suppressor protein 1	Rsu1	0.927934	1.12471	0.760782	0.672157	7.91166	7.98447	7.61171	7.89204	7.90455	7.89568	7.64292	7.8268	7.9153	8.1173	7.83109	7.74036
A2AUY4		Baz2b	0.462465	0.105125	0.197488	2.39062e-05	7.10099	7.39414	7.17184	7.44621	7.15461	7.20807	6.3	7.11083	6.3	6.3	6.3	6.3
A2AVJ7;Q99PL5	Ribosome-binding protein 1	Rrbp1	1.03704	1.09255	0.747497	0.373571	8.47148	8.57418	8.62305	8.51235	8.49453	8.59589	8.63515	8.51867	8.5583	8.63993	8.59567	8.54093
Q8R3H9;A2AVQ9;A2AVR1	Tetratricopeptide repeat protein 4	Ttc4	0.386627	0.976323	0.294724	0.975455	7.31633	7.22879	6.3	7.10082	7.3951	6.3	6.3	6.3	6.3	7.2382	7.17505	7.19106
A2AW05;Q08943	FACT complex subunit SSRP1	Ssrp1	0.930609	0.856941	0.320831	0.187698	8.25064	8.157	8.18375	8.25137	8.20134	8.1692	8.13837	8.20893	8.22567	8.10799	8.18557	8.05534
A2AWA9;A2AWA7	Rab GTPase-activating protein 1	Rabgap1	1.07153	0.841434	0.75772	0.373116	7.71819	7.57515	7.41143	7.5223	7.76601	7.48253	7.48189	7.61666	7.46685	7.61269	7.43032	7.41731
A2AWN8;P59326	YTH domain-containing family protein 1	Ythdf1	0.951113	1.42976	0.791633	0.15795	8.05945	7.85117	7.82997	7.71915	7.79461	7.80477	7.83008	7.94321	8.20409	8.0197	7.93558	7.92143
A2AWP6;A2AWP8;A2AWP4;F6S3V7	Rho guanine nucleotide exchange factor 10-like protein	Arhgef10l	2.57429	8.92732	0.355918	0.134535	6.3	6.3	6.3	6.3	6.3	6.3	6.3	7.94263	6.3	8.28096	8.12192	6.3
A2AWT5;A2AWT6;A2AWT7;P25976	Nucleolar transcription factor 1	Ubtf	0.977517	0.994845	0.750587	0.963897	8.3298	8.28153	8.29365	8.28074	8.22642	8.26119	8.35234	8.30627	8.40502	8.23651	8.33294	8.20227
O70152;A2BDX2	Dolichol-phosphate mannosyltransferase subunit 1	Dpm1	0.943912	0.806279	0.472289	0.0454392	8.34365	8.39482	8.39791	8.38824	8.26879	8.40632	8.3687	8.38054	8.21503	8.24267	8.36101	8.33185
A2BE28	Ribosomal biogenesis protein LAS1L	Las1l	0.420635	0.207808	0.149806	0.00292777	7.35112	6.74716	6.77439	7.05668	6.85163	6.3	6.3	6.97334	6.3	6.3	6.3	6.3
Q9EQU5;A2BE93;A2BE92	Protein SET	Set	1.18595	1.26149	0.137039	0.189075	8.93436	8.82453	8.89407	8.90706	9.07221	8.91632	8.93539	8.93237	9.17791	8.91362	8.90331	8.96871
A2BEF2;Q52KF7;A2BEE9;P70175	Disks large homolog 3	Dlg3	0.966468	0.990736	0.77126	0.946145	7.9056	7.89224	7.91978	7.99218	7.81786	7.86148	7.99652	7.97471	7.82558	7.93906	7.86358	8.06543
A2BFF8;Q3TPJ8;O88487;A2BFF5;A2BFF9	Cytoplasmic dynein 1 intermediate chain 2	Dync1i2	1.00297	0.959097	0.977471	0.403632	8.23416	8.18676	8.20547	8.25042	8.21418	8.10571	8.27857	8.2835	8.24316	8.18938	8.17947	8.19226
A2BGI8;Q9D868	Peptidyl-prolyl cis-trans isomerase;Peptidyl-prolyl cis-trans isomerase H	Ppih	1.07291	1.41222	0.485879	0.0341005	7.7162	7.78691	7.59428	7.67284	7.72687	7.74336	7.71888	7.70339	7.81529	7.95352	7.80455	7.79649
E9QAQ7;A2BH40	AT-rich interactive domain-containing protein 1A	Arid1a	1.16776	1.01521	0.493952	0.931698	7.61617	7.86452	7.86282	7.80541	7.67263	7.8607	8.02247	7.86253	7.88388	7.77066	7.83903	7.68158
Q62012;L7MU67;B1B0X0;A2BI02;E9QA14;A2BI72;B1AZM2;B1AVZ5;B1AV09;L7N236;A2AJU2;E9Q1L3;B1B0X6		Ott;Gm15097;Gm15107;Gm15080;Gm15093;Gm15091;Gm15127;Luzp4;Gm10439;Gm15114	1.33922	1.5764	0.269469	0.00547094	7.71238	7.79575	7.91628	7.76447	7.64045	8.00039	8.03953	8.0159	8.02987	7.95826	8.01949	7.97193
G5E8W8;A2BI37;Q62394	Zinc finger protein 185	Zfp185;Znf185	1.28474	1.44537	0.261057	0.0285154	7.50552	7.46268	7.65074	7.53247	7.4483	7.63843	7.82771	7.67223	7.70241	7.803	7.66265	7.62327
A2CEK3;Q9D0F9	Phosphoglucomutase-1	Pgm2;Pgm1	0.749249	0.621316	0.414671	0.120952	7.84455	7.85446	7.53452	7.86082	7.90141	7.65195	7.32964	7.70986	7.46111	7.40329	7.64417	7.75903
A2CES4;Q9CQI7	U2 small nuclear ribonucleoprotein B	Snrpb2	1.04075	1.1777	0.753667	0.101756	8.12937	8.16128	8.28085	8.13085	8.09573	8.17041	8.23157	8.27402	8.27038	8.23507	8.24556	8.23548
Q9Z148;A2CG76	Histone-lysine N-methyltransferase EHMT2	Ehmt2	1.35971	0.36995	0.308047	0.355627	7.77547	8.20685	7.92469	8.04368	7.95361	8.0859	8.32803	8.11694	8.08529	6.3	8.00182	7.83615
A2RSJ4;A0A1W2P7N7	UHRF1-binding protein 1-like	Uhrf1bp1l	0.346386	0.206771	0.203566	0.0257089	7.33536	7.15619	7.1465	6.3	7.19629	6.3	6.3	6.3	6.3	6.3	6.3	6.3
A2RSX9;E9Q3G5;G5E8V9;E9QAY5		Arfip1	0.964828	0.848655	0.863093	0.440382	7.80518	7.49284	7.63947	7.66096	7.74504	7.48494	7.60172	7.70455	7.52933	7.45225	7.60811	7.72369
A2RSY1	KAT8 regulatory NSL complex subunit 3	Kansl3	0.744624	0.204521	0.670771	0.0444994	7.12228	7.23241	7.41491	7.24878	6.3	7.28135	7.53263	7.39215	7.36133	6.3	6.3	6.3
A3KFU5;Q6PHQ9;Q91YZ8;A3KFU8	Polyadenylate-binding protein	Pabpc4	1.08141	1.16575	0.504534	0.128252	8.2833	8.20325	8.13783	8.28887	8.34994	8.2466	8.1989	8.25377	8.32956	8.2833	8.28128	8.28553
A3KG40;A3KG41;A3KG38;Q8VC91;E9Q2Y3;Q7TSS3;O88522;A3KG44	NF-kappa-B essential modulator	Ikbkg	0.215543	0.22587	0.175216	0.198846	7.59278	7.68922	7.44239	6.3	7.45852	6.3	6.3	6.3	6.3	6.3	6.3	7.53982
G8JL40;A3KG93;Q6ZQ88	Lysine-specific histone demethylase 1A	Kdm1a	1.12541	1.17273	0.590326	0.185196	7.79492	7.9467	7.80909	7.91992	7.82106	7.75194	7.9903	8.11257	8.01132	7.89685	7.93023	7.90903
H3BKK2;A3KGG6;F7BE71;A3KGG8;Q9D9Z1	Small kinetochore-associated protein	Knstrn	0.378473	1.17506	0.133977	0.861717	6.3	7.14607	7.14179	6.3	6.3	6.3	6.3	6.3	7.50915	6.3	6.3	7.05896
A3KGU9;A3KGU7;P16546	Spectrin alpha chain, non-erythrocytic 1	Sptan1	0.879264	0.818181	0.314596	0.0676384	8.64082	8.6366	8.51925	8.61264	8.66568	8.48183	8.49107	8.54721	8.45153	8.50081	8.52745	8.58091
Q99NH2;A5D6P2;G3XA13;F6S7Z1;B7ZNY3;E0CXL4;E0CY24;E0CZ83;E0CXR8;E0CZE2;F6TSJ9;E0CX45;E9PYJ2;F6UGU7;A0A0R4J1Y4;Q4JJC0	Partitioning defective 3 homolog	Pard3	1.14491	1.06344	0.0786103	0.365748	7.43998	7.53646	7.43066	7.46315	7.50304	7.5048	7.56195	7.53553	7.484	7.53347	7.47949	7.48014
A6H5Y3;A0A1Y7VM88	Methionine synthase	Mtr	1.45757	2.59413	0.355918	0.134078	6.3	6.3	6.3	6.3	6.3	6.3	6.3	6.95451	6.3	6.3	7.14283	7.11314
A6H5Z3	Exocyst complex component 6B	Exoc6b	2.05764	1.51022	0.140579	0.355918	6.3	6.3	6.3	6.3	7.01699	6.83649	6.3	6.3	7.01616	6.3	6.3	6.3
A6H611;A0A286YDC5	Mitochondrial intermediate peptidase	Mipep	0.878129	0.943084	0.452264	0.759506	7.59575	7.7399	7.67009	7.52359	7.50892	7.71678	7.59355	7.48431	7.48868	7.78948	7.56615	7.58322
E9Q449;A6H8H2	DENN domain-containing protein 4C	Dennd4c	1.03431	0.786922	0.879222	0.298962	8.01465	7.90359	7.80359	7.94164	8.12769	7.98482	7.75087	7.85869	7.63315	7.76188	7.8343	8.01787
A6PW47;Q99K74	Mediator of RNA polymerase II transcription subunit 24	Med24	1.07521	0.564977	0.944083	0.548817	6.3	7.3033	6.3	7.32311	6.3	7.51945	6.3	7.23295	7.33453	6.3	6.3	6.3
A6PW84;Q3V1T4;A2A7Q5	Prolyl 3-hydroxylase 1	P3h1;Lepre1	0.891897	0.883285	0.305472	0.358506	8.01473	8.07602	8.15734	8.09785	8.03778	7.98519	7.99408	8.13014	7.92288	7.99254	8.1052	8.10971
A6PWY4	WD repeat-containing protein 76	Wdr76	1.28618	0.654972	0.259722	0.520102	7.08084	7.30518	7.40274	7.25537	7.22861	7.49104	7.42058	7.34112	7.29453	6.3	7.4129	7.30159
A6X919	Probable C-mannosyltransferase DPY19L1	Dpy19l1	0.919444	0.226712	0.564383	0.121774	7.48075	7.50204	7.5788	7.67147	7.42121	7.57159	7.60483	7.48954	6.3	6.3	7.46565	7.58931
A8C756	Thyroid adenoma-associated protein homolog	Thada	1.31632	2.04629	0.331226	0.0263493	7.61467	7.6924	7.65575	7.42174	7.60741	7.89701	7.85505	7.50252	8.08379	8.02498	7.71943	7.80022
Q9JL15;A8DIL0;Q8C6H0	Galectin-8;Galectin	Lgals8	0.49944	0.479904	0.307168	0.268548	7.39286	7.36618	7.39192	7.45248	7.42571	7.24969	6.3	7.42197	6.3	7.31347	7.34897	7.36562
A8Y5H7		Sec14l1	0.407678	0.408269	0.22602	0.197628	7.67497	7.07817	7.31349	7.50862	7.51648	6.98527	6.3	7.21476	7.24922	6.3	7.18532	7.2845
Q9CWS4;A8Y5J3;D6RH69	Integrator complex subunit 11	Cpsf3l	1.02617	0.558926	0.972273	0.441183	6.3	7.04747	7.11019	7.26354	7.03181	7.10684	6.3	7.32742	6.3	7.02543	6.3	7.08518
A8Y5T6;Q8CFI5	Probable proline--tRNA ligase, mitochondrial	Pars2	0.516259	0.488154	0.239495	0.179447	7.11677	6.73893	6.76393	6.3	6.87111	6.3	6.3	6.3	6.3	6.3	6.3	6.77386
B0R091;P61022	Calcineurin B homologous protein 1	Chp1	0.668426	0.300296	0.215519	0.0875523	7.44703	7.68554	7.36765	7.64337	7.64378	7.32887	7.16841	7.30276	6.3	7.12688	7.40211	7.22482
B0V2N1	Receptor-type tyrosine-protein phosphatase S	Ptprs	1.10177	1.12247	0.403965	0.349725	7.58401	7.54261	7.73569	7.60182	7.7141	7.61949	7.66783	7.6311	7.60681	7.73154	7.64545	7.68104
B1AQF4;Q9D7X3;Q3V2Y9;H3BKD1;H3BKL8	Dual specificity protein phosphatase 3	Dusp3	1.96509	2.63148	0.355217	0.20275	7.42188	6.3	7.39445	7.46685	7.55318	7.21293	7.45889	7.53171	7.75793	7.61232	7.367	7.52674
B1AQJ2;B0QZF8	Ubiquitin carboxyl-terminal hydrolase 36	Usp36	1.1276	1.37457	0.541682	0.133013	7.41604	7.32443	7.47799	7.56951	7.33828	7.46624	7.58321	7.60886	7.72138	7.48887	7.65272	7.47766
B1AQR8;G3X9T7;O08573	Galectin;Galectin-9	Lgals9	0.99341	0.294536	0.944618	0.155058	7.73928	7.83227	7.81198	7.78747	7.85975	7.80963	7.69629	7.79385	7.42037	7.64037	6.3	7.68681
D6RDB5;F8VQ11;B1AQY2;Q69ZH9	Rho GTPase-activating protein 23	Arhgap23	1.19447	1.92359	0.816295	0.398378	6.3	7.31605	6.3	6.3	6.3	6.96742	6.95734	6.3	6.3	7.10133	7.00108	6.95009
B1AQY9;B1AQZ0;Q8CHH9;B7ZC46	Septin-8	2021-09-08	1.16487	1.33223	0.391433	0.0293291	8.08799	8.19399	8.2876	8.19413	8.11863	8.20707	8.31735	8.38577	8.28044	8.35338	8.32756	8.30064
Q3TET1;Q3UI47;B1AQZ2;P28741	Kinesin-like protein;Kinesin-like protein KIF3A	Kif3a	0.649337	0.379314	0.598065	0.134004	6.3	6.3	7.15005	7.13395	7.23388	6.3	6.3	6.3	6.3	6.3	6.3	6.3
E9Q614;B1AR17;F7C528		Chd3	1.13561	1.00432	0.380422	0.969053	7.59164	7.54074	7.55919	7.50788	7.46855	7.57897	7.7345	7.63835	7.55718	7.46007	7.66526	7.52444
B1AR50;Q9DCD6	Gamma-aminobutyric acid receptor-associated protein	Gabarap	0.943929	0.531163	0.659673	0.396407	7.53005	7.39533	7.50769	7.44994	7.51602	7.38306	7.52917	7.35451	7.46995	6.3	7.46	7.55397
B1ARD6		Slfn9	1.14254	1.06223	0.709339	0.838579	7.8332	7.5217	7.31871	7.48409	7.89125	7.57812	7.45568	7.46413	7.71571	7.57722	7.54882	7.42083
B1ASP2;P52332	Tyrosine-protein kinase;Tyrosine-protein kinase JAK1	Jak1	1.5033	0.44754	0.702604	0.45664	6.3	7.45063	6.3	7.58854	7.44234	7.36825	7.23676	6.3	7.3425	6.3	6.3	6.3
B7ZC85;B1ASU9;O55047	Serine/threonine-protein kinase tousled-like 2	Tlk2	0.408052	2.44921	0.355918	0.537183	6.3	6.3	7.85714	6.3	6.3	6.3	6.3	6.3	7.83771	6.3	7.87554	6.3
B1AT10;B1AT13;Q920Q6	RNA-binding protein Musashi homolog 2	Msi2	1.88432	2.03362	0.353105	0.299722	7.45969	7.32141	6.3	7.35249	7.42447	7.27676	7.41372	7.41926	7.41338	7.45512	7.37227	7.42591
B1AT82;Q9D0M1	Phosphoribosyl pyrophosphate synthase-associated protein 1	Prpsap1	1.04181	0.566958	0.629916	0.453946	7.55119	7.43735	7.39454	7.46249	7.50176	7.49646	7.45551	7.463	7.58756	7.46085	6.3	7.51136
Q60631;B1AT92;B1AT95	Growth factor receptor-bound protein 2	Grb2	1.03789	1.17803	0.807893	0.153975	7.80245	7.78414	7.73116	7.84415	7.86061	7.9343	7.7714	7.6602	7.79219	7.96272	7.82694	7.86469
B1AV77;B1ATI0;P47740	Aldehyde dehydrogenase;Fatty aldehyde dehydrogenase	Aldh3a2	0.913445	0.873489	0.650416	0.386619	8.03145	8.20927	8.23636	8.07525	7.96528	8.15758	8.25339	8.01883	8.08728	8.16409	7.9785	8.0875
Q80Y81;B1ATP7	Zinc phosphodiesterase ELAC protein 2	Elac2	1.00913	0.969599	0.911158	0.692264	7.43494	7.43605	7.47771	7.34475	7.4375	7.38128	7.47265	7.4178	7.42967	7.41389	7.36359	7.43266
Q3MIA8;B1ATU4;G3UXW9;Q99LD4;A0A140LJB7	COP9 signalosome complex subunit 1	Gps1	0.589369	0.593813	0.131178	0.0369822	8.09517	7.89331	7.68972	7.92826	7.91812	7.54059	7.47384	7.75546	7.69488	7.63474	7.66578	7.70567
B1AU25;Q9Z0X1	Apoptosis-inducing factor 1, mitochondrial	Aifm1	1.10083	0.93992	0.530074	0.685187	8.74037	8.9717	8.91321	8.89365	8.81336	8.9906	8.95898	8.92287	8.73724	8.91369	8.87023	8.89013
B1AU74;Q9CWP6	Motile sperm domain-containing protein 2	Mospd2	0.810106	0.750768	0.196478	0.101333	8.13912	8.1172	8.13386	8.2184	8.22724	7.95516	8.01149	8.04887	7.84924	8.06397	8.08486	8.11254
B1AU76;B1AU75;Q99MD9	Nuclear autoantigenic sperm protein	Nasp	0.861652	0.518159	0.607843	0.00218858	8.24561	8.18941	8.01469	8.19058	8.4206	7.98019	7.99008	7.99075	7.83989	7.82537	7.91955	7.91332
B1AUB9;Q02780;B1AUB8;B1AUC0;F7CDR2	Nuclear factor 1;Nuclear factor 1 A-type	Nfia	2.07728	0.455581	0.402895	0.542188	7.68298	7.60675	6.3	7.73484	7.51619	7.53385	7.83053	7.71398	6.3	6.3	7.78787	7.57096
B1AUN3;Q3UKV0;B1AUN2		Eif2b3	1.16263	1.48159	0.217106	0.0467808	7.53509	7.68674	7.57974	7.72951	7.7063	7.67916	7.67275	7.73463	7.92953	7.83889	7.74882	7.69676
B1AUY8;B1AUY7;Q9QY36;B1AUY9;B1AUZ1;Q3V4D5;Q9CQX6;Q3UX61	N-alpha-acetyltransferase 10;N-alpha-acetyltransferase 11	Naa10;Gm16286;Naa11	0.926698	0.751584	0.790419	0.129816	8.02816	7.94785	7.79796	8.09328	8.2293	7.8915	7.80519	7.80902	7.83614	7.785	7.82094	7.92909
B1AWE0;Q6PFA2;B1AWE1;B1AWD8;B1AWD9;O08585	Clathrin light chain A	Clta	1.8881	2.72437	0.0688201	0.0177128	7.83838	7.81885	8.1586	7.6164	8.14526	8.11388	8.27163	8.00557	8.4307	8.41179	8.15051	8.1803
B1AWL2		Zfp462	1.98144	0.162354	0.335203	0.0276685	7.17067	7.5284	7.35908	6.3	7.34885	7.26354	7.60796	7.32572	6.3	6.3	6.3	6.3
B1AXP6	Mitochondrial import receptor subunit TOM5 homolog	Tomm5	1.25084	1.31262	0.307859	0.101185	7.18236	7.43109	7.41032	7.31553	7.3437	7.54955	7.54135	7.2935	7.40104	7.50825	7.4371	7.46547
B1AY10	Transcriptional repressor NF-X1	Nfx1	0.940422	0.335078	0.947891	0.139554	7.37533	7.12408	6.3	6.3	7.42282	6.96989	6.3	6.3	6.3	6.3	6.3	6.3
B1AYG7;B1AYG6;Q9Z0T9	Integrin beta;Integrin beta-6	Itgb6	0.24043	0.229434	0.364139	0.344602	8.7818	8.82834	8.8398	8.78032	8.8945	8.82193	6.3	8.73777	6.3	8.84708	8.73815	8.78765
B1AZ15;B1AZ14;Q3UMF0	Cordon-bleu protein-like 1	Cobll1	1.00248	1.2564	0.975285	0.00567695	7.80406	7.88252	7.87495	7.90343	7.7945	7.89637	7.87125	7.90715	7.9481	7.96728	7.95474	7.99135
B1AZ46;Q8BKX1	Brain-specific angiogenesis inhibitor 1-associated protein 2	Baiap2	1.03761	1.12508	0.795404	0.014563	7.4985	7.49708	7.50873	7.508	7.55796	7.35574	7.63578	7.52699	7.55224	7.53469	7.59662	7.5335
B1AZA5;D3YWD3	Transmembrane protein 245	Tmem245	1.32805	1.43625	0.394846	0.0701432	7.26503	7.48349	7.59619	7.4239	7.23897	7.58984	7.77603	7.65662	7.5985	7.65112	7.56387	7.58404
B1AZI6	THO complex subunit 2	Thoc2	1.07485	0.998186	0.707444	0.992138	7.60069	7.67888	7.59982	7.49219	7.41532	7.704	7.68156	7.69609	7.75474	7.62714	7.54742	7.43913
B1B0C7;E9PZ16;Q05793	Basement membrane-specific heparan sulfate proteoglycan core protein;Endorepellin;LG3 peptide	Hspg2	0.972137	0.966626	0.727531	0.742013	8.23593	8.28142	8.30867	8.37129	8.2411	8.29137	8.28605	8.3297	8.20366	8.2828	8.29161	8.36027
Q9D773;B1B1D8;B1B1D7	39S ribosomal protein L2, mitochondrial	Mrpl2	1.14302	0.985412	0.194715	0.887759	8.05315	8.16292	8.10673	8.16206	8.16191	8.2229	8.23012	8.10216	8.02629	8.14703	8.09927	8.18676
S4R1B9;B1Q2W7;D3YZK4;Q80UV9	Transcription initiation factor TFIID subunit 1	Taf1	0.997193	0.862828	0.984983	0.204936	7.61265	7.69098	7.70623	7.75787	7.58774	7.60803	7.80524	7.76182	7.68638	7.55029	7.6816	7.59315
B2KGR2;O89112	LanC-like protein 1	Lancl1	0.962679	0.241089	0.786078	0.0998546	7.59167	7.45434	7.35025	7.44298	7.52704	7.44699	7.39282	7.40632	6.3	7.44337	7.32457	6.3
B2M1R7;Q61990;A0A2R8VI25;A0A2R8W6L5;A0A2R8VI12;A0A2R8VI71;A0A2R8VHG2;A0A2R8VKN0;A0A2R8VI73	Poly(rC)-binding protein 2	Pcbp2	0.948997	0.952012	0.621512	0.636887	8.78507	8.65689	8.68711	8.73466	8.78294	8.68102	8.6208	8.68803	8.60639	8.68545	8.75103	8.73543
B2RQ57;F8VQH0;Q4JIM5	Non-specific protein-tyrosine kinase;Abelson tyrosine-protein kinase 2	Abl2	1.24095	1.40864	0.386942	0.0434372	7.54294	7.33135	7.49048	7.3504	7.35809	7.40663	7.72972	7.59576	7.61623	7.50748	7.62027	7.56638
B7ZMZ7;B2RQ71;E9PWR4		Dip2c	1.11101	0.801766	0.839007	0.701279	6.85969	6.3	6.86095	6.88743	7.00915	6.83453	6.3	6.94727	6.3	6.3	6.96337	6.96089
E9QAI5;B2RQC6;G3UWN2	CAD protein;Glutamine-dependent carbamoyl-phosphate synthase;Aspartate carbamoyltransferase;Dihydroorotase	Cad	0.983181	0.977904	0.928026	0.857419	8.05934	7.9485	7.88091	8.02111	8.16903	7.91017	7.87052	7.93067	8.03266	7.94293	7.88557	8.00988
B2RQG2		Phf3	1.31515	1.37582	0.203739	0.105438	7.44661	7.63124	7.75801	7.6717	7.60327	7.73979	7.8341	7.8063	7.85119	7.70418	7.76671	7.73974
B2RR83;A0A0J9YV44	Probable ATP-dependent RNA helicase YTHDC2	Ythdc2	1.14205	1.04347	0.323934	0.726849	7.38392	7.29927	7.1865	7.26352	7.40026	7.28511	7.27681	7.40178	7.22466	7.29706	7.31915	7.36625
K3W4L0;B2RRE2;E9QAX2;Q9JMH9;E9QA74;E9Q405;A0A1C7ZN10	Unconventional myosin-XVIIIa	Myo18a	0.96943	1.04884	0.759083	0.586423	8.34388	8.2804	8.215	8.3282	8.30587	8.33576	8.19438	8.27754	8.33528	8.26176	8.29478	8.35851
F7CVW0;B2RRI2;Q689Z5;Q3TMM7;A0A0G2JGC7;A0A0G2JEM3	Protein strawberry notch homolog 1	Sbno1	0.895824	0.44571	0.510646	0.232687	7.55826	7.45111	7.28614	7.40514	7.46679	7.3619	7.39941	7.28144	6.3	7.34972	7.29925	7.3479
D3Z3H4;B2RSU6;Q6AW69	Cingulin-like protein 1	Cgnl1	0.126565	0.135884	0.212459	0.240663	8.02007	8.16456	6.3	8.13526	8.12914	6.3	6.3	6.3	6.3	6.3	6.3	8.25256
B2RWE3;Z4YKM2;B1AR13	CDGSH iron-sulfur domain-containing protein 3, mitochondrial	Cisd3	1.22655	1.2728	0.328295	0.193987	7.70556	7.88821	7.89263	7.87284	7.74319	8.05614	8.01582	7.89884	7.8885	8.11153	7.89856	7.87969
B2RWS6	Histone acetyltransferase p300	Ep300	1.95768	1.11705	0.402941	0.921437	7.64578	7.56721	6.3	7.51002	7.42789	7.53196	7.68868	7.54144	7.80691	7.61888	6.3	7.48951
B2RXC6;Q7TSI4	DNA-directed RNA polymerase	Polr3a	1.48929	1.46272	0.510881	0.528794	7.38303	7.26148	7.16316	6.3	7.24915	7.13735	7.21693	7.19615	7.2259	7.14684	7.17739	7.21817
B2RXW8;B2RXQ2		Ppfia1	1.04786	1.14576	0.718327	0.412517	7.72763	7.88889	7.72669	7.77466	7.74709	7.83924	7.72669	7.88608	7.68336	7.85121	7.87676	7.94292
B2RXS4	Plexin-B2	Plxnb2	0.888935	0.771125	0.378325	0.156797	7.82583	8.02144	7.83642	7.94661	7.91639	7.8598	7.78707	7.86252	7.64245	7.85047	7.81817	7.86771
B2RY56;S4R2B0	RNA-binding protein 25	Rbm25	1.32997	1.22343	0.00900771	0.0530769	7.6205	7.52411	7.62625	7.59326	7.64814	7.74913	7.73458	7.72765	7.75896	7.63512	7.6475	7.67286
B6CI26;Q8BZ09	Mitochondrial 2-oxodicarboxylate carrier	Slc25a21	0.782306	0.483189	0.251832	0.0957674	7.31304	7.50463	7.38048	7.47825	7.40646	7.40948	7.10554	7.32844	6.69394	7.03977	7.35257	7.3266
B7FAU9;Q8BTM8;B7FAV1	Filamin-A	Flna	1.05596	1.20008	0.228185	0.000717811	8.81172	8.79598	8.76877	8.76263	8.77402	8.80467	8.81744	8.83756	8.86571	8.87539	8.8523	8.86254
B7ZCR6;Q6PHP4		Znf512b	0.969153	1.00534	0.904197	0.986115	7.42215	7.76157	7.72729	7.67795	7.47395	7.53988	7.80215	7.71854	7.9176	7.52862	7.69203	7.45997
B7ZCU4;B7ZCU3;B7ZCU0;J3QNK8;Q8CBW3;B7ZCU2;B7ZCU5	Abl interactor 1	Abi1	0.813579	0.794487	0.2311	0.178157	7.95721	7.74034	7.82787	7.75945	7.81486	7.65231	7.65172	7.80758	7.84615	7.65507	7.67033	7.71368
B7ZMP1	Probable Xaa-Pro aminopeptidase 3	Xpnpep3	0.862733	1.01206	0.314717	0.929778	7.88802	8.03937	8.13226	8.0739	7.99379	8.00217	7.99097	7.89012	8.1012	8.03169	8.02551	7.99598
B7ZNL2;Q78ZA7	Nucleosome assembly protein 1-like 4	Nap1l4	0.976578	0.746081	0.923334	0.153822	8.63081	8.44484	8.29391	8.50157	8.6245	8.50864	8.26635	8.43048	8.26475	8.30207	8.37929	8.41617
Q80TH2;B7ZNX6;B2RUJ2	Protein LAP2	Erbb2ip	1.10164	1.19769	0.510479	0.202051	7.63826	7.7905	7.85637	7.76925	7.69141	7.86663	7.82543	7.83907	7.78099	7.91855	7.81039	7.85783
Q65Z40;B7ZP47	Wings apart-like protein homolog	Wapal	0.994059	0.730365	0.971127	0.166123	7.48077	7.62706	7.66259	7.70793	7.65803	7.53732	7.53967	7.73298	7.38553	7.33999	7.63521	7.57177
B7ZWM6;Q3UTJ2;B9EKP8;D3Z080;A0A0R4J1W0;B2RXQ9;A0A0R4J1X5;A0A1B0GRC3;A0A0R4J1T1;Z4YJR7;D3Z203	Sorbin and SH3 domain-containing protein 2	Sorbs2	1.09582	1.34814	0.581146	0.0506034	7.65856	7.82622	7.70846	7.66819	7.60045	7.86575	7.75659	7.79759	7.73773	7.86704	7.90411	7.87149
F6X1P1;B8JJ66;B8JJ69;F6W3U3;B8JJ67		2310061I04Rik	0.886502	0.746274	0.44209	0.165648	7.31059	7.5485	7.3742	7.54892	7.42953	7.41799	7.35438	7.37103	7.21157	7.41248	7.2445	7.40524
Q6QD59;B8JJI4;F7C279	Vesicle transport protein SEC20	Bnip1	6.01013	1.84352	0.150182	0.667554	6.3	7.96963	7.86232	6.3	7.68077	7.92467	7.94784	7.99421	7.71582	7.71305	6.3	7.76568
B9EHJ3;P39447;A0A0U1RPW2	Tight junction protein ZO-1	Tjp1	0.924938	0.920537	0.544478	0.494047	8.5757	8.6042	8.54579	8.68972	8.59793	8.59291	8.44635	8.64267	8.47425	8.57365	8.56146	8.66222
B9EJR8	Dynein assembly factor 5, axonemal	Dnaaf5	3.38257	3.50961	0.321872	0.309162	8.3557	8.19866	6.3	8.20148	8.32346	8.23437	8.3638	8.2512	8.40209	8.3378	8.26771	8.22927
Q6ZPY7;B9EKS2;A0A286YDJ6	Lysine-specific demethylase 3B	Kdm3b	2.46066	16.2652	0.355918	0.0251004	6.3	6.3	6.3	6.3	6.3	6.3	7.86421	6.3	8.07397	7.89779	7.77327	6.3
C0HKD9;C0HKD8			1.00006	0.798216	0.999588	0.170447	7.79501	7.7365	7.77629	7.82031	7.84542	7.77056	7.65134	7.86091	7.6469	7.53166	7.75626	7.80177
C8YIX4;Q9Z1M0	P2X purinoceptor;P2X purinoceptor 7	P2rx7	1.47194	1.19989	0.0906582	0.108173	7.76243	7.81965	7.86984	7.79801	7.78254	8.16065	8.04183	7.93647	7.79497	7.94498	7.88216	7.94438
CON__sp|P00760|TRY1_BOVIN			1.26146	1.33402	0.498463	0.184529	9.04735	9.28562	9.41697	9.23236	9.03052	9.38017	9.59748	9.37763	9.46978	9.34355	9.32836	9.34128
CON__sp|P02769|ALBU_BOVIN			0.752447	0.451922	0.188488	0.0860036	7.85524	8.0146	7.80139	7.81515	7.90039	7.67593	7.81465	7.60132	7.06273	7.64971	7.80145	7.59274
CON__sp|P04264|K2C1_HUMAN			0.804155	0.939284	0.730182	0.918601	7.89683	7.73474	7.99036	6.99108	7.65599	7.82171	7.5536	7.20306	7.49321	7.70023	7.39189	7.91887
CON__sp|P35527|K1C9_HUMAN			0.874375	1.20741	0.889343	0.845358	7.92734	7.52897	8.05998	6.3	7.36726	7.455	7.41619	7.34463	7.52449	7.61356	7.47365	7.53201
Q02257;CON__sp|Q02257|PLAK_MOUSE;CON__sp|P14923|PLAK_HUMAN	Junction plakoglobin	Jup	0.989824	0.880918	0.90823	0.255739	8.16474	8.27524	8.22259	8.2295	8.18549	8.30436	8.17857	8.20588	8.05915	8.22521	8.1788	8.20866
D3YTP8;Q9CY46;Q9QXA5;A0A1B0GRR9;A0A1B0GQZ9	U6 snRNA-associated Sm-like protein LSm4	Lsm4	0.8619	1.02873	0.426323	0.849528	8.11906	7.95603	7.87445	7.84696	7.95411	7.90739	7.75437	7.92246	7.98634	7.94943	7.939	7.97094
D3YTQ9;P62843	40S ribosomal protein S15	Rps15	0.93487	0.884631	0.745947	0.484599	9.06565	8.80291	8.85203	8.84708	9.05092	8.79949	8.78978	8.8105	8.87174	8.88364	8.71762	8.88173
D3YTR5;Q9Z2D8;D3YTR4;F6WZH1	Methyl-CpG-binding domain protein 3	Mbd3	1.08884	0.982925	0.633762	0.911356	7.95134	8.08632	8.02808	8.14715	7.93585	8.1328	8.22458	8.06752	8.17577	7.99151	8.0633	7.95241
D3YWT0;D3YTS1;Q9R0P6;D3Z569	Signal peptidase complex catalytic subunit SEC11;Signal peptidase complex catalytic subunit SEC11A	Sec11a	1.15722	0.856178	0.420665	0.361852	8.02329	8.00612	7.80855	8.05732	8.07386	8.14544	8.00539	7.92424	7.79772	7.98351	7.92424	7.92008
F8WH20;D3Z194;D3YTT6;Q9DBS9;A0A0N4SVU7	Oxysterol-binding protein;Oxysterol-binding protein-related protein 3	Osbpl3	0.496365	1.61989	0.518853	0.00538656	7.85753	7.8976	8.05683	7.89808	6.3	7.99921	8.12117	8.07288	8.18746	8.14214	8.0803	8.13808
Q8K2T1;D3YU12;G5E8S7	NmrA-like family domain-containing protein 1	Nmral1	1.0165	0.944249	0.916645	0.492947	8.07328	8.00152	7.96631	7.99198	8.1978	7.95285	7.94471	7.96615	8.05315	7.96788	7.93279	7.9796
Q8VCM8;D3YU17	Nicalin	Ncln	0.757153	0.831051	0.00710703	0.0989985	8.2531	8.28488	8.2444	8.28452	8.14205	8.17655	8.06811	8.19692	8.0893	8.27561	8.1617	8.2188
E9QP59;D3YU56;Q9WU40	Inner nuclear membrane protein Man1	Lemd3	1.20268	1.09763	0.447792	0.52722	7.81475	7.97625	7.98224	8.0032	7.80163	7.97684	8.2137	8.10486	8.1012	7.94256	7.98439	7.91011
D3YU58;Q9WVM3	Anaphase-promoting complex subunit 7	Anapc7	0.985046	0.875622	0.934954	0.345755	7.74668	7.84162	7.89291	7.97058	7.67464	7.93336	7.9136	7.90401	7.81703	7.73765	7.88527	7.78111
D3YU80;K4DI65;P60824	Cold-inducible RNA-binding protein	Cirbp	0.345142	1.13252	0.135294	0.897291	6.3	6.3	7.2833	7.16471	6.3	6.3	6.3	6.3	7.27189	7.39231	6.3	6.3
F6SBR5;D3Z1U0;E9QL53;D3YU89;P49025	Citron Rho-interacting kinase	Cit	0.909466	1.13507	0.39915	0.265676	7.57057	7.50869	7.45582	7.40477	7.46267	7.36203	7.45821	7.49208	7.60544	7.51672	7.55907	7.4787
D3YUB9;D3Z055;G3UWS5;G3UY42;D3Z5F7;Q8CCS6;B7ZP52;Q5XFR0	Polyadenylate-binding protein 2;Embryonic polyadenylate-binding protein 2	Pabpn1;Gm20521;Pabpn1l	0.420915	0.286158	0.421661	0.210898	8.02235	7.9931	7.7385	8.0799	8.08679	7.90638	6.3	8.03747	7.55552	6.3	7.908	7.89676
Q8CB44;D3YUE7	GRAM domain-containing protein 4	Gramd4	2.374	0.829516	0.561528	0.882001	6.3	6.3	7.93594	6.3	6.3	7.7868	6.3	7.95106	6.3	6.3	6.3	7.61123
D3YUM1;Q91YT0;D3Z1U9	NADH dehydrogenase [ubiquinone] flavoprotein 1, mitochondrial	Ndufv1	0.994133	1.03755	0.927464	0.72777	8.49995	8.57194	8.60223	8.57697	8.52437	8.60036	8.55778	8.55836	8.4661	8.61125	8.63204	8.60575
D3YUP1;Q9WVG6	Histone-arginine methyltransferase CARM1	Carm1	0.0845932	0.0397126	0.0177117	5.39734e-08	7.66429	7.75218	7.78852	7.59929	7.61363	6.3	6.3	6.3	6.3	6.3	6.3	6.3
D3YX13;D3YUP8;Q8VEK6;A0A0N4SW64	Inhibitor of growth protein;Inhibitor of growth protein 3	Ing3	1.71486	0.450661	0.640822	0.497313	6.3	7.54411	6.3	7.64102	7.49466	7.36286	6.3	7.56452	6.3	6.3	7.50052	6.3
D3YUW8;D3YUX1;Q0VGT3;Q8BZH4	Pogo transposable element with ZNF domain	Pogz	0.556522	0.567994	0.437094	0.459666	6.3	7.19022	6.3	7.13577	6.3	7.00792	6.3	6.3	6.3	6.3	7.04336	6.3
D3YUY3;F8WI18;P70182	Phosphatidylinositol 4-phosphate 5-kinase type-1 alpha	Pip5k1a	0.498154	0.131038	0.523492	0.0245275	7.41276	7.45679	6.3	7.56086	7.47728	7.44259	6.3	6.3	6.3	6.3	6.3	6.3
D3Z3E8;E9PW39;D3YVL0;P23249	Putative helicase MOV-10	Mov10	1.06775	1.04287	0.391994	0.515027	7.96219	7.85274	7.85681	7.87255	7.96104	7.90633	7.87914	7.91167	7.89678	7.9181	7.8932	7.90914
D3YVM2;Q9QY73	Transmembrane protein 59	Tmem59	1.37864	1.35952	0.138124	0.0562813	8.06963	8.06963	8.27921	8.13846	8.1125	8.25885	8.42275	8.32062	8.20241	8.33662	8.27708	8.27437
D3YVU7;D3YVU4;E9QL25;Q6P1G2	Lysine-specific demethylase 2B	Kdm2b	1.95506	2.00269	0.289328	0.247445	6.3	7.24684	7.25653	7.13672	7.06565	7.14746	7.43313	7.45849	7.40417	7.18532	7.33516	7.22191
D3YVV1;Q8VEK0	Cell cycle control protein 50A	Tmem30a	0.419618	0.176508	0.328395	0.10122	7.57691	7.84348	7.57145	7.85941	7.66081	7.71137	6.3	7.67049	6.3	6.3	7.58558	7.65272
D3YVX4;Q91VZ6	Stromal membrane-associated protein 1	Smap1	0.53723	1.9596	0.355918	0.514628	6.3	6.3	7.37936	6.3	6.3	6.3	6.3	6.3	7.42042	7.42762	6.3	6.3
D6RFN5;D3YW25;O70131	Ninjurin-1	Ninj1	0.399563	0.263495	0.202358	0.0339048	7.31216	6.3	6.99771	6.90705	7.02325	6.3	6.3	6.3	6.3	6.3	6.3	6.3
G3X927;D3YW42;Q8VC31	Coiled-coil domain-containing protein 9	Ccdc9	1.17361	1.35656	0.12478	0.00507458	7.49105	7.52333	7.39308	7.48477	7.4621	7.56035	7.58072	7.56717	7.59961	7.63819	7.57598	7.6082
D3YWD5;Q9D2V8;D6RI23;A0A0J9YVE9;A0A0J9YUD0;D3YYM9	Major facilitator superfamily domain-containing protein 10	Mfsd10	0.948102	0.308293	0.948021	0.162335	6.3	7.27683	7.37663	7.11866	7.11062	7.2283	6.3	7.34062	6.3	6.3	7.12798	6.3
Q7TQI3;D3YWF6;D3Z7K0	Ubiquitin thioesterase OTUB1	Otub1	0.297385	0.95669	0.24371	0.846557	7.98449	8.08679	7.87301	8.17026	6.3	7.91014	7.80802	7.98965	7.83552	7.9562	8.1124	8.13351
F6TCV0;D3YX27;Q9JIY5;D3YX28	Serine protease HTRA2, mitochondrial	Htra2	1.0338	1.27637	0.853988	0.375811	7.5317	7.52054	7.62396	7.52479	7.54621	7.42864	7.52018	7.76369	7.36369	7.62453	7.79718	7.83949
D3YX49;E9QAR4;E9QAR1;E9QAR6;E9Q1A5;B1ASA5		Zfp384;Zfp362	1.52914	0.528524	0.0440164	0.441166	7.40511	7.57217	7.65798	7.60954	7.62068	7.74214	7.84959	7.7702	6.3	7.70284	7.64916	7.48507
D3YXK1	Atherin	Samd1	0.701325	0.602791	0.710602	0.567713	6.3	7.2183	7.27075	7.20863	6.3	6.3	7.52702	7.25433	7.33983	6.3	7.17852	6.3
D3YXK2;S4R1M2	Scaffold attachment factor B1	Safb	1.42151	1.45831	0.0212971	0.00382635	7.93633	8.04084	8.09132	8.00009	8.06588	8.16867	8.22559	8.21943	8.19756	8.17834	8.20712	8.14095
D3YXP1;P61025;Q3UNC9	Cyclin-dependent kinases regulatory subunit;Cyclin-dependent kinases regulatory subunit 1	Cks1b;Cks1brt	1.82238	2.17482	0.707205	0.642012	8.27853	6.3	6.3	6.3	7.94049	7.6806	6.3	6.3	7.99433	7.93388	6.3	6.3
D3YXP6;Q9D1G2	Phosphomevalonate kinase	Pmvk	3.0232	3.91987	0.198642	0.154357	6.3	6.3	7.22559	6.3	7.17219	7.28771	7.28756	6.3	7.56604	7.31266	7.31998	6.3
D3YXZ3;Q91YS4;O88448	Kinesin light chain 2	Klc2	0.927231	1.18731	0.384001	0.28752	7.55635	7.53598	7.50596	7.41754	7.51009	7.42896	7.48019	7.46534	7.72059	7.59762	7.452	7.54388
D3YYC2;F6T9K1;G3UXH5;D3YY09;Q9D6N5	Dr1-associated corepressor	Drap1	0.256914	0.2361	0.016418	0.0116323	7.18823	7.24482	6.76118	6.51339	6.3	6.3	6.44677	6.3	6.3	6.3	6.3	6.3
D3YYK0;Q8K4F5	Alpha/beta hydrolase domain-containing protein 11	Abhd11	0.995821	0.836867	0.975841	0.313204	7.6446	7.84321	7.80325	7.83172	7.8687	7.76344	7.78173	7.70164	7.54834	7.76565	7.72235	7.77706
D3YYT0;P15116	Cadherin-2	Cdh2	1.19282	1.19842	0.343957	0.19961	8.05561	8.18851	8.24753	8.1564	8.06442	8.36412	8.26769	8.25811	8.13107	8.29064	8.26496	8.27582
D3YYT1;Q922P9	Putative oxidoreductase GLYR1	Glyr1	1.18786	1.13606	0.485626	0.460592	8.27841	8.537	8.5386	8.45794	8.29802	8.53979	8.63175	8.64144	8.54259	8.4473	8.58941	8.45425
D3YYW8;Q91V81	RNA-binding protein 42	Rbm42	1.66897	1.89254	0.0964039	0.0657587	7.51175	7.49522	7.10243	7.5267	7.5628	7.55388	1900-01-07 18:12:13	7.65072	7.88658	7.65661	7.5784	7.62271
D3YZ08;O35144;E9QM06	Telomeric repeat-binding factor 2	Terf2	0.95511	0.879573	0.81167	0.507357	7.69489	7.74214	7.83998	7.93693	7.61482	7.79894	7.89068	7.82972	7.77377	7.58536	7.86055	7.77135
Q9CY66;D3YZ09;F6SL78	H/ACA ribonucleoprotein complex subunit 1	Gar1	1.4838	2.05157	0.148353	0.00118007	8.04579	8.07802	8.14891	8.02702	7.96545	8.25132	8.42024	8.34825	8.52316	8.32974	8.37519	8.32
D3YZ60;Q9CYZ6	Uncharacterized protein C19orf60 homolog	2810428I15Rik	0.967617	0.311949	0.973658	0.134115	7.33298	6.3	6.3	7.29068	7.48169	7.08479	6.3	6.3	6.3	6.3	6.3	6.3
D3YZC7;Q8R3B7;D3YZC8	Bromodomain-containing protein 8	Brd8	0.887447	0.711377	0.560012	0.164261	7.53391	7.48212	7.60188	7.32828	7.33967	7.44601	7.60213	7.35095	7.48256	7.44579	7.22505	7.20118
E9Q4Q2;D3YZC9;D3YZD0;Q64213;D3YVH4	Splicing factor 1	Sf1	1.11999	1.03738	0.515829	0.756234	8.14931	8.27478	8.35851	8.26126	8.14314	8.3329	8.38212	8.38256	8.28529	8.20793	8.31057	8.30382
D3YZD6;Q921W4;D3Z6I4;A0A338P785;D3YU21;A0A338P6Y1	Quinone oxidoreductase-like protein 1	Cryzl1	0.825624	0.841888	0.229011	0.0695332	8.19273	8.14429	8.1593	8.27763	8.24851	8.10027	7.98199	8.11032	8.12859	8.15603	8.07922	8.11113
D3YZJ1;Q64337	Sequestosome-1	Sqstm1	0.497756	0.260392	0.367112	0.166594	7.60786	7.39471	7.56452	7.5208	7.59014	7.47673	6.3	7.50909	6.3	6.3	7.61342	7.53699
D3YZN4;Q3ULF4;D3YXB7	Paraplegin	Spg7	0.843348	0.158498	0.192121	0.0988708	7.68538	7.81975	7.80801	7.90906	7.7661	7.713	7.76481	7.68232	6.3	6.3	7.71643	7.70587
D3YZP9	Coiled-coil domain-containing protein 6	Ccdc6	0.302861	1.37258	0.179136	0.438162	7.61484	7.34809	7.44075	7.12343	7.38945	7.46264	6.3	6.3	7.67891	7.79936	7.26026	7.33874
D3YZZ5;E9Q7G1		Tmed7	1.00107	0.34308	0.99126	0.302168	7.96642	8.05641	7.89779	8.04112	7.99716	8.00048	7.94142	8.02453	7.8955	6.3	8.03064	7.87717
Q6EDY6;D3Z030;F7AI27	Leucine-rich repeat-containing protein 16A	Lrrc16a	1.19968	1.31563	0.127731	0.00576947	7.05335	7.06785	7.02036	7.01816	7.05269	7.04739	7.22789	7.14802	7.21764	7.18546	7.12558	7.10758
D3Z041;P41216	Long-chain-fatty-acid--CoA ligase 1	Acsl1	1.01503	1.01911	0.897831	0.887625	8.32668	8.38198	8.46336	8.39986	8.29732	8.48619	8.42295	8.39134	8.27784	8.38723	8.50823	8.43146
D3Z061;Q8C7R4	Ubiquitin-like modifier-activating enzyme 6	Uba6	0.895115	1.12888	0.577619	0.455978	7.6411	7.47331	7.40228	7.61539	7.61395	7.51116	7.3308	7.48369	7.61474	7.66396	7.5156	7.54838
O88545;D3Z0F5	COP9 signalosome complex subunit 6	Cops6	0.231547	0.0928992	0.163958	0.0125252	7.78519	7.58309	7.45203	7.6473	7.7392	6.3	6.3	7.58697	6.3	6.3	7.43966	6.3
D3Z0G0;Q9EQ80	NIF3-like protein 1	Nif3l1	0.871447	0.736959	0.37188	0.0470229	8.06213	8.11598	8.02983	8.05843	8.09492	8.09937	7.84753	7.9855	7.80936	7.89854	7.99926	8.02898
D3Z0M9		Ddx23	1.00764	1.08328	0.938522	0.557671	7.98946	7.9232	7.84463	7.95421	8.01241	7.90188	7.90336	7.90706	8.07639	7.99828	7.8681	7.9077
Q62189;D3Z0S6	U1 small nuclear ribonucleoprotein A	Snrpa	1.02282	1.28465	0.894713	0.113351	8.22188	8.12136	8.26274	8.18814	8.16319	8.27552	8.3438	8.05081	8.38885	8.38824	8.18001	8.27217
D3Z0T0;Q62311;D3Z5H6	Transcription initiation factor TFIID subunit 6	Taf6	1.69935	0.464186	0.504918	0.486463	6.3	7.54754	7.54851	7.36348	7.28065	7.53529	7.15461	7.71012	6.3	6.3	7.64537	7.18093
D3Z111;P97823;J3QP56	Acyl-protein thioesterase 1	Lypla1	0.0759848	0.112314	0.0509188	0.0424887	7.8747	7.95893	7.61584	8.03133	8.1037	6.3	6.3	6.3	6.3	6.3	7.50714	7.5754
D3Z637;D3Z125;E9PUA7;D3Z7X7;F8WHQ1;Q62393;D3Z2U2	Tumor protein D52	Tpd52	0.986855	0.359179	0.924623	0.219067	7.67043	7.68985	7.70563	7.54265	7.76054	7.54334	7.62677	7.65494	7.24428	6.3	7.50191	7.78363
Q8BML9;D3Z158		Qars	1.01803	1.11051	0.875117	0.241248	8.10058	8.0454	8.01326	8.02759	8.18361	7.99902	8.01674	8.01849	8.14473	8.12248	8.01068	8.09103
D3Z197;D3Z357;Q6P2L6;A0A1B0GSG3	Histone-lysine N-methyltransferase;Histone-lysine N-methyltransferase NSD3	Whsc1l1	0.971996	0.483216	0.795242	0.25843	7.28744	7.40605	7.36923	7.36821	7.27538	7.38167	7.28981	7.43473	7.16788	6.3	7.39931	7.30031
E9Q7L3;D3Z1W6;E9Q7L2;D3Z1N4;E9Q4Y5;F8VQD1;Q8BSQ9;D3YYF2;F6THL5;D6RIL0;D6RI94;D3Z3R4	Protein polybromo-1	Pbrm1	1.07563	0.808568	0.618572	0.231506	8.03173	8.17728	8.16304	8.30696	8.15238	8.20082	8.19401	8.25845	8.1631	7.9896	8.12678	8.0304
D3Z1T3;Q3TDV8;A0A140LIC1;A0A140LI69;E9Q3H2;D3Z688		Zfp444	1.55945	0.494368	0.667924	0.355918	6.3	7.5238	6.3	6.3	7.09871	6.3	6.3	7.49697	6.3	6.3	6.3	6.3
D3Z2K2;Q9CR88	28S ribosomal protein S14, mitochondrial	Mrps14	0.961918	0.859721	0.809617	0.557467	7.62439	7.87788	7.77838	7.78159	7.64527	7.82053	7.71706	7.81192	7.44014	7.70075	7.83722	7.82155
D3Z2X2		Dnhd1	2.35683	11.3646	0.510025	0.021103	6.3	6.3	7.65242	6.3	6.3	7.68653	7.7552	6.3	7.76859	7.75619	7.61796	7.6319
D3Z2Z1;F8WIA1;Q922J3;D3Z3M7;F6RCU2;Q8C0S5	CAP-Gly domain-containing linker protein 1	Clip1	0.898706	1.44658	0.186437	0.015073	7.72336	7.76693	7.79431	7.74995	7.64606	7.74635	7.76629	7.69032	7.98882	7.99775	7.87935	7.80999
D3Z3A0;Q9DCL8	Protein phosphatase inhibitor 2	Ppp1r2	1.08113	0.554457	0.699266	0.468017	7.61435	7.44716	7.46833	7.61211	7.67922	7.69289	7.50194	7.40341	7.67752	7.59499	7.54491	6.3
G3XA39;D3Z3B4;E9Q7X0;Q3UXF4;Q99K73;Q9WU00	Nuclear respiratory factor 1	Nrf1	1.16552	1.02855	0.425031	0.863973	7.76305	7.98296	7.97124	7.91775	7.80839	7.98045	8.03547	8.07675	7.94865	7.83015	8.03727	7.86782
D3Z3D0;H3BKM2;Q80YV2	Nuclear-interacting partner of ALK	Zc3hc1	0.62332	1.14519	0.564124	0.860644	7.19557	7.12778	6.3	7.17525	7.22955	7.14789	6.3	6.3	7.24822	7.28952	7.19637	6.3
F6Y765;D3Z3E4;D3Z3E0;Q8BVE8;D3Z229	Histone-lysine N-methyltransferase NSD2	Whsc1	0.64711	0.434871	0.511535	0.13407	6.3	7.03575	7.01081	6.3	6.99047	6.3	6.3	6.3	6.3	6.3	6.3	6.3
D3Z3F4;F7C846;P47802;D3YVW0;G3UXX9	Metaxin-1	Mtx1	0.987187	1.12344	0.938653	0.428	7.82126	8.06288	7.8398	7.98867	7.8671	7.99862	7.97679	7.8477	7.94914	8.00078	7.97926	7.98564
D3Z3N1;Q8BHA0;D3Z6F3;F8WIA0	INO80 complex subunit C	Ino80c	2.06166	2.02655	0.323649	0.329193	6.3	7.55156	7.25785	7.41989	7.3372	7.38335	7.64951	7.41611	7.5639	7.34778	7.49363	7.35102
D3Z3N4;D3YWT1		Hnrnph3	1.24326	0.937728	0.227114	0.807221	7.53002	7.51714	7.47946	7.48307	7.64536	7.63131	7.39679	7.71447	7.29999	7.27383	7.68304	7.64115
D3Z3Q3;Q921U8	Smoothelin	Smtn	1.16585	0.50518	0.900901	0.537528	6.3	7.52737	6.3	7.44634	6.3	7.66729	6.3	7.57299	6.3	6.3	7.48749	6.3
D3Z3S1;Q9WUQ2;F6XLZ3	Prolactin regulatory element-binding protein	Preb	1.09282	0.991904	0.584657	0.933289	7.85344	7.90781	8.00069	7.98819	7.81336	7.98092	8.05668	8.05339	7.89853	7.89796	7.96814	7.97139
D3Z3X4;Q9CQB5	CDGSH iron-sulfur domain-containing protein 2	Cisd2	3.02536	2.16282	0.290136	0.444134	7.80562	6.3	8.02321	7.94708	7.83499	8.0447	8.15863	7.9607	7.87797	7.84038	7.81753	7.88012
G5E895;D3Z494		Akr1b10	2.2912	2.57749	0.135736	0.133975	6.3	6.3	6.3	6.3	6.3	6.96672	6.3	7.07353	6.3	6.3	7.12346	7.12133
D3Z4C0		Farp2	1.09569	0.509175	0.37255	0.439453	7.63288	7.73865	7.60799	7.61017	7.63639	7.75145	7.64805	7.71256	6.3	7.76186	7.73437	7.62094
D3Z6H3;D3Z4E5;Q9WUB4	Dynactin subunit 6	Dctn6	0.535186	1.57904	0.355918	0.623734	6.3	6.3	6.3	7.38598	6.3	6.3	6.3	6.3	6.3	7.22991	7.24964	6.3
D3Z4I3;Q62176	RNA-binding protein 24;RNA-binding protein 38	Rbm24;Rbm38	1.98433	1.44707	0.356983	0.670803	6.3	6.98521	7.01982	6.3	7.10168	7.25358	6.3	7.14022	7.26143	6.3	6.3	7.38555
Q922V4;D3Z4V1;F8WI31	Pleiotropic regulator 1	Plrg1	0.909975	0.825989	0.549325	0.206387	7.98263	7.90501	7.78686	7.96713	7.99971	7.86392	7.7791	7.83502	7.76641	7.7712	7.92932	7.8426
D3Z5I1;Q3UPF5	Zinc finger CCCH-type antiviral protein 1	Zc3hav1	1.02578	1.11461	0.837833	0.341746	7.79664	7.93354	7.85409	7.73099	7.76165	7.88	7.88563	7.83218	7.91283	7.87645	7.8764	7.83806
Q9CXK9;D3Z5I9;F6RNF9	RNA-binding protein 33	Rbm33	3.86055	2.09666	0.140027	0.355918	6.3	6.3	6.3	6.3	7.31161	7.63499	6.3	6.3	7.58611	6.3	6.3	6.3
D3Z5K6;Q9CQV7;G3X8S1	Mitochondrial import inner membrane translocase subunit TIM14	Dnajc19	1.14602	1.3483	0.653444	0.138212	8.24783	8.46365	8.53617	8.34357	8.15348	8.56713	8.64499	8.46238	8.50263	8.64025	8.44445	8.52302
D3Z5N5;Q9Z1T6	1-phosphatidylinositol 3-phosphate 5-kinase	Pikfyve	0.92917	1.30836	0.620216	0.0382914	7.0553	6.90983	6.97542	6.93231	7.06337	6.83711	6.86724	6.97752	7.12804	7.04999	7.01791	7.14383
D3Z5N6;Q61103;F8WIP7;A0A494BBF7	Zinc finger protein ubi-d4	Dpf2	1.14889	1.22232	0.582437	0.446638	7.68527	7.91027	8.02313	7.97163	7.75998	7.94636	8.03503	8.09005	8.17441	7.84025	8.04356	7.88081
D3Z645;Q9QZ88;D3YYD5	Vacuolar protein sorting-associated protein 29	Vps29	0.690371	0.71631	0.325391	0.186056	8.047	7.82921	7.88077	7.8265	8.14507	7.66795	7.50391	7.62288	7.72536	7.96903	7.57113	7.73837
E9Q7S0;F7BQW7;D3Z656;Q8CHC4	Synaptojanin-1	Synj1	2.00074	2.74573	0.342071	0.183229	7.47593	6.3	7.43266	7.45298	7.56752	7.36025	7.50158	7.43699	7.7106	7.62849	7.52254	7.55459
D3Z687;Q9DCT6;F8WH46;F6XN97	Chromatin complexes subunit BAP18	0610010K14Rik;Bap18	0.881103	0.147488	0.612851	0.0759283	7.55551	7.85497	7.78728	7.95017	7.6142	7.71978	7.6968	7.89725	6.3	6.3	7.64432	7.57864
D3Z6D3;E9Q496;Q9CQ56	Vesicle transport protein USE1	Use1	0.50326	0.50326	0.114293	0.114293	7.03989	6.3	6.62284	6.43011	6.3	6.3	6.3	6.3	6.3	6.3	6.3	6.3
D3Z6S1;Q8BM55	Transmembrane protein 214	Tmem214	0.95881	0.975962	0.791281	0.814322	7.84745	7.98123	7.89697	7.80531	7.72318	7.86699	7.98653	7.88119	7.86697	7.91182	7.89312	7.81678
D3Z6S7;P0C673	Immunoglobulin superfamily member 11	Igsf11	1.11552	1.28121	0.642092	0.206602	7.76606	7.63316	7.92336	7.75351	7.64133	7.84223	8.00954	7.77291	7.80793	8.00843	7.80814	7.88209
D3Z6W7;Q3UHH8	Glucoside xylosyltransferase 1	Gxylt1	0.933829	0.887632	0.631721	0.506354	7.27674	7.3102	7.42891	7.29629	7.29601	7.18834	7.4219	7.28697	7.18741	7.19573	7.46479	7.25715
D3Z780;Q61749	Translation initiation factor eIF-2B subunit delta	Eif2b4	1.139	1.13107	0.253136	0.389485	7.80094	7.72523	7.61616	7.71569	7.80866	7.77387	7.79821	7.70337	7.88491	7.78166	7.6909	7.71451
D3Z783;P31750;D3YXX3	RAC-alpha serine/threonine-protein kinase	Akt1	1.30816	1.24289	0.128506	0.0739409	7.67771	7.6933	7.53624	7.58434	7.76239	7.84542	7.58681	7.76362	7.68748	7.69117	7.70787	7.7828
H7BWX9;D3Z794;P61957	Small ubiquitin-related modifier 2	Sumo2	1.02277	0.48593	0.835478	0.000299222	8.56135	8.70087	8.72982	8.74218	8.72221	8.65558	8.72309	8.67245	8.37306	8.37674	8.37705	8.35367
D3Z7B5;Q8BWY9	Protein CIP2A	C330027C09Rik;Kiaa1524	1.05604	1.02939	0.862623	0.919936	7.6733	7.43465	7.18199	7.44442	7.65209	7.53565	7.27605	7.36528	7.61932	7.46914	7.31517	7.38102
D3Z7C0;Q9Z2Q5	39S ribosomal protein L40, mitochondrial	Mrpl40	0.838665	0.624294	0.198221	0.163422	8.25869	8.24311	8.1184	8.26248	8.22157	8.07569	8.07423	8.20553	7.68503	7.98593	8.12804	8.26522
D3Z7C6;Q9R0Q7	Prostaglandin E synthase 3	Ptges3	0.937483	0.93764	0.664808	0.572438	8.7386	8.87478	8.67636	8.82601	8.86365	8.76673	8.66801	8.7052	8.79509	8.73544	8.7268	8.74656
Q9Z120;D3Z7D2	tRNA (guanine-N(7)-)-methyltransferase	Mettl1	1.66936	1.91925	0.482936	0.344645	7.62135	7.04763	7.11086	6.3	7.55969	7.00273	7.28488	7.12274	7.3951	7.24244	7.20715	7.36767
D3Z7M9;O35381;D3YYE1;F6UFG6	Acidic leucine-rich nuclear phosphoprotein 32 family member A	Anp32a	1.22288	1.28171	0.124888	0.0714659	8.49674	8.37372	8.37446	8.27788	8.47136	8.4442	8.43415	8.52261	8.54809	8.4797	8.45497	8.47119
D3Z7P0;Q8K3W0	BRCA1-A complex subunit BRE	Bre	0.304186	0.306726	0.228539	0.234221	7.32554	7.37356	7.38561	6.3	7.41726	6.3	6.3	6.3	6.3	6.3	6.3	7.4317
D3Z7P3;D3Z7P4	Glutaminase kidney isoform, mitochondrial	Gls	0.873207	0.843691	0.224696	0.306842	8.82185	8.87955	8.9505	8.9363	8.83549	8.89643	8.7495	8.87125	8.64613	8.89355	8.87088	8.88238
D3Z7Q2		Smim20	0.921424	2.2835	0.947407	0.376463	6.3	7.86767	7.64401	7.81799	6.3	7.81229	7.68707	7.68815	7.75276	7.87022	7.63647	7.80464
D3Z7R6;Q08093	Calponin;Calponin-2	Cnn2	0.839446	1.31619	0.216653	0.121406	7.33628	7.21953	7.23462	7.21974	7.12372	7.31001	7.09736	7.17505	7.36616	7.20474	7.44968	7.46687
D3Z7V3;H7BX64;Q3URD3;F8WIH0;F6UV57;F6YCM8	Sarcolemmal membrane-associated protein	Slmap	0.90331	0.813608	0.462064	0.360008	7.73076	7.87137	7.73359	7.72569	7.61764	7.68512	7.76705	7.81495	7.44727	7.65874	7.81304	7.78403
Q9D7P6;D3Z7W0	Iron-sulfur cluster assembly enzyme ISCU, mitochondrial	Iscu	0.67897	1.29681	0.548163	0.131792	7.07922	7.25811	7.2625	7.32451	7.32069	6.3	7.43551	7.19554	7.29217	7.45211	7.29581	7.33576
G3X922;D4AFX7		Dnajc13	1.05959	1.17779	0.691201	0.150791	7.66518	7.49732	7.57664	7.56285	7.74211	7.517	7.58918	7.55425	7.59948	7.6993	7.68268	7.60481
D6RCU1;Q8K4B2	Interleukin-1 receptor-associated kinase 3	Irak3	0.551939	0.515765	0.238169	0.15571	6.92859	6.3	6.7678	6.80057	6.86452	6.3	6.3	6.3	6.3	6.3	6.74677	6.3
D6RFC4;O35047	Homologous-pairing protein 2 homolog	Psmc3ip	1.05619	0.93726	0.813095	0.806921	7.58557	7.84589	7.64854	7.69098	7.57832	7.69874	7.93999	7.64891	7.92264	7.58369	7.67585	7.47624
D6RFN6;P29594	Caspase;Caspase-2;Caspase-2 subunit p18;Caspase-2 subunit p13;Caspase-2 subunit p12	Casp2	0.391065	0.187801	0.34854	0.0246178	7.30423	7.19022	6.3	7.31076	7.5742	6.3	6.3	6.3	6.3	6.3	6.3	6.3
D6RFU2;Q99LR1	Monoacylglycerol lipase ABHD12	Abhd12	0.972689	0.392062	0.857528	0.165697	7.1714	7.08998	7.14041	7.18761	7.20019	7.03222	7.03547	7.27342	6.3	6.3	7.09562	7.2672
D6RHA2;P82343	N-acylglucosamine 2-epimerase	Renbp	1.47251	5.00152	0.840693	0.245551	8.19418	6.3	8.41913	8.67693	8.74969	8.56788	6.3	8.6449	8.59671	8.4821	8.62095	8.6869
D6RI20;Q9CR20	Immediate early response 3-interacting protein 1	Hdhd2;Ier3ip1	1.08605	0.187675	0.948526	0.220114	7.65867	7.81657	6.3	7.84957	6.3	7.8096	7.74796	7.91065	6.3	7.81844	6.3	6.3
E0CXA9;Q6PEB6;E0CYJ0	MOB-like protein phocein	Mob4	0.397297	1.05923	0.356152	0.603941	7.96707	7.81024	7.86526	7.94723	7.90772	7.94076	6.3	7.83778	7.93616	7.97751	7.8464	7.9297
E0CXE7;Q5SUQ9	CST complex subunit CTC1	Ctc1	0.451087	0.591341	0.310578	0.345596	7.1345	7.30198	7.08959	7.17502	7.46693	6.3	6.3	7.2512	7.25246	7.09562	6.3	7.14035
E0CXY7;Q9D1Z3	Protein FAM173B	Fam173b	0.583654	0.980723	0.523154	0.97985	6.3	7.18429	7.25414	7.18971	6.3	7.22409	6.3	7.16867	6.3	7.13735	7.27005	7.18693
E0CYB9;Q6PCP5;F7CTF8;E0CYI3	Mitochondrial fission factor	Mff	1.03335	1.1728	0.896983	0.423748	8.14051	8.39886	8.33492	8.15776	8.02412	8.36985	8.37458	8.32048	8.18594	8.40943	8.35522	8.35835
E0CYS8;Q3TAY5;Q8BUR3;H3BKK7;E0CYX1	Forkhead box protein J3	Foxj3	0.715895	0.452612	0.629054	0.142924	6.87298	6.3	7.10411	6.3	6.3	6.3	7.09649	6.3	6.3	6.3	6.3	6.3
F7D432;E9PWE0;E0CYV0;P23506;F6V9F1	Protein-L-isoaspartate O-methyltransferase;Protein-L-isoaspartate(D-aspartate) O-methyltransferase	Pcmt1	1.13371	1.16289	0.268293	0.202302	8.56792	8.5808	8.43318	8.41616	8.57293	8.55793	8.5241	8.5611	8.57237	8.54376	8.54105	8.60303
E0CYY1;F7BWP1;Q8WTY4	Anamorsin	Ciapin1	1.11003	1.04057	0.5658	0.695631	8.21798	8.08196	8.05706	8.15652	8.33939	8.18216	8.02305	8.15026	8.13947	8.09576	8.15051	8.19687
E9QQ18;E9QQ17;E0CZ58;Q9JM99;A0A0R4J207	Proteoglycan 4;Proteoglycan 4 C-terminal part	Prg4	1.17793	0.585886	0.566203	0.554857	7.44251	7.65504	7.71205	7.68052	7.40547	7.71144	7.83418	7.82351	6.3	7.82709	7.62484	7.80945
P28740;E0CZ72;F8VQ42	Kinesin-like protein KIF2A;Kinesin-like protein	Kif2a	1.01596	0.951524	0.84066	0.642486	7.99387	8.02739	8.06536	8.11807	8.00983	8.04692	8.09614	8.07929	8.11952	7.9541	8.0447	8.00004
E0CZE0;Q8VBW6	NEDD8-activating enzyme E1 regulatory subunit	Nae1	1.07776	1.43149	0.730447	0.0569167	7.76343	7.48386	7.65632	7.74744	7.86206	7.5893	7.72453	7.60523	7.78436	7.86358	7.81804	7.80821
E9PUQ9;F7AC58;E2JF22	Piezo-type mechanosensitive ion channel component;Piezo-type mechanosensitive ion channel component 1	Piezo1	1.04636	0.963206	0.669129	0.765322	7.82062	7.92855	7.88932	7.9097	7.83636	7.94272	7.99305	7.85478	7.74918	7.97562	7.87558	7.88269
E9PU93;Q91X20;D3YYA0	Set1/Ash2 histone methyltransferase complex subunit ASH2	Ash2l	0.860475	0.731279	0.225278	0.0324005	7.948	7.76488	7.77581	7.8989	7.78484	7.79718	7.73451	7.81	7.71408	7.70367	7.75837	7.66779
E9PUA5	Kinesin-like protein	Kifc5b	1.50505	0.958522	0.0809066	0.793379	7.73582	7.95203	7.93495	7.84989	7.8969	8.02024	8.22973	8.03603	7.98071	7.77349	7.83585	7.80905
E9PUB7;Q2YDW2;D3YX87	Protein misato homolog 1	Msto1	1.16584	1.25567	0.0264679	0.168283	7.77405	7.71165	7.78683	7.7178	7.83181	7.79137	7.83882	7.79489	8.00732	7.85477	7.72229	7.80145
Q8K1M6;E9PUD2;A0A2U3TZ67	Dynamin-1-like protein	Dnm1l	0.941948	0.934576	0.783306	0.681691	7.59294	7.35919	7.51068	7.56226	7.69255	7.46662	7.36374	7.39827	7.59443	7.45045	7.38193	7.48073
E9PUF7;Q61210;F6ZN61	Rho guanine nucleotide exchange factor 1	Arhgef1	0.993834	1.02232	0.972697	0.868785	7.63643	7.44675	7.49463	7.58366	7.70389	7.40502	7.50915	7.53267	7.6344	7.57337	7.46721	7.52485
Q3UYU2;E9PUQ7;Q8BNV1;A0A338P7F8;F6ZHN3	tRNA (uracil-5-)-methyltransferase homolog A	Trmt2a	0.254534	0.140209	0.173991	0.0243231	6.3	7.46811	7.47324	7.37155	6.3	7.33588	6.3	6.3	6.3	6.3	6.3	6.3
E9Q1M6;E9PUR0		Ankhd1	0.966777	0.309764	0.871562	0.145946	7.46371	7.31486	7.29647	7.24684	7.42348	7.09913	7.36182	7.37876	6.3	6.3	7.35961	7.3264
E9PUU2;E9PXG5;E9Q8Y5;Q06890;E9Q9B8	Clusterin;Clusterin beta chain;Clusterin alpha chain	Clu	2.33759	5.12472	0.489043	0.109051	7.40987	6.3	7.72458	6.3	6.3	7.70901	7.56098	7.63953	7.51292	7.82657	7.59114	7.64248
E9PV12;G3X914;Q9D5V5;E9Q6Z0	Cullin-5	Cul5	0.908693	0.318224	0.723338	0.187245	7.44826	7.31262	7.34939	7.35904	7.4512	7.5291	7.28303	7.03965	7.56225	6.3	6.3	7.318
Q505F5;E9PV22	Leucine-rich repeat-containing protein 47	Lrrc47	1.09342	1.22174	0.353912	0.285888	7.74819	7.67169	7.67369	7.71501	7.74223	7.66557	7.83015	7.72578	8	7.72667	7.67772	7.75211
E9PV28;Q571G4;D6RJL6;F6XQ46;E9Q8B7	Protein lin-54 homolog	Lin54	3.20655	2.55429	0.359848	0.454797	8.32348	8.28472	6.3	8.39033	8.45507	8.31927	8.25907	8.28928	8.29026	8.1371	8.23497	8.26529
E9PV38	Carboxylic ester hydrolase	Ces2g	1.05922	1.2022	0.652843	0.232875	8.15512	8.1799	8.32942	8.27738	8.22711	8.21101	8.35822	8.24541	8.42566	8.34153	8.27332	8.22121
E9PV41;E9PXV7;O08808;F6XC54;D3Z074	Protein diaphanous homolog 1	Diap1;Diaph1	0.924925	0.75487	0.7246	0.267125	7.93613	7.87313	7.61109	7.77467	7.91936	7.79043	7.66623	7.68342	7.82672	7.48667	7.70001	7.6931
E9PV44;O35143	ATPase inhibitor, mitochondrial	Atpif1	1.03377	0.843766	0.779825	0.376105	8.6351	8.77528	8.74628	8.8467	8.7921	8.81326	8.71873	8.73695	8.49571	8.68506	8.77656	8.75091
E9PVA2;Q9DB85	Ribosomal RNA-processing protein 8	Rrp8	1.22535	1.50794	0.437867	0.020321	7.7867	7.75219	7.92117	7.8796	7.65968	7.89711	8.11684	8.01907	8.10082	7.90957	8.05154	7.99127
E9PVA6;Q9JLQ2;F6SLJ2;Q80XR8;J3QK07;D3Z1I2	ARF GTPase-activating protein GIT2	Git2	0.252148	0.525853	0.151638	0.412724	7.58229	7.52689	7.51263	7.48828	7.60668	6.3	6.3	7.51004	7.60696	6.3	7.52427	7.56233
E9PVA8		Gcn1l1	0.991621	1.04851	0.933897	0.532162	8.12382	7.99108	8.00217	8.03242	8.1121	8.02329	7.96826	8.03121	8.07631	8.0569	8.05922	8.03934
E9PVC5;Q6NZJ6;E9Q9E1;E9PVC6;A0A0J9YUS5	Eukaryotic translation initiation factor 4 gamma 1	Eif4g1	0.891021	0.962841	0.470196	0.760736	8.46291	8.3383	8.24773	8.38469	8.44159	8.29798	8.22391	8.2697	8.41474	8.29839	8.32189	8.33282
E9Q175;E9Q3L1;E9PVU0;E9Q174;V9GXM4;V9GX76;Q64331	Unconventional myosin-VI	Myo6	0.750037	0.551004	0.630028	0.475023	7.15023	7.11826	7.22094	7.0911	7.13833	7.27554	7.367	6.3	6.3	7.45154	7.49363	6.3
E9PVX6		Mki67	1.2143	1.01626	0.327657	0.931444	8.15809	8.3707	8.31319	8.26117	8.18648	8.3824	8.50135	8.37024	8.44376	8.22978	8.31285	8.14476
E9PVZ8;E9QAH1		Golgb1	0.867141	0.77908	0.38714	0.134713	8.00065	7.90779	7.82655	7.95108	7.93234	7.95624	7.71329	7.83656	7.71848	7.76141	7.95169	7.82082
E9PW15;Q80U70	Polycomb protein Suz12	Suz12	1.11432	1.08366	0.699718	0.661827	7.36195	7.64332	7.68658	7.5521	7.34225	7.64274	7.74733	7.69967	7.62907	7.56012	7.64441	7.54992
H7BXB1;E9Q4G7;E9PWB2;Q8BK63;E9Q2U6;E9Q3W1	Casein kinase I isoform alpha	Csnk1a1	0.865167	0.924188	0.287412	0.32799	8.18104	8.04887	8.11062	8.07041	8.16584	7.9651	7.98312	8.04528	8.06744	8.10765	8.05173	8.04716
E9PWC8;E9PZR3;E9QAN2;Q61183;A0A0R4J244;E9PVN7;E9QAY4;A1L349;Q9WVP6	Poly(A) polymerase alpha;Poly(A) polymerase beta	Papola;Papolb	0.52928	0.20883	0.596163	0.14386	7.61134	7.58156	7.45019	6.3	7.67574	6.3	6.3	7.56209	7.32226	6.3	6.3	6.3
E9PWD3;Q3UUW5;Q61458;F7D1U6	Cyclin-H	Ccnh	0.654099	1.5314	0.355918	0.536785	6.3	6.3	6.3	7.03743	6.3	6.3	6.3	6.3	7.0865	6.3	6.3	6.99127
E9PWD9;Q8BKF1;E0CY15	DNA-directed RNA polymerase;DNA-directed RNA polymerase, mitochondrial	Polrmt	1.00094	1.19698	0.992939	0.202528	7.75429	7.86034	7.95693	7.84567	7.87547	7.84483	7.8846	7.81396	7.889	8.03715	7.88808	7.91533
E9PWG6		Ncapg	0.660982	0.618313	0.308787	0.0394709	7.70616	7.55854	7.32296	7.53821	7.70653	7.28542	7.02412	7.39056	7.34813	7.33082	7.30183	7.30993
E9PWW9		Rsf1	0.932168	0.639803	0.626548	0.119076	7.60316	7.74661	7.64353	7.76632	7.6183	7.7175	7.55456	7.74723	7.3915	7.29254	7.74552	7.55423
O88986;E9PWY6;A0A2R8VHE4	2-amino-3-ketobutyrate coenzyme A ligase, mitochondrial	Gcat	1.08394	1.02785	0.727479	0.894561	7.97232	8.16504	8.1593	7.96366	7.88448	8.13688	8.25525	8.12372	7.91025	8.04642	8.13459	8.21677
Q8C0C7;E9PWY9	Phenylalanine--tRNA ligase alpha subunit	Farsa	1.0337	1.1022	0.633086	0.142966	8.49277	8.41567	8.40355	8.40264	8.48785	8.45793	8.40211	8.42434	8.49812	8.4524	8.44607	8.4871
E9PX24;Q3UN90	LYR motif-containing protein 9	Lyrm9	0.470708	0.4097	0.396528	0.293406	7.55001	7.74558	7.68041	7.75318	7.82792	7.71515	6.3	7.57711	6.3	7.53094	7.67202	7.67608
E9PX53;E9QPR5;Q8K2V1;E0CYV2;F6TLH3;E0CXK8	Serine/threonine-protein phosphatase 4 regulatory subunit 1	Ppp4r1	0.869964	1.09858	0.576115	0.707076	7.75308	7.28117	7.53455	7.60216	7.56473	7.44523	7.4717	7.4473	7.64875	7.50273	7.56317	7.61963
E9Q585;E9PX68;E9Q1Q0		Slc4a1ap	6.89367	2.56686	0.213995	0.550972	6.3	6.3	6.3	8.02111	7.9886	8.00535	6.3	7.98095	8.00091	6.3	7.9578	6.3
Q60847;E9PX70	Collagen alpha-1(XII) chain	Col12a1	0.962085	1.01273	0.716834	0.910597	7.65256	7.64264	7.72967	7.79119	7.64328	7.64788	7.6992	7.75856	7.64987	7.69787	7.69276	7.79753
E9Q705;E9PX89;Q8CEI1	BolA-like protein 3	Bola3	0.460922	0.293902	0.429944	0.359152	7.66703	7.58366	7.78209	7.95091	7.53159	7.69454	8.11207	6.3	8.01678	8.23973	6.3	6.3
E9PXC2;F6PWU6;F8WI12;Q64705	Upstream stimulatory factor 2	Usf2	1.18598	0.997234	0.394787	0.985922	7.47579	7.66494	7.63123	7.59902	7.4853	7.66562	7.82279	7.69359	7.71725	7.47608	7.61582	7.55701
E9PXU2;Q9Z0F8;J3QNB3	Disintegrin and metalloproteinase domain-containing protein 17	Adam17	0.604325	0.384239	0.541252	0.252222	7.20344	7.19	6.3	7.14114	7.09458	6.3	7.26508	6.3	6.3	6.3	7.27298	6.3
F8VPX1;E9PXY8;Q6A4J8	Ubiquitin carboxyl-terminal hydrolase;Ubiquitin carboxyl-terminal hydrolase 7	Usp7	0.632991	0.576775	0.0533055	0.010945	7.75277	7.53623	7.57894	7.62567	7.60954	7.2895	7.43331	7.36685	7.345	7.50599	7.28881	7.39784
E9PY39;B7ZBY7		Gm20431;Ube2v1	1.07218	0.262687	0.946227	0.228594	6.3	7.55685	7.38021	7.53396	7.50251	6.3	7.4927	7.59688	6.3	6.3	6.3	7.54877
E9PY45;Q9D6M3;E9PV90;A0A0J9YTY6;E9Q6M6;Q80X52;E9Q579	Mitochondrial glutamate carrier 1	Slc25a22	0.884913	0.721131	0.406333	0.166623	8.00826	8.20715	8.08987	8.19098	8.01762	8.13408	7.99677	8.13539	7.77235	7.9624	8.07397	8.11959
E9PY48;Q8BSP2	Condensin-2 complex subunit H2	Ncaph2	1.88703	10.3788	0.583777	0.0213956	6.3	6.3	7.59707	6.3	6.3	7.39482	6.3	7.60537	7.75724	7.65532	7.65704	7.49206
E9PY55;E9Q701;F8VQL9;Q9WU42;F6Z4B2;E9Q9V3	Nuclear receptor corepressor 2	Ncor2	1.03896	1.83104	0.965938	0.484339	6.3	7.13411	6.3	7.25469	7.20445	6.3	6.3	7.25076	7.33648	6.3	7.21018	7.19293
E9PY58;Q8CCN6;Q60649	Caseinolytic peptidase B protein homolog	Clpb	1.26116	1.87184	0.527088	0.083618	7.60883	7.50535	8.05846	7.53938	7.5791	7.80541	7.95584	7.77477	7.87738	7.9441	7.99687	7.98275
E9PY85;Q99L28;G3UW80	Probable ribosome biogenesis protein RLP24	Rsl24d1	1.12848	0.390197	0.548564	0.429787	7.92925	8.1117	8.18814	8.30675	8.17929	8.13827	8.25147	8.17679	8.29566	8.13149	8.17383	6.3
E9PY90;H3BKH2;H3BJS0;H3BJI6;H3BK44;H3BK48;E9Q3S2;A0A1W2P711;Q91ZV0;H3BKL6;H3BL19;H3BJ71	Melanoma inhibitory activity protein 2	Ctage5;Mia2	0.93531	0.912183	0.70251	0.577758	7.50428	7.63104	7.60552	7.56412	7.37311	7.65029	7.51056	7.65482	7.35185	7.58337	7.61865	7.59141
E9PYF1;Q8VCT3	Aminopeptidase B	Rnpep	0.947507	1.11535	0.764453	0.468274	7.98092	7.83591	7.83487	8.02715	8.00527	7.85227	7.96748	7.76016	8.06288	7.98116	7.9198	7.90465
F6VG99;E9PYF4;F6TFN2;E9PYI7		Lmo7	1.16606	1.35509	0.202729	0.0118869	8.34098	8.37526	8.46703	8.43495	8.38148	8.4531	8.5583	8.49223	8.50427	8.58516	8.48835	8.56832
E9PYF7;A0A0G2JG85		Ap1ar	0.18429	0.430157	0.133976	0.538305	7.77184	6.3	7.76615	6.3	6.3	6.3	6.3	6.3	6.3	6.3	6.3	7.7725
E9PYH2;Q91V12	Cytosolic acyl coenzyme A thioester hydrolase	Acot7	0.849337	0.762961	0.391141	0.00825376	8.22773	8.15797	8.12727	8.1819	8.30116	8.09184	7.94476	8.07343	8.0486	8.01523	8.04348	8.11757
E9PYH6;A0A0U1RNP2	Histone-lysine N-methyltransferase	Setd1a	1.05861	0.824446	0.725928	0.246618	7.84195	7.88452	7.99912	7.98251	7.80665	7.92754	8.05972	8.01313	7.97159	7.77463	7.88707	7.73947
E9PYI8;Q9JMA1	Ubiquitin carboxyl-terminal hydrolase;Ubiquitin carboxyl-terminal hydrolase 14	Usp14	0.92791	0.860546	0.761658	0.311028	8.53572	8.40309	8.27994	8.45329	8.60592	8.41113	8.18554	8.33947	8.3104	8.32699	8.35116	8.42259
E9PYL2		Prr12	0.989654	0.251345	0.932287	0.062756	7.29272	7.45882	7.28026	7.35849	7.30263	7.28053	7.38207	7.40698	7.13395	6.3	7.25741	6.3
E9PYT3;Q91YH5	Atlastin-3	Atl3	0.835661	0.597318	0.412449	0.0025585	8.24765	8.27249	8.13783	8.30311	8.3041	8.14764	7.94038	8.25708	7.99528	7.9594	8.08838	8.02284
E9Q640;E9PYZ7;Q6NZN0;E9PUF4	RNA-binding protein 26	Rbm26	1.14581	1.19814	0.488574	0.386837	7.24304	7.37077	7.47611	7.3234	7.23558	7.4452	7.43022	7.53876	7.58982	7.36073	7.49504	7.28176
E9PZ00;Q8BFQ1;K3W4L3;J3QPG5;Q61207	Prosaposin	Psap	1.01974	0.927677	0.925728	0.577601	8.32527	8.40853	8.47654	8.52892	8.28199	8.39143	8.6415	8.45829	8.39948	8.48653	8.32214	8.40069
Q3USK5;P30051;E9PZ73;Q3UFP5;Q6PAQ8;E9Q387;E9QAK6;E9PVS2;F6QH05	Transcriptional enhancer factor TEF-1	Tead1	0.769216	0.566881	0.303028	0.0401341	7.69125	7.95819	8.01199	8.08239	7.72778	7.73907	7.8672	7.95397	7.77868	7.58303	7.69419	7.70189
E9PZC3;Q923D2;E9PZC4;A0A0U1RPU7	Flavin reductase (NADPH)	Blvrb	0.927813	1.13851	0.448948	0.0947766	8.02637	7.94659	7.92578	7.92936	7.94743	7.89779	7.85063	8.00208	8.01178	7.96983	8.04372	8.02812
G3X9T8;G3X8Q5;E9PZD8;Q61147	Ceruloplasmin	Cp	1.00779	0.918581	0.974643	0.69244	7.40372	7.47045	7.63556	7.70497	7.54845	7.40059	7.756	7.52315	7.45324	7.41323	7.54135	7.65935
E9PZF0;Q01768;Q5NC80	Nucleoside diphosphate kinase;Nucleoside diphosphate kinase B	Gm20390;Nme2;Nme1	0.915119	0.983332	0.617457	0.872168	9.7128	9.62823	9.52793	9.5534	9.65732	9.65607	9.40209	9.55278	9.57528	9.57786	9.61638	9.62363
E9PZJ8	Activating signal cointegrator 1 complex subunit 3	Ascc3	0.803361	0.76419	0.416412	0.320403	7.69804	7.56148	7.48673	7.7663	7.7463	7.37674	7.39841	7.61075	7.55445	7.26534	7.54875	7.67682
E9PZM4	Chromodomain-helicase-DNA-binding protein 2	Chd2	0.105164	0.00982137	0.551761	0.134516	6.3	6.3	10.1506	10.4807	10.4188	6.3	6.3	6.3	6.3	6.3	6.3	6.3
E9PZM7;A0A2I3BRQ7;A0A2I3BQU5		Scaf11	1.06551	0.913582	0.740603	0.574219	8.01275	8.25571	8.12833	8.18358	8.01334	8.24487	8.28648	8.14591	8.20412	8.07606	8.13485	8.00834
E9PZS8;Q61387	Cytochrome c oxidase subunit 7A-related protein, mitochondrial	Cox7a2l	0.850517	0.660015	0.148809	0.0351303	8.12558	8.30561	8.23098	8.26661	8.14142	8.20311	8.12542	8.17757	7.89553	8.06707	8.14114	8.10326
E9Q8D5;E9Q027;Q8C5L3	CCR4-NOT transcription complex subunit 2	Cnot2	0.302939	0.302939	0.134055	0.134055	7.35367	6.3	6.3	7.32091	6.3	6.3	6.3	6.3	6.3	6.3	6.3	6.3
E9Q0A3;Q68FM7		Arhgef11	1.08562	1.4442	0.81904	0.262663	7.56291	7.14937	7.62079	7.19047	7.58761	7.38111	7.50218	7.19535	7.5491	7.6461	7.51407	7.45278
E9Q0U7;Q61699	Heat shock protein 105 kDa	Hsph1	0.92399	0.916917	0.642167	0.525325	8.89489	8.74741	8.67505	8.81427	8.89902	8.7118	8.658	8.72548	8.83306	8.69592	8.71689	8.73509
P46062;E9Q0Y4;Q3V403	Signal-induced proliferation-associated protein 1	Sipa1	0.837077	0.977164	0.543779	0.888892	7.57728	7.46681	7.4933	7.45283	7.57234	7.15622	7.29682	7.65592	7.321	7.54381	7.46998	7.61531
E9Q179;Q8C5Q4	G-rich sequence factor 1	Grsf1	0.964756	0.948332	0.723532	0.761265	7.96098	8.09819	8.09283	7.9742	7.98151	8.07317	8.00694	8.00225	7.82678	8.10133	8.07456	8.03137
E9Q186;Q9CTH6	rRNA-processing protein FCF1 homolog	Fcf1	1.31967	1.25739	0.308388	0.39282	7.89066	8.00937	8.13223	8.07357	7.88103	8.14057	8.26437	8.30172	8.21932	7.85509	8.28596	8.14333
E9Q1G8;E9Q9F5;O55131	Septin-7	2021-09-07	1.02337	0.971768	0.722744	0.779416	8.89443	8.93136	8.95225	9.00724	8.96887	8.92035	8.98124	8.95495	8.83589	8.93209	8.96994	8.9976
Q8BFV2;E9Q1H5;E9Q5V9	PCI domain-containing protein 2	Pcid2	1.77083	0.968471	0.577951	0.976532	6.3	7.44036	6.3	7.39787	7.30216	6.3	7.36065	7.46813	6.3	7.27653	7.50604	6.3
E9Q1P8	Interferon regulatory factor 2-binding protein 2	Irf2bp2	1.25632	1.32857	0.24012	0.117473	7.81788	7.8007	7.92552	7.93942	7.83972	7.9379	8.15779	7.94451	8.15391	7.91578	8.00043	7.90693
E9Q1S3;Q01405	Protein transport protein Sec23A	Sec23a	1.03451	0.959445	0.844681	0.779375	7.99011	7.87983	7.76009	7.9002	7.99336	7.98163	7.76995	7.84423	7.94011	7.91431	7.76823	7.83567
E9Q1T9;Q9ERK4;E9QAX7;F6ZEW4	Exportin-2	Cse1l	0.235162	0.835856	0.386716	0.280635	9.00539	8.8929	8.82633	9.0197	9.15186	8.89549	8.88243	6.3	8.96367	8.89277	8.74377	8.83264
E9Q467;E9Q236		Abcc4	0.861193	0.701524	0.221997	0.089759	7.98355	8.01149	7.90214	7.99548	7.90631	7.82448	7.88253	8.01974	7.65425	7.74225	7.93246	7.94786
E9Q284;Q5SU73	Coilin	Coil	1.03	0.979554	0.843627	0.899205	7.0865	7.24182	7.32556	7.31511	7.22763	7.1882	7.31716	7.28735	7.14928	7.19371	7.3309	7.25921
E9Q317;O55128;D3YY73;D3Z2N9	Histone deacetylase complex subunit SAP18	Gm10094;Sap18	1.03549	1.18086	0.877563	0.497465	7.4691	7.86463	7.6015	7.81458	7.69729	7.65407	7.72254	7.7365	7.87049	7.70134	7.74599	7.72078
E9Q368		Gm17296	3.36806	2.06343	0.13398	0.355918	6.3	6.3	6.3	6.3	6.3	7.35044	6.3	7.35908	6.3	6.3	7.55836	6.3
E9Q3G8		Nup153	1.20836	1.19443	0.313673	0.343932	7.83938	7.87936	8.0714	7.98962	7.91094	7.96419	8.12431	8.10911	8.0693	7.87329	8.12159	8.02424
E9Q3M0;Q62432;E9Q5P9;E9PXA8;A2CG44;Q8BUN5;Q9JIW5	Mothers against decapentaplegic homolog;Mothers against decapentaplegic homolog 2;Mothers against decapentaplegic homolog 3;Mothers against decapentaplegic homolog 9	Smad2;Smad3;Smad9	0.898086	0.985077	0.512012	0.893757	7.91682	7.73073	7.75799	7.86591	7.9134	7.682	7.767	7.72232	7.85866	7.78762	7.79982	7.79924
E9Q586;E9Q3M3;D3YX34;O08788	Dynactin subunit 1	Dctn1	1.01843	1.19582	0.878008	0.159335	7.94233	7.96764	7.81327	7.92949	7.98396	7.9017	7.82839	7.97039	8.06767	8.01017	7.98212	7.90343
Q9Z129;E9Q3N0;F6S4D9	ATP-dependent DNA helicase Q1	Recql	0.556507	0.983267	0.44455	0.890134	7.37081	7.48316	7.54542	7.43876	7.3235	7.63602	6.3	7.56052	7.49001	7.3476	7.4955	7.47571
E9Q3P4		Cenpf	1.16487	0.750727	0.372839	0.130952	7.27233	7.34213	7.33066	7.1232	7.19767	7.38931	7.40274	7.3437	7.28373	7.10147	7.13624	7.04879
E9Q3Q6;Q61490;E9Q4G8;F6QH25	CD166 antigen	Alcam	0.764471	0.561274	0.362214	0.152504	7.65518	7.87402	7.58253	7.60717	7.55062	7.70108	7.29081	7.70983	7.02576	7.51076	7.65048	7.5286
Q9EQK5;E9Q3X0	Major vault protein	Mvp	0.956695	0.979846	0.836701	0.865736	7.4797	7.41858	7.32362	7.26694	7.43618	7.42009	7.12639	7.42928	7.38897	7.3359	7.39231	7.3363
E9Q411		Nbas	1.01206	0.820011	0.930971	0.152855	7.12804	7.29677	7.317	7.29807	7.17676	7.34514	7.23671	7.30209	7.11056	7.14392	7.23754	7.20314
Q6P2K6;E9Q481;A0A1Y7VJG9	Serine/threonine-protein phosphatase 4 regulatory subunit 3A	Smek1	0.119514	0.119514	0.0246402	0.0246402	6.3	7.46886	7.49093	7.63053	6.3	6.3	1900-01-06 07:12:00	6.3	6.3	6.3	6.3	6.3
E9Q4T0;E9QKG8;Q6PG16	Holliday junction recognition protein	Hjurp	1.54988	0.522918	0.670529	0.555864	6.3	7.53204	7.39576	6.3	7.24428	7.41926	6.3	7.32545	7.50154	6.3	6.3	6.3
Q8BH74;E9Q4V9	Nuclear pore complex protein Nup107	Nup107	0.879898	0.686025	0.416212	0.0757767	7.98705	8.04489	7.96512	8.12998	7.99239	7.98805	7.83655	8.08778	7.85191	7.68923	8.00035	7.93091
E9Q5B2;Q9DCS2;D3YZM4;G5E8X1	UPF0585 protein C16orf13 homolog	0610011F06Rik	1.94837	4.20526	0.504333	0.162682	6.3	6.3	6.3	7.33151	7.39997	7.39023	6.3	6.3	6.3	7.41617	7.55322	7.45729
O08528;E9Q5B5	Hexokinase-2;Hexokinase	Hk2	0.914046	0.964972	0.250036	0.692717	8.2072	8.32298	8.28529	8.33598	8.24092	8.27866	8.24127	8.23447	8.20804	8.28056	8.27948	8.32143
P69566;E9Q5D6	Ran-binding protein 9	Ranbp9	4.05582	2.13612	0.168463	0.468965	6.3	6.3	7.3321	6.3	6.3	7.3778	7.46105	7.52556	6.3	7.51251	6.3	7.43808
E9Q5G3;A0A1L1SRP4	Kinesin-like protein KIF23	Kif23	1.23761	1.16004	0.0787377	0.041346	7.81441	7.74104	7.80874	7.75927	7.75613	7.89139	7.92285	7.92343	7.89067	7.84868	7.80996	7.83203
E9Q5K9	YTH domain-containing protein 1	Ythdc1	1.65087	1.83126	0.0718155	0.0473506	7.6995	7.44888	7.55759	7.25609	7.646	7.65323	7.78663	7.74705	7.88596	7.72379	7.65033	7.75298
Q924C6;E9Q600	Lysyl oxidase homolog 4	Loxl4	1.06814	1.12059	0.726431	0.0912274	7.72183	7.72687	7.72071	7.79102	7.54807	7.86303	7.78667	7.87718	7.83379	7.74684	7.78711	7.79049
E9Q616		Ahnak	0.982626	0.962454	0.679429	0.408423	9.37638	9.38034	9.39484	9.40142	9.33782	9.41007	9.37181	9.40283	9.32389	9.38543	9.36944	9.40773
E9Q634	Unconventional myosin-Ie	Myo1e	0.785059	0.896393	0.120759	0.537935	7.58798	7.62163	7.57889	7.58014	7.64868	7.48751	7.39801	7.41405	7.73044	7.58649	7.42321	7.43849
E9Q6A7;A2A655;A2A654		Bptf	0.944597	0.617268	0.811389	0.193857	7.64933	7.97409	7.99421	8.10373	7.86028	7.92195	7.90471	7.93542	7.87028	7.42086	7.85754	7.73458
E9Q6C2;Q8CG14	Complement C1s-A subcomponent;Complement C1s-A subcomponent heavy chain;Complement C1s-A subcomponent light chain	C1s1;C1sa	0.888755	0.954959	0.532012	0.8393	7.69031	7.50633	7.77398	7.70271	7.62706	7.46712	7.696	7.67828	7.43789	7.68518	7.67414	7.79605
Q3UIX4;F6RDI8;E9Q6E5;A0A0G2JEG1;D3Z4B0		Srsf11	0.120815	0.0441321	0.127188	0.0227927	8.33977	8.05979	7.71649	8.20537	8.16131	7.88859	6.3	6.3	6.3	6.3	8.00043	6.3
E9Q6J5		Bod1l	1.13523	1.03132	0.428887	0.875194	7.51917	7.5985	7.65695	7.69322	7.5564	7.6257	7.80129	7.70478	7.81179	7.47016	7.66446	7.57499
E9Q6K7;F7A8R0;Q6PHQ8;E9Q2U4	N-alpha-acetyltransferase 35, NatC auxiliary subunit	Naa35	0.393775	0.0960337	0.443167	0.0252118	7.80758	7.60755	6.3	7.55518	7.52733	6.3	6.3	7.52397	6.3	6.3	6.3	6.3
E9Q6R7		Utrn	1.02256	0.985271	0.726846	0.875934	8.09757	8.18732	8.13887	8.18216	8.13008	8.18256	8.13739	8.19465	8.07159	8.18943	8.10619	8.21293
E9Q6Z3;Q6ZQE4	Transmembrane protein 194A	Tmem194;Tmem194a	1.04737	0.586498	0.90034	0.162497	7.4962	7.99002	7.58418	7.79347	7.60804	7.89091	7.50281	7.94251	7.37147	7.32856	7.74981	7.48708
E9Q740;F8VQC1	Signal recognition particle subunit SRP72	Srp72	0.719396	0.555658	0.267747	0.0383888	7.82774	7.81942	7.4637	7.71802	7.7373	7.59771	7.34776	7.57399	7.43111	7.338	7.48212	7.55689
E9Q7D5;S4R1F1		Arhgef5	2.47903	2.77665	0.267707	0.220124	6.3	7.55964	7.59365	7.59118	7.75931	7.6606	7.62446	7.57724	7.84118	7.70178	7.64506	7.63054
E9Q7E2		Arid2	1.37103	1.3763	0.27492	0.218084	7.88104	7.94062	8.25176	8.03282	7.93662	8.20189	8.31313	8.20279	8.33397	8.09036	8.16435	8.0724
E9Q7F2	E3 ubiquitin-protein ligase RNF169	Rnf169	1.37037	1.18772	0.349749	0.589632	7.13729	7.54159	7.48619	7.27464	7.20761	7.57751	7.62255	7.57939	7.66935	7.26209	7.48691	7.32021
E9Q7G0		Numa1	0.984844	0.798618	0.913585	0.149256	8.44361	8.66757	8.58278	8.6096	8.4685	8.5947	8.59123	8.6226	8.54107	8.38718	8.52491	8.45975
E9Q7L1;G3UX45		Urb2	1.08984	1.0557	0.923681	0.950809	7.41047	7.28103	7.2529	6.3	7.48267	7.20262	6.3	7.40856	7.33045	6.3	7.35309	7.35503
E9Q7Q3;D3Z6I8		Tpm3	0.707499	0.478711	0.355977	0.0474692	8.87631	8.81208	8.5161	8.84037	8.92903	8.57037	8.318	8.62636	8.26893	8.27298	8.59402	8.62923
E9Q827;P56212;E9Q4B9	cAMP-regulated phosphoprotein 19	Arpp19	1.38732	1.50595	0.0544354	0.016612	8.38276	8.41712	8.42284	8.261	8.42382	8.44304	8.59694	8.58862	8.64028	8.57553	8.52037	8.45877
E9Q855;Q3UXS0;O35609	Secretory carrier-associated membrane protein 3	Scamp3	1.00963	0.990013	0.932593	0.921259	7.9934	7.90803	7.96029	8.08404	7.93697	8.07269	7.98884	7.96392	8.0404	7.97743	7.96497	7.94553
E9Q8D0		Dnajc21	1.07608	0.587133	0.570121	0.554929	7.68585	7.62211	7.66019	7.56752	7.76916	7.60754	7.71635	7.57001	7.85266	6.3	7.68839	7.76956
E9Q8K8;A0A1B0GRU3;Q6ZPZ3	Zinc finger CCCH domain-containing protein 4	Zc3h4	1.16095	1.34299	0.429091	0.188843	7.70461	7.4185	7.47589	7.42941	7.55127	7.47693	7.63803	7.62143	7.69162	7.75692	7.51558	7.57657
E9Q8L9;A0A1B0GRJ0;Q9D620	Rab11 family-interacting protein 1	Rab11fip1	0.980055	1.11288	0.881273	0.413329	8.14703	8.00238	8.0754	7.91347	8.0881	8.04591	7.99296	7.97631	8.09128	8.12467	8.05903	8.0491
E9Q8N5;Q08EB6;Q08EB5;F7DCH5;Q8BRT1	CLIP-associating protein 2	Clasp2	1.28944	1.4261	0.0472904	0.019387	7.22544	7.28558	7.10096	7.12205	7.28657	7.27694	7.31662	7.2955	7.3605	7.30999	7.29338	7.38675
Q99JY4;E9Q8R5;E9Q7A5	TraB domain-containing protein	Trabd	1.07926	0.908027	0.592002	0.564859	7.61381	7.79699	7.73478	7.85737	7.85374	7.78779	7.72471	7.76923	7.59288	7.68423	7.7657	7.79255
P30999;E9Q8Z8;E9Q8Z6;G3X9V2;E9Q8Z9;E9Q904;E9Q901;D3Z2H2;E9Q8Z4;E9Q8Z5;E9Q903;E9Q986;E9Q905;E9Q907;D3Z7H6;E9Q906;D3Z2H7	Catenin delta-1	Ctnnd1	0.963371	0.943091	0.487996	0.438753	8.38306	8.37482	8.32982	8.39834	8.36603	8.32701	8.33165	8.39653	8.2675	8.35455	8.38111	8.3811
Q3TU36;E9Q912;E9Q6Q4;A0A0G2JGC8		Rap1gds1	0.994629	0.996779	0.974073	0.984279	7.85375	7.76148	7.71834	7.72893	7.90435	7.67957	7.64169	7.82754	7.62478	7.72941	7.78568	7.91704
E9Q919;Q9Z0Y1	Dynactin subunit 3	Dctn3	3.89936	4.36707	0.0976391	0.0757107	6.3	7.37367	7.28049	6.3	7.55149	7.38872	7.31785	7.36006	7.39728	7.53184	7.46495	7.42085
Q8BK08;E9Q933;Z4YN74	Transmembrane protein 11, mitochondrial	Tmem11	1.11442	0.852485	0.577645	0.575196	7.78089	8.06562	7.94502	7.97577	7.9093	8.13258	7.90549	8.00813	7.57929	7.92791	8.03914	7.94371
E9Q9C3;E9Q852;Q9QZQ1;E9PYX7	Afadin	Mllt4	1.04214	1.08484	0.423401	0.273942	7.92288	7.98152	7.9902	8.00303	7.98674	8.02333	7.97129	7.98797	7.97241	8.02078	7.9744	8.07151
E9Q9C7;E9Q9D1;E9Q9D2;E9Q9C1;E9Q9Q7;E9Q030;E9Q9C0;E9Q9C2;E9QK41;Q8K4G5;E9Q9C4	Actin-binding LIM protein 1	Ablim1	0.919629	0.956072	0.345576	0.54081	7.74327	7.68716	7.75251	7.7086	7.73567	7.59674	7.73022	7.68336	7.70763	7.63084	7.75309	7.72193
H7BWY4;E9Q9H0;Q811D0;D3Z3B8	Disks large homolog 1	Dlg1	0.962047	1.03427	0.798762	0.738078	8.1498	8.14513	8.00582	8.10278	8.2267	7.96792	8.06292	8.07878	8.06569	8.17857	8.08654	8.13127
E9Q9H2;P54103;E9Q9H3	DnaJ homolog subfamily C member 2;DnaJ homolog subfamily C member 2, N-terminally processed	Dnajc2	0.99392	1.07012	0.970867	0.60581	7.79095	7.60911	7.58825	7.67817	7.79104	7.63435	7.54019	7.69031	7.71518	7.7521	7.61545	7.70148
E9Q9J4;Q6ZQB6	Inositol hexakisphosphate and diphosphoinositol-pentakisphosphate kinase 2	Ppip5k2	0.832782	0.721805	0.242749	0.0196401	7.95801	7.93004	7.88151	8.03965	7.95668	7.90936	7.72216	7.90314	7.72022	7.8433	7.84385	7.83553
E9QA46;Q9QXY9;D3Z6X3;D3Z6X4	Peroxisomal biogenesis factor 3	Pex3	3.00831	1.7369	0.208042	0.535658	7.25387	6.3	6.3	6.3	7.32517	7.17053	7.27147	6.3	6.3	6.3	7.28717	7.2258
E9QAD4;Q7TQK5	Coiled-coil domain-containing protein 93	Ccdc93	1.15349	1.44844	0.505355	0.129407	7.6537	7.44881	7.5416	7.35369	7.71858	7.58947	7.47138	7.46644	7.75554	7.77554	7.49694	7.61339
E9QAD6;P97450	ATP synthase-coupling factor 6, mitochondrial	Atp5j	0.795956	0.0256421	0.220633	0.0879134	9.07445	9.38653	9.24751	9.25113	9.12856	9.17898	9.05011	9.20553	9.01115	8.98429	6.3	6.3
E9QAE3		Btaf1	1.06788	1.12668	0.618082	0.508654	7.63817	7.5743	7.44459	7.58984	7.63524	7.49589	7.5782	7.65166	7.727	7.46413	7.69814	7.56483
E9QAF9;Q0VGY8	Protein TANC1	Tanc1	0.792885	0.503497	0.835271	0.59983	7.72032	6.3	7.77125	7.46495	7.35467	6.3	7.66	7.5387	6.3	7.74025	7.72426	6.3
E9QAQ5;Q9WV60	Glycogen synthase kinase-3 beta	Gsk3b	0.99296	0.878752	0.94266	0.119728	7.61117	7.56723	7.57214	7.68405	7.67163	7.59552	7.52603	7.62914	7.53176	7.52826	7.59408	7.55595
E9QAS4;E9QAS5;Q6PDQ2	Chromodomain-helicase-DNA-binding protein 4	Chd4	0.981138	0.829069	0.848468	0.185352	8.6179	8.76338	8.75169	8.76711	8.66088	8.71295	8.73484	8.75834	8.70415	8.55635	8.7221	8.59185
E9QAT0;Q6AXB7;P35922;D3Z6U8;E9QNF5;E9QAS8;E9QAS9	Fragile X mental retardation protein 1 homolog	Fmr1	0.956752	1.15054	0.705569	0.161701	7.70851	7.68493	7.65508	7.60002	7.58178	7.61722	7.76826	7.60447	7.78015	7.74746	7.63912	7.72542
Q68FL6;E9QB02	Methionine--tRNA ligase, cytoplasmic	Mars	0.969001	1.17559	0.777763	0.165652	8.18224	8.04025	7.99893	8.05968	8.12681	8.05046	8.03113	8.01799	8.14854	8.19332	8.09517	8.12509
E9QJS0;G5E8U8;G5E8U5;Q80ZK0	28S ribosomal protein S10, mitochondrial	Mrps10	1.24672	1.11608	0.235582	0.552761	7.435	7.65009	7.61733	7.60777	7.65039	7.83167	7.58966	7.62155	7.46538	7.62211	7.73956	7.67391
E9QJT2;Q3UMQ8	H/ACA ribonucleoprotein complex non-core subunit NAF1	Naf1	0.479321	0.310973	0.259451	0.027112	7.07148	6.9956	6.3	6.86203	7.05162	6.3	6.3	6.3	6.3	6.3	6.3	6.3
E9QJT5;P56376	Acylphosphatase;Acylphosphatase-1	Acyp1	1.10756	0.306547	0.92349	0.139756	7.46531	6.3	7.1887	6.3	7.50897	7.32251	6.3	6.3	6.3	6.3	6.3	6.3
F8WI26;E9QJT6;Q68ED3	Non-canonical poly(A) RNA polymerase PAPD5	Papd5	0.552055	0.246498	0.621536	0.134069	7.53719	7.49556	6.3	6.3	7.70068	6.3	6.3	6.3	6.3	6.3	6.3	6.3
E9QJU8;Q8CG79	Apoptosis-stimulating of p53 protein 2	Trp53bp2;Tp53bp2	0.524664	0.291055	0.511745	0.134209	6.3	7.34309	6.3	7.401	7.32362	6.3	6.3	6.3	6.3	6.3	6.3	6.3
E9QJW0;Q91VS7;D3YU60	Microsomal glutathione S-transferase 1	Mgst1	0.799327	0.610187	0.232286	0.0342335	8.03383	8.17181	8.17944	8.34918	7.985	8.10188	8.12041	8.13786	7.96359	8.06375	7.99912	7.84965
Q7TQG5;E9QK04;P97798	Neogenin	Neo1	1.71279	0.580837	0.541235	0.355918	6.3	6.3	7.24378	6.3	7.15987	7.31873	6.3	6.3	6.3	6.3	6.3	6.3
E9QK83;Q5XG71	Small subunit processome component 20 homolog	Utp20	1.06371	1.00124	0.737683	0.994428	7.71607	7.82212	7.98435	7.98304	7.81914	7.86125	7.93723	7.99525	7.9342	7.78358	7.91909	7.87087
Q5PSV9;E9QK89	Mediator of DNA damage checkpoint protein 1	Mdc1	1.21678	0.988531	0.330503	0.954467	7.8393	8.04321	8.0244	7.87838	7.86876	8.04972	8.17058	8.03707	8.10456	7.88729	7.98133	7.79208
E9QKD1;Q3UHX0	Nucleolar protein 8	Nol8	1.23774	1.41695	0.0938017	0.00296222	8.35266	8.34074	8.39578	8.32991	8.31559	8.47698	8.50307	8.49397	8.5274	8.42393	8.54891	8.52428
Q9CWH5;E9QKG3	tRNA (guanine(10)-N2)-methyltransferase homolog	Trmt11	0.935739	0.615785	0.511938	0.291702	7.02325	7.01338	7.08959	6.95795	6.9395	6.96245	6.98466	7.08217	6.3	6.84663	7.13475	6.96051
E9QKI5;E9QKI4;Q9D1F4;F6R8S6;A0A140LHA0	Proline-rich AKT1 substrate 1	Akt1s1	2.09158	2.45457	0.31308	0.2308	7.5632	7.37575	7.39822	6.3	7.53286	7.45154	7.40712	7.52755	7.5946	7.55376	7.43022	7.61849
Q6RT24;E9QKK1	Centromere-associated protein E;Kinesin-like protein	Cenpe	1.08177	1.13152	0.595974	0.137247	7.80007	7.69868	7.71866	7.75667	7.89252	7.77951	7.81583	7.62276	7.85537	7.76151	7.80644	7.7654
E9QKZ2;Q91YE6	Importin-9	Ipo9	0.815949	0.769894	0.57299	0.245172	8.16826	8.07055	7.84409	8.18199	8.30752	7.9169	7.69861	7.98852	7.98268	7.83787	7.96008	8.02999
Q91YX5;E9QL80;D3YVK0	Acyl-CoA:lysophosphatidylglycerol acyltransferase 1	Lpgat1	0.812642	0.843003	0.394008	0.456036	7.87065	7.74994	7.95668	7.75072	7.74249	7.67962	7.97202	7.57345	7.76921	7.97328	7.61818	7.67064
E9QLA5;Q0GNC1;A0A1Y7VM80	Inverted formin-2	Inf2	0.862649	0.920955	0.533401	0.637624	7.99405	7.72505	7.69405	7.77867	7.93632	7.71301	7.65541	7.63041	7.72462	7.82737	7.77519	7.72159
Q566J8;E9QLB8;A0A0R4J1X1	AarF domain-containing protein kinase 4	Adck4	0.663327	0.496581	0.0890776	0.191529	7.25744	7.15752	7.30856	6.95701	6.97344	6.90858	7.10612	6.9793	7.13833	6.3	7.04423	6.98193
E9QM77;O70305;F6U2C2;A0A286YDU2	Ataxin-2	Atxn2	1.07825	1.16956	0.559529	0.1907	7.78399	7.85606	7.68099	7.83	7.79675	7.76939	7.92804	7.78773	7.92614	7.83669	7.85289	7.80741
E9QMD3;Q61329	Zinc finger homeobox protein 3	Zfhx3	0.211967	0.304067	0.0954875	0.101591	7.45295	7.85959	7.41549	7.40273	6.3	6.3	7.43743	7.39839	6.3	7.13624	7.23581	7.39058
E9QMH7;Q9DBZ1	Inhibitor of nuclear factor kappa-B kinase-interacting protein	Ikbip	0.890771	0.39719	0.515358	0.333564	7.79261	7.89883	7.65955	7.95209	7.82941	7.79238	7.67814	7.8022	7.72377	6.3	7.84474	7.83056
Q8BH86;E9QMK9	UPF0317 protein C14orf159 homolog, mitochondrial	9030617O03Rik	1.10913	1.04801	0.397413	0.66962	7.88186	8.0154	8.06108	7.99723	7.94312	8.07269	8.07889	8.0408	7.95112	8.00915	8.00488	8.07188
E9QN08;Q80T06;P57776;D3YUQ9;D3YZT9;A0A0R4J1L2;Q91VK2;D3Z7N2;D3YY68	Elongation factor 1-delta	Eef1d	0.781403	0.727258	0.344173	0.0709357	9.09293	9.00492	8.81021	8.92007	9.08679	8.77472	8.69121	8.84691	8.83696	8.85513	8.81335	8.76944
E9QN12;P05622	Platelet-derived growth factor receptor beta	Pdgfrb	1.02465	0.803369	0.888099	0.289545	7.39928	7.47861	7.48562	7.63208	7.52778	7.47505	7.39028	7.64478	7.25377	7.34124	7.47051	7.54973
E9QN31;Q922K7	Probable 28S rRNA (cytosine-C(5))-methyltransferase	Nop2	1.28981	1.35561	0.194055	0.0387383	8.31139	8.30049	8.43308	8.37109	8.31385	8.413	8.64162	8.48968	8.5996	8.45419	8.47464	8.41616
E9QNP0;P62984;E9Q9J0;A0A0A6YW67;E9Q4P0;E9Q5F6;Q5SX22;P0CG49;P0CG50	Ubiquitin-60S ribosomal protein L40;Ubiquitin;60S ribosomal protein L40;Polyubiquitin-B;Ubiquitin;Polyubiquitin-C;Ubiquitin;Ubiquitin-related 1;Ubiquitin-related 2	Kxd1;Uba52;Gm8797;Ubc;Ubb	1.89558	2.67332	0.0634106	0.00615331	7.90578	7.828	8.16658	7.78317	7.99003	8.16551	8.41214	8.22681	8.49679	8.2351	8.37805	8.28178
E9QP00;A0A0N4SVC2;Q6PFR5	Transformer-2 protein homolog alpha	Tra2a	0.810877	0.931669	0.559391	0.783054	8.08796	7.67391	7.79236	7.99214	8.1049	7.8112	7.57813	7.68796	7.93894	7.70856	7.87663	7.89928
E9QP19;Q99PP7;E9QME5;A0A0G2JGY5	E3 ubiquitin-protein ligase TRIM33	Trim33	1.02187	1.00902	0.880491	0.930771	7.68287	7.64012	7.55134	7.53877	7.73926	7.55055	7.63755	7.52333	7.57974	7.55428	7.66879	7.6259
E9QP46;Q6ZWQ0	Nesprin-2	Syne2	1.02155	0.606267	0.924064	0.0195262	8.00822	8.29068	8.19507	8.24455	8.08275	8.15128	8.39735	8.14417	8.0329	7.89371	7.99236	7.9502
G5E8R3;E9QPD7;Q05920	Pyruvate carboxylase;Pyruvate carboxylase, mitochondrial	Pcx;Pc	0.918988	0.861786	0.365139	0.465873	7.56866	7.65499	7.6677	7.52293	7.54996	7.53802	7.58002	7.59951	7.31629	7.64066	7.57816	7.62077
E9QPI5;Q6A026	Sister chromatid cohesion protein PDS5 homolog A	Pds5a	1.17861	1.26218	0.571604	0.236808	7.66048	7.65682	7.90308	7.56591	7.48731	7.81653	7.87417	7.89376	7.85646	7.82476	7.77176	7.73778
Q9CXZ1;E9QPX3;A0A338P7A0	NADH dehydrogenase [ubiquinone] iron-sulfur protein 4, mitochondrial	Ndufs4	0.96516	1.88011	0.968139	0.535989	6.3	6.3	6.3	7.37652	6.3	7.31492	6.3	6.3	6.3	7.53599	7.23727	6.3
F2Z3U3;F2Z4B7;G5E867		Raph1	1.04916	1.18687	0.759769	0.0977518	7.55831	7.69128	7.67084	7.64018	7.49816	7.6561	7.74839	7.74133	7.78207	7.6692	7.7131	7.69386
F2Z471		Vdac1	3.70512	9.76587	0.355918	0.141643	6.3	6.3	6.3	6.3	6.3	6.3	8.57521	6.3	7.97211	8.58673	6.3	6.3
F2Z490;Q9R1C6	Diacylglycerol kinase epsilon	Dgke	0.557006	0.409002	0.224394	0.025314	6.82128	6.76308	6.3	6.86874	6.83654	6.3	6.3	6.3	6.3	6.3	6.3	6.3
Q6DIC0;F2Z4A9;H3BLH0;H3BJK2;E9QAB8	Probable global transcription activator SNF2L2	Smarca2	0.743459	1.31355	0.691701	0.0593005	7.20529	7.35317	7.36038	7.42043	6.3	7.39049	7.62787	7.50594	7.42828	7.45439	7.51628	7.4141
F5CSM8		Clec2f	0.827524	0.159135	0.871753	0.127382	6.3	7.74949	7.7371	7.7065	6.3	7.66952	7.53265	7.66204	6.3	7.40016	6.3	6.3
F6QA74;P28352;D3Z6R9	DNA-(apurinic or apyrimidinic site) lyase;DNA-(apurinic or apyrimidinic site) lyase, mitochondrial	Apex1	1.1969	1.08768	0.289827	0.527562	8.26907	8.41739	8.4208	8.50074	8.39583	8.54045	8.57922	8.40471	8.50732	8.3881	8.43691	8.42167
F6QKD2;Q9CWX9;A0A0N4SVT1	Probable ATP-dependent RNA helicase DDX47	Ddx47	1.12652	1.07668	0.367457	0.520267	8.03527	8.10096	8.091	8.16758	8.18763	8.01523	8.21572	8.18318	8.22492	8.0642	8.16176	8.07229
F6QKK2;Q8VEH3	ADP-ribosylation factor-like protein 8A	Arl8a	0.827103	0.186722	0.889242	0.13888	7.57688	6.3	6.3	7.93833	7.55629	7.62916	6.3	6.3	6.3	6.3	6.3	6.3
F6R9G0		Ep400	3.45519	0.987663	0.18379	0.987558	6.3	6.3	7.24878	6.3	6.3	7.19934	7.53903	7.2643	7.22722	6.3	6.3	6.3
F6RDM4		Gls	0.250299	1.03121	0.539363	0.988125	6.3	8.91975	8.71733	8.49028	8.70203	8.71917	6.3	6.3	8.82752	8.64187	6.3	8.71136
F6RJ39;Q9JIX8;Q52KR6;B8JJ92;B8JJ91	Apoptotic chromatin condensation inducer in the nucleus	Acin1	0.955441	0.88067	0.78172	0.431323	8.20003	8.0465	7.99787	8.18814	8.18133	8.01153	8.00775	8.15275	8.07646	7.94183	8.14054	8.05296
F6RPJ9;Q9JHR7	Insulin-degrading enzyme	Ide	0.663662	0.821047	0.109463	0.230302	8.03036	8.02338	7.79222	7.84853	7.94762	7.74744	7.67525	7.61197	7.82018	7.8995	7.82204	7.81024
Q8C0Z1;F6SQM4;D3Z6P3	Protein ITFG3	Itfg3	0.284538	0.144994	0.227061	0.0244231	7.36391	7.48966	6.3	7.40102	7.47116	6.3	6.3	6.3	6.3	6.3	6.3	6.3
F6SUM2;O70496;A0A3B2W4I8;E9PYL4	H(+)/Cl(-) exchange transporter 7;Chloride channel protein	Clcn7	1.09798	0.108162	0.583437	0.0261844	7.52946	7.5144	7.71765	7.60632	7.49636	7.70278	7.60497	7.7261	6.3	7.60413	6.3	6.3
Q80WC1;F6TB64	Ubinuclein-2	Ubn2	2.19923	2.06008	0.254154	0.29815	7.2017	6.3	7.41967	7.39475	7.28632	7.35071	7.55744	7.49073	7.60755	7.30307	7.40746	7.25358
F6TCF9;Q60739	BAG family molecular chaperone regulator 1	Bag1	0.348986	0.171848	0.300689	0.0264419	7.46719	6.3	7.18424	7.30799	6.3	7.53065	6.3	6.3	6.3	6.3	6.3	6.3
Q8BX90;F6TLV3;E0CXY0	Fibronectin type-III domain-containing protein 3A	Fndc3a	0.861097	0.264666	0.191498	0.110676	7.31938	7.44311	7.43011	7.44483	7.27942	7.31629	7.35162	7.4303	6.3	6.3	7.34963	7.37858
F6U6X3;Q61214	Dual specificity tyrosine-phosphorylation-regulated kinase 1A	Dyrk1a	1.3986	0.652013	0.564368	0.63864	7.24687	7.12917	6.3	7.29308	7.26799	7.06273	7.04867	7.17249	7.39841	6.3	6.3	7.22773
F6UK66;Q810U5;A0A668KL36	Coiled-coil domain-containing protein 50	Ccdc50	1.23303	1.12538	0.139562	0.317686	7.74846	7.65524	7.66444	7.58661	7.83528	7.63899	7.75528	7.78911	7.69432	7.64091	7.72366	7.80107
F6V305;Q9CWU6;A6PWX7;A6PWX8;A6PWX9;A6PWX5	Ubiquinol-cytochrome-c reductase complex assembly factor 1	Uqcc1	0.875204	0.634376	0.288883	0.18169	7.45257	7.57321	7.56927	7.54806	7.50947	7.53538	7.35637	7.51032	7.01978	7.25225	7.48783	7.59263
Q9R0Q3;F6V6T4	Transmembrane emp24 domain-containing protein 2	Tmed2	0.302107	0.20573	0.196528	0.0592652	7.85869	7.7857	7.72362	7.93274	7.9696	7.5074	6.3	7.4444	6.3	7.17676	7.53475	7.54244
G3UVU9;F6VRF7;F6VMC4;Q9ERI5	Bifunctional arginine demethylase and lysyl-hydroxylase JMJD6	Jmjd6	1.02949	1.35548	0.804675	0.109958	7.91706	7.72021	7.88826	7.77282	7.85641	7.85701	7.83909	7.79633	8.10623	7.94858	7.86399	7.90793
Q9CR26;F6W5Q8	Vacuolar protein sorting-associated protein VTA1 homolog	Vta1	0.399875	0.161856	0.514353	0.176142	7.91656	7.76453	6.3	7.77305	7.89493	6.3	6.3	7.66691	6.3	6.3	6.3	7.69066
Q8VDQ9;F6WIU1;V9GXJ9	Protein KRI1 homolog	Kri1	1.08828	1.00162	0.516774	0.990716	7.54865	7.57543	7.62692	7.55612	7.51022	7.54463	7.6901	7.70914	7.69692	7.4416	7.62887	7.54255
Q8BRN9;F6XC25	Coiled-coil and C2 domain-containing protein 1B	Cc2d1b	1.03192	0.973702	0.84548	0.866158	7.66072	7.70699	7.7623	7.6956	7.64359	7.90946	7.64706	7.6801	7.78874	7.8159	7.59175	7.58293
F6XWD4;Q3UMT1	Protein phosphatase 1 regulatory subunit 12C	Ppp1r12c	1	2.95494	#VALUE!	0.133975	6.3	6.3	6.3	6.3	6.3	6.3	6.3	6.3	7.24042	7.24177	6.3	6.3
F6YRW4;P59997	Lysine-specific demethylase 2A	Kdm2a	1.04421	0.835403	0.692317	0.254177	7.60838	7.62218	7.57415	7.61045	7.65185	7.51701	7.72538	7.59607	7.64908	7.38093	7.60101	7.47172
F6YVP7;P62270;A0A1Y7VKY1;S4R1N6	40S ribosomal protein S18	Gm10260;Rps18	1.11949	1.34362	0.149918	0.00953032	9.28787	9.18619	9.21434	9.19791	9.26278	9.2464	9.3264	9.24682	9.41681	9.35799	9.32695	9.29767
F6Z458;Q8VEH8	Endoplasmic reticulum lectin 1	Erlec1	2.56427	2.472	0.211172	0.212574	7.2933	7.48467	6.3	7.45031	7.3579	7.53906	7.75616	7.51101	7.44871	7.53403	7.58124	7.5365
F6ZBR8;O88286;G5E8J8;A0A494BAG6	Protein Wiz	Wiz	1.14252	1.0427	0.525513	0.826387	7.91453	8.17006	8.10034	8.06262	7.94608	8.11351	8.26975	8.14965	8.22822	8.04309	8.09854	7.95033
F6ZDS4	Nucleoprotein TPR	Tpr	1.00029	0.988555	0.996462	0.943541	8.6049	8.56483	8.5816	8.64498	8.57812	8.56347	8.59534	8.65988	8.54594	8.46135	8.7714	8.59762
F6ZFT1;F8WJ64;Q9CR21	Acyl carrier protein;Acyl carrier protein, mitochondrial	Ndufab1	0.481929	0.423591	0.54971	0.462832	7.6912	7.62251	7.47195	6.3	6.3	7.6709	6.3	7.54669	6.3	6.3	7.47252	7.52093
Q9D6Y9;F6ZHD8;G3UW30	1,4-alpha-glucan-branching enzyme	Gbe1	0.982737	0.951012	0.917591	0.692756	8.04246	7.96674	7.89627	8.11351	8.14089	8.00173	7.90278	7.94332	8.03627	7.9853	7.92093	7.98921
F6ZL86;Q61712	DnaJ homolog subfamily C member 1	Dnajc1	0.22536	1.04464	0.134022	0.972936	6.3	7.57854	6.3	7.60996	6.3	6.3	6.3	6.3	6.3	6.3	7.60214	7.66223
F7ACR9;A0A571BGC6;A0A571BF93;E9QNP1;F6Q750		Macf1	0.887621	0.842803	0.349443	0.130275	7.9198	7.85263	7.78813	7.87953	7.87507	7.84155	7.68243	7.83395	7.71169	7.75315	7.83051	7.84764
Q6ZWZ6;F7AEH4;A0A1W2P7A1;P63323	40S ribosomal protein S12	Rps12	0.912872	0.910034	0.57369	0.472029	8.96074	8.83267	8.78979	8.89487	8.97834	8.81985	8.71186	8.80966	8.72647	8.82244	8.90686	8.85853
F7BJB9;A0A0J9YU83		Morc3	1.02026	0.732771	0.907629	0.144405	7.54089	7.72043	7.62649	7.74418	7.6959	7.70689	7.50699	7.75705	7.38473	7.63907	7.63116	7.43691
F7DBB3;F7CVJ5;E9PYB0		Ahnak2	1.00465	1.23316	0.976793	0.0664125	8.00406	7.92263	8.01106	8.10568	7.85568	8.067	8.10503	8.02379	8.13338	8.07	8.07976	8.12437
F7DEU6;P50096;E0CYE2	Inosine-5-monophosphate dehydrogenase;Inosine-5-monophosphate dehydrogenase 1	Impdh1	0.926387	0.864793	0.666719	0.186836	7.61343	7.46747	7.44348	7.451	7.5877	7.47966	7.29261	7.48259	7.46168	7.43732	7.39707	7.42697
F8VPK0		Ttc37	0.771833	0.423391	0.415965	0.241982	7.58777	7.54153	7.18571	7.50904	7.611	7.20962	7.27994	7.27358	7.1599	6.3	7.32527	7.54585
Q61194;F8VPL2;A0A0U1RNH9	Phosphatidylinositol 4-phosphate 3-kinase C2 domain-containing subunit alpha	Pik3c2a	3.45413	1.98524	0.231014	0.532815	6.3	6.3	6.3	7.47376	6.3	7.36929	7.42654	7.43128	6.3	7.47464	6.3	7.49038
V9GWT6;V9GXH3;V9GXF0;V9GXP8;F8VPM7;Q99MI1;V9GX53	ELKS/Rab6-interacting/CAST family member 1	Erc1	0.310892	1.23108	0.141887	0.0588381	7.31014	7.40012	7.26696	7.30079	7.21867	7.42978	6.3	6.3	7.48562	7.38851	7.40078	7.36425
F8VPR5;P45481;A0A0U1RQB6	CREB-binding protein	Crebbp	2.97057	1.72817	0.134068	0.355918	6.3	6.3	6.3	6.3	7.26183	6.3	6.3	7.22953	6.3	6.3	7.25035	6.3
F8VPU2	FERM, RhoGEF and pleckstrin domain-containing protein 1	Farp1	0.958007	0.846157	0.476434	0.311372	7.59521	7.61828	7.66233	7.62773	7.58758	7.62056	7.56403	7.65686	7.36581	7.61602	7.58057	7.65096
F8VPY2;Q8C092	Transcription initiation factor TFIID subunit 5	Taf5	0.820976	0.258398	0.855346	0.138025	6.3	6.3	7.34305	7.60779	6.3	7.24487	6.3	7.36329	6.3	6.3	6.3	6.3
F8VQ29;Q3UQP1		Iqgap3	0.993067	1.05783	0.963946	0.684162	7.8237	7.76719	7.68569	7.57464	7.7973	7.68858	7.72108	7.63218	7.75444	7.77462	7.6883	7.73152
F8VQ93;Q8VDD9	PH-interacting protein	Phip	1.09979	0.979038	0.651827	0.903908	7.64523	7.8435	7.87142	7.93091	7.69847	7.87804	7.99364	7.88614	7.91993	7.74529	7.82049	7.76854
F8VQC7;A0A087WQQ5;A0A087WPX0;A0A087WP85;A0A087WP14;A0A087WNW3;A0A087WRS1;A0A087WQ25;A0A087WS23;A0A087WQI3;A0A087WS29;A0A087WQG4;A0A087WPW5;A0A087WS04;A0A087WQD0;A0A087WP48;A0A087WQF8;Q61595	Kinectin	Ktn1	1.00699	0.94539	0.919699	0.603245	8.17771	8.27024	8.212	8.19967	8.18341	8.23606	8.1837	8.26855	8.07383	8.2529	8.22363	8.21171
J9RV59;F8VQC9;I1VGT4;I1VGT5;H6WZF5;A0A286YCS4;A0A286YCX2;D3Y272;E3UVT8;A0A286YD46;Q8BTY2;I1VGT6;H6WZ45;D3Y273;A0A286YDJ7;J9RDH0;A0A286YDK8;E3UVT9;A0A286YCX8	Anion exchange protein;Sodium bicarbonate cotransporter 3	Slc4a7	0.8877	1.08593	0.046776	0.239425	7.6162	7.65107	7.65839	7.65505	7.56019	7.56598	7.63615	7.61147	7.60748	7.72151	7.68555	7.7094
Q05909;F8VQD7;E9Q6E7	Receptor-type tyrosine-protein phosphatase gamma;Protein-tyrosine-phosphatase	Ptprg	1.1025	1.00847	0.489272	0.965074	7.49915	7.49831	7.4088	7.54674	7.45805	7.49955	7.67781	7.48711	7.3257	7.66743	7.4206	7.55393
P02468;F8VQJ3	Laminin subunit gamma-1	Lamc1	1.35971	0.893668	0.130986	0.632167	7.52464	7.81537	7.7154	7.56568	7.72642	7.89226	7.77589	7.76031	7.49933	7.49766	7.79062	7.63819
F8VQL0;P16056	Receptor protein-tyrosine kinase;Hepatocyte growth factor receptor	Met	1.02705	0.998727	0.82324	0.993866	7.929	7.97983	8.06438	8.00078	7.95455	8.04817	7.9201	8.09754	7.81952	7.98713	8.05396	8.11116
F8WGD9;Q9D1E8	1-acyl-sn-glycerol-3-phosphate acyltransferase epsilon	Agpat5	0.934225	0.863344	0.578832	0.481002	7.77771	7.90782	7.87284	8.01005	7.84394	7.90277	7.83397	7.86955	7.64754	7.82499	7.85178	7.98884
F8WGL3;P18760;A0A494B9A7	Cofilin-1	Cfl1	0.969273	1.08145	0.836776	0.434953	9.11631	8.98731	8.9371	9.04179	9.14333	9.01999	8.92626	8.93871	9.05549	9.08899	9.02387	9.05019
Q64324;F8WGM5	Syntaxin-binding protein 2	Stxbp2	0.963632	1.1872	0.786307	0.163492	7.69699	7.63415	7.50286	7.60617	7.63681	7.51817	7.68416	7.53667	7.73598	7.68054	7.62202	7.69973
F8WGQ9;Q922M3;Q8BGV7	BTB/POZ domain-containing adapter for CUL3-mediated RhoA degradation protein 3;BTB/POZ domain-containing adapter for CUL3-mediated RhoA degradation protein 1	Kctd10;Kctd13	0.340903	0.314415	0.200133	0.148309	7.20715	7.24819	7.3123	7.48073	7.52165	7.25725	6.3	6.3	6.3	7.22063	7.41775	6.3
F8WGW3;Q497V5	S1 RNA-binding domain-containing protein 1	Srbd1	1.1154	0.826781	0.619768	0.311346	7.97782	8.15302	8.15506	8.23937	7.96659	8.2355	8.28923	8.22368	8.18004	7.9839	8.075	7.9559
F8WHG5;Q60823	RAC-beta serine/threonine-protein kinase	Akt2	2.17621	1.74652	0.197596	0.45883	7.17707	6.89554	6.3	6.3	7.10377	6.77976	7.09621	7.04368	7.28693	6.3	7.01795	7.03643
F8WHL2;Q8CIE6	Coatomer subunit alpha;Coatomer subunit alpha;Xenin;Proxenin	Copa	0.966433	1.11443	0.691747	0.176203	8.29585	8.24586	8.20011	8.20415	8.30146	8.21267	8.19844	8.17409	8.34149	8.288	8.2531	8.25159
F8WHM5;Q61543;F6RSH1	Golgi apparatus protein 1	Glg1	1.04982	0.945777	0.689362	0.700884	8.35025	8.43487	8.45031	8.28221	8.33997	8.47887	8.42339	8.35987	8.28551	8.36042	8.48214	8.29272
F8WHU5;Q4VA53	Sister chromatid cohesion protein PDS5 homolog B	Pds5b	0.985393	0.763905	0.892881	0.0782005	8.32075	8.43106	8.39335	8.51184	8.36838	8.39756	8.39438	8.47112	8.28711	8.21205	8.39787	8.29212
F8WHU9;Q62384	Zinc finger protein ZPR1	Zpr1	0.926727	1.04955	0.732342	0.802519	7.76173	7.632	7.45615	7.60727	7.74056	7.55127	7.41582	7.61731	7.56674	7.541	7.67487	7.75855
F8WHY8;Q8K4B0;E9PX23	Metastasis-associated protein MTA1	Mta1	0.956942	0.997908	0.792154	0.988346	8.1891	8.24598	8.36449	8.34211	8.14731	8.23629	8.41594	8.26569	8.37989	8.25404	8.32408	8.18004
F8WI14;Q61508;D3Z0U9;D3Z038;D3YV64	Extracellular matrix protein 1	Ecm1	13.0178	5.93021	0.0269564	0.204415	6.3	7.83071	6.3	6.3	7.76536	7.82482	7.78576	7.81291	6.3	7.85408	7.83744	7.83147
F8WI90;P05480	Neuronal proto-oncogene tyrosine-protein kinase Src	Src	0.941271	0.648228	0.748555	0.111705	7.70408	7.8596	7.63762	7.69344	7.72581	7.77735	7.51411	7.77234	7.31538	7.47003	7.64721	7.70903
F8WIE5;Q69ZR2	E3 ubiquitin-protein ligase HECTD1	Hectd1	0.636887	0.762211	0.354029	0.599925	7.71682	7.09916	7.18261	7.22201	7.51328	6.96527	6.92835	7.02995	7.2029	7.63699	6.95048	6.95854
F8WIJ0;Q9JIS8;Q6P6P5;Q3V0N8;Q924N4	Solute carrier family 12 member 4;Solute carrier family 12 member 6	Slc12a4;Slc12a6	0.983832	0.883506	0.741405	0.10343	7.48309	7.44075	7.44968	7.43905	7.43056	7.40507	7.48564	7.46298	7.46673	7.35643	7.35985	7.41439
F8WIR1;P18242;A0A1B0GT66;F6Y6L6	Cathepsin D	Ctsd	0.918408	0.990787	0.25687	0.932131	8.49579	8.47198	8.58145	8.54345	8.44171	8.51268	8.50979	8.48063	8.41177	8.51811	8.57257	8.57415
F8WIT2;P14824	Annexin;Annexin A6	Anxa6	0.798657	0.738228	0.30486	0.11331	9.02567	8.82825	8.94433	8.71128	8.91715	8.77172	8.77476	8.65535	8.77079	8.76646	8.75496	8.6901
F8WIV2;Q60854;K7E6F1	Serpin B6	Serpinb6a;Serpinb6	0.843232	0.86789	0.532459	0.342688	8.52372	8.52123	8.3377	8.48897	8.59822	8.40939	8.10992	8.45788	8.37425	8.30758	8.47914	8.4645
F8WJ43;P46662;E9PW99	Merlin	Nf2	0.561078	0.601457	0.447018	0.510219	7.41226	7.46598	7.55471	7.40805	7.4427	7.45071	6.3	7.64368	7.56823	7.58494	6.3	7.50465
F8WJA0;Q9ESV0;A0A1Y7VKX7	ATP-dependent RNA helicase DDX24	Ddx24	1.1432	1.03154	0.561454	0.874578	7.78724	7.65768	7.68899	7.5933	7.49649	7.7609	7.89194	7.81036	7.82768	7.50802	7.78093	7.66453
F8WJI3;Q8R3Q6;E9Q4B5	Coiled-coil domain-containing protein 58	Ccdc58	1.53355	2.03724	0.139279	0.00913722	7.46174	7.67956	7.73923	7.71045	7.74181	7.64127	7.90823	8.04246	7.83354	7.92407	7.99174	8.0778
F8WJK8;Q99L47	Hsc70-interacting protein	St13	0.864347	0.744875	0.45232	0.139003	8.71605	8.67411	8.47522	8.62905	8.67754	8.55491	8.40111	8.60762	8.4475	8.37372	8.54407	8.61747
G3UVU2;Q62203;D3YW09	Splicing factor 3A subunit 2	Sf3a2	0.974751	1.03342	0.758949	0.789016	8.26844	8.18478	8.16687	8.19858	8.21032	8.16518	8.13909	8.25964	8.34351	8.22285	8.12701	8.18242
G3UVV4;P17710	Hexokinase;Hexokinase-1	Hk1	0.96472	1.05612	0.747817	0.727388	8.56694	8.63519	8.72449	8.61749	8.52915	8.6306	8.68433	8.63764	8.49358	8.70467	8.70249	8.73822
G3UW86;G3UWQ7;G3UY19;Q99K43;G3XA79	Protein regulator of cytokinesis 1	Prc1	1.16597	1.08744	0.437225	0.707176	7.96459	8.13577	8.10626	7.96324	7.94601	8.15564	8.25799	8.07697	8.27513	8.01795	8.12506	7.89734
G3UWZ0;O88379	Bromodomain adjacent to zinc finger domain protein 1A	Baz1a	0.884156	0.607117	0.559753	0.00589496	7.35856	7.51884	7.47147	7.45624	7.17205	7.4114	7.54132	7.46647	7.29925	7.15085	7.30524	7.18287
G3UX26		Vdac2	0.863567	0.775508	0.226606	0.161375	9.03326	9.1769	9.20178	9.17386	9.08611	9.14925	9.01309	9.08253	8.88297	9.01364	9.13931	9.10823
G8JL74;G3UXA6;Q8BHD7;G3UZ01	Polypyrimidine tract-binding protein 3	Ptbp3	1.27155	1.25559	0.0490472	0.00359084	8.29436	8.29887	8.29677	8.3376	8.321	8.36577	8.50009	8.45809	8.44827	8.38918	8.4227	8.36284
G3UXG7;P67871;G3UZJ5	Casein kinase II subunit beta	Csnk2b	0.18292	0.308281	0.128923	0.170574	7.8718	7.79193	7.61977	7.72365	7.86058	6.3	7.59562	6.3	7.37661	7.7695	6.3	7.51683
G3UXH4;G3UZM9;Q8BWW9	Serine/threonine-protein kinase N2	Pkn2	2.23307	1.67418	0.301372	0.493816	7.41828	7.55825	6.3	7.56894	7.62707	7.43829	7.57571	7.60002	7.4902	7.38886	7.37559	7.48603
Q9D7G0;G3UXL2	Ribose-phosphate pyrophosphokinase 1	Prps1;Prps1l3	0.855104	0.319523	0.379167	0.207445	7.93757	7.90788	7.7972	7.69204	7.79074	7.78816	7.63801	7.84586	6.3	7.68011	7.65985	7.71274
G3X9K9;G3UXZ5;P97371;G3UXY0;G3UWN9	Proteasome activator complex subunit 1	Psme1	0.628917	1.76694	0.552944	0.0530053	7.60475	7.42911	7.26583	7.3368	7.72355	6.3	7.43324	7.37407	7.81228	7.74575	7.53935	7.52799
G3UYK9;G3UY34;Q8K0N0;Q8C8Z9;G3UZ87;G3UYM7;O70585;G3UZJ3;G3UXK0	Dystrobrevin;Dystrobrevin beta	Dtnb	5.89285	1.56024	6.21618e-09	0.355918	6.3	6.3	6.3	6.3	7.05793	7.03798	7.11531	7.07008	6.3	6.3	6.3	7.07276
G3UYD0;Q3UHU8;Q9ESZ8	General transcription factor II-I	Gtf2i	1.12902	0.954831	0.494867	0.779395	8.24492	8.44693	8.48199	8.45708	8.32218	8.50702	8.53513	8.4774	8.48252	8.32075	8.43054	8.31681
G3UYG6;Q6Y7W8;G3UWR2	PERQ amino acid-rich with GYF domain-containing protein 2	Gigyf2	2.21524	2.34025	0.348799	0.32416	7.77311	7.67457	7.42653	6.3	7.63964	7.57224	7.66147	7.68253	7.73975	7.7805	7.55513	7.57587
G3UYH0;G5E8P5;P35583	Hepatocyte nuclear factor 3-beta	Foxa2	2.62791	1.0583	0.463015	0.966261	6.3	6.3	7.518	7.75579	6.3	7.91162	7.61054	7.73007	6.3	7.71468	6.3	7.65755
G3UZA0;Q8BGA5	KRR1 small subunit processome component homolog	Krr1	1.04448	1.189	0.818684	0.0853268	8.10068	8.198	8.19349	8.19429	7.98064	8.18398	8.31452	8.28292	8.30882	8.18267	8.2737	8.22199
P28063;G3UZW8	Proteasome subunit beta type-8;Proteasome subunit beta type	Psmb8	0.244141	0.190918	0.174698	0.0718266	7.73045	7.59408	7.36205	7.60989	7.81939	7.42765	6.3	6.3	6.3	6.3	7.40598	7.41389
G3X8Q0;O89090	Transcription factor Sp1	Sp1	0.980321	0.206323	0.988141	0.134482	7.61635	7.72546	6.3	6.3	7.71279	7.59449	6.3	6.3	6.3	6.3	6.3	6.3
G3X8R0;A0A494BBE3;Q60870	Receptor expression-enhancing protein;Receptor expression-enhancing protein 5	Reep5	1.21909	1.55102	0.422741	0.0317782	8.4286	8.5668	8.67192	8.4388	8.3782	8.68505	8.75149	8.63552	8.79177	8.7662	8.63891	8.67172
Q80VJ2;G3X8R2;A0A494BBA2	Steroid receptor RNA activator 1	Sra1	0.321963	1.09326	0.22497	0.699941	7.95403	7.9917	7.67323	7.76088	7.76317	7.80851	7.53939	6.3	7.9284	8.02131	7.75727	7.82777
Q3UA37;G3X8R5	Glutamine-rich protein 1	Qrich1	0.479924	1.34747	0.411345	0.647507	7.47439	6.3	7.13152	7.29257	7.24817	6.3	6.3	7.075	7.36721	7.20777	7.10309	7.0385
H3BIW0;G3X8T2;Q0P678	Zinc finger CCCH domain-containing protein 18	Zc3h18	0.912549	0.953682	0.408723	0.76297	7.63062	7.71822	7.59412	7.64185	7.71342	7.55313	7.57085	7.58844	7.74932	7.70666	7.51627	7.53017
G3X8T3;P16675	Carboxypeptidase;Lysosomal protective protein;Lysosomal protective protein 32 kDa chain;Lysosomal protective protein 20 kDa chain	Ctsa	1.06573	1.31871	0.754085	0.135506	8.30625	8.32203	8.554	8.25667	8.23593	8.45327	8.4592	8.40114	8.42796	8.518	8.46028	8.51332
G3X8X0;Q05BH3		Dhx16	0.829412	0.563412	0.479713	0.314129	7.31568	7.10288	6.94604	7.02107	7.223	6.88569	6.98156	6.97049	7.09061	7.26017	6.3	6.73819
Q920Q4;G3X8X7	Vacuolar protein sorting-associated protein 16 homolog	Vps16	1.14776	1.68602	0.878879	0.514451	6.3	7.13223	6.3	7.16411	7.41531	7.12044	6.3	6.3	6.3	7.13379	7.1648	7.2052
G3X8Y3;Q80UM3;A0A0A6YW80	N-alpha-acetyltransferase 15, NatA auxiliary subunit	Naa15	1.0642	1.3329	0.65318	0.109283	8.32255	8.16182	8.14746	8.27156	8.36363	8.19299	8.24142	8.21344	8.48985	8.36425	8.27353	8.27494
G3X920;Q9DBR3	Armadillo repeat-containing protein 8	Armc8	4.88645	2.18336	0.134328	0.355918	6.3	6.3	6.3	6.3	6.3	7.63225	6.3	7.72372	6.3	6.3	6.3	7.6565
G3X928;Q6NZC7	SEC23-interacting protein	Sec23ip	1.05901	1.16537	0.722713	0.305909	8.40761	8.19557	8.20823	8.21307	8.40883	8.26171	8.21213	8.2414	8.36749	8.34272	8.23078	8.34934
G3X934;Q3TWF6	WD repeat-containing protein 70	Wdr70	1.09296	1.24128	0.608889	0.224074	7.91662	7.66479	7.65477	7.67477	7.8634	7.713	7.72983	7.75914	7.90306	7.80709	7.76941	7.80688
G3X956;Q920B9	FACT complex subunit SPT16	Supt16;Supt16h	1.08668	1.0487	0.499892	0.662539	8.14004	8.1962	8.27381	8.18611	8.11588	8.23742	8.28917	8.29811	8.32118	8.19401	8.20656	8.157
G3X959;Q8K2H1;G3UWD4;Q3UBL8	Periphilin-1	Pphln1	1.19327	1.11653	0.578992	0.641721	7.96018	8.12714	8.16838	8.29576	8.06213	8.16527	8.54124	8.08976	8.33868	8.12778	8.25191	8.02457
G3X963;Q8CDM1	ATPase family AAA domain-containing protein 2	Atad2	1.13152	0.945679	0.0912206	0.623288	8.01791	8.06285	8.13188	8.08558	8.10144	8.11388	8.15305	8.14448	8.14445	8.0029	8.08775	7.96609
Q61703;G3X977;Q3UEG7	Inter-alpha-trypsin inhibitor heavy chain H2	Itih2	14.1487	38.5457	0.0240595	1.39177e-09	6.3	6.3	6.3	6.3	6.3	7.83099	7.80486	7.86702	7.9089	7.94587	7.82525	7.86388
G3X9B1		Heatr1	1.00286	0.86862	0.982207	0.36437	8.14226	8.15984	8.18284	8.27591	8.18568	8.16247	8.10387	8.31378	8.08282	8.00043	8.24851	8.18441
Q3TCR7;G3X9G4		Dnm2	0.999427	0.893607	0.993561	0.15779	8.05721	8.09823	8.00664	8.11401	8.09029	8.02403	8.0596	8.10116	8.05774	7.96972	8.03185	8.02135
G3X9I1;G5E911;Q91VU0;E9Q6F0	Protein FAM3C	Fam3c	0.859042	0.856483	0.147047	0.20069	8.63354	8.79483	8.6853	8.62598	8.61606	8.60454	8.63977	8.61535	8.6477	8.63299	8.64938	8.54045
G3X9K3;D3YYK9	Brefeldin A-inhibited guanine nucleotide-exchange protein 1	Arfgef1	0.884243	0.900654	0.523834	0.558431	7.56111	7.46126	7.37577	7.32031	7.50644	7.40569	7.22188	7.37074	7.49712	7.36451	7.25399	7.42106
G3X9M0;Q9ER88;A0A0R4J1B9;G3UWZ6	28S ribosomal protein S29, mitochondrial	Dap3	0.934511	0.891347	0.602328	0.467793	8.15857	8.33997	8.37177	8.22414	8.19912	8.29358	8.25086	8.23322	8.10271	8.24366	8.27685	8.27142
G5E8M8;G3X9P5;Q8CDD9	Ligand-dependent nuclear receptor-interacting factor 1	Lrif1	2.79587	1.09528	0.364365	0.934056	6.3	7.16631	7.55999	6.3	6.3	7.60767	7.57501	7.62968	7.49788	6.3	6.3	7.38652
G3X9V0;P97372	Proteasome activator complex subunit 2	Psme2	0.79194	0.710225	0.320246	0.015168	8.02317	7.91679	7.89543	8.03794	8.09951	7.85158	7.68344	7.83358	7.79574	7.76212	7.84675	7.87431
G3X9Z0;H3BKB9;H3BJ52;Q8R060;H3BKZ0	Protein zwilch homolog	Zwilch	1.19046	0.560533	0.270556	0.349859	7.40456	7.24042	7.20817	7.27418	7.49059	7.32754	7.28943	7.32263	6.3	7.32369	7.22978	7.26827
G3X9Z4;F6UFZ5		Pcf11	1.17611	0.301126	0.27118	0.106932	7.36777	7.25278	7.16304	7.36974	7.37099	7.27135	7.40111	7.39166	6.3	6.3	7.28682	7.1815
G3XA17;Q62448;F7CBP1	Eukaryotic translation initiation factor 4 gamma 2	Eif4g2	0.931072	0.979483	0.650463	0.834187	8.34965	8.26048	8.23606	8.2417	8.41762	8.18645	8.15996	8.19978	8.35629	8.23915	8.2163	8.24012
G3XA48;P58044;H3BLF8	Isopentenyl-diphosphate Delta-isomerase 1	Idi1	1.64264	0.507544	0.620212	0.483364	6.3	7.37796	7.37282	6.3	7.59996	7.15397	6.3	7.15903	6.3	6.3	6.3	7.27268
G5E814;Q9D8B4	NADH dehydrogenase [ubiquinone] 1 alpha subcomplex subunit 11	Ndufa11	1.18222	0.417423	0.849548	0.300998	6.3	7.15975	6.3	7.50467	7.12762	7.1801	6.3	6.9475	6.84673	6.3	6.3	6.3
G5E823;Q99KK9	Probable histidine--tRNA ligase, mitochondrial	Hars2	0.990114	1.29151	0.963317	0.133453	7.83161	7.92484	8.05956	7.95772	7.72535	7.98229	8.08976	7.95906	8.01912	8.18047	8.03627	7.98227
G5E829	Plasma membrane calcium-transporting ATPase 1	Atp2b1	1.10824	1.05096	0.0674282	0.425831	8.30003	8.30066	8.295	8.34551	8.36006	8.33199	8.3987	8.32897	8.26548	8.36267	8.34932	8.35007
G5E850;P56395	Cytochrome b5	Cyb5a	0.772691	0.711735	0.0752486	0.0495572	8.83403	8.97386	8.92648	8.97224	8.79267	8.89352	8.71074	8.86171	8.72049	8.66923	8.88523	8.84093
Q99NB9;G5E866	Splicing factor 3B subunit 1	Sf3b1	1.01232	0.922493	0.911573	0.473011	8.22958	8.23525	8.0812	8.25305	8.26409	8.18336	8.15827	8.21463	8.21248	8.11368	8.19092	8.14186
G5E881;Q3TUH1;G3UWL8	Phosphatidate cytidylyltransferase, mitochondrial	Tamm41	1.25169	1.1977	0.139537	0.194842	7.94929	8.12872	8.11264	8.08117	8.05808	8.21848	8.23497	8.15026	8.05591	8.2265	8.15278	8.15002
Q923Z3;G5E889;F6WQ99	Protein MTO1 homolog, mitochondrial	Mto1	1.75985	2.96512	0.403631	0.0599057	6.78649	6.3	7.06636	6.3	6.3	7.14585	7.12303	6.86587	7.02633	7.30901	6.98727	7.01841
G5E896;D6RE33;A0A0R4J1Q0;Q3UJB9	Enhancer of mRNA-decapping protein 4	Edc4	1.04385	1.16417	0.826887	0.331323	7.81796	7.68961	7.58451	7.73292	7.91024	7.60153	7.68703	7.70076	7.78928	7.65738	7.83286	7.80955
G5E898;Q9R269	Periplakin	Ppl	0.511344	0.474555	0.409357	0.350726	7.64382	7.55251	7.49846	7.58219	7.61868	7.66124	6.3	7.53191	7.67867	6.3	7.45358	7.54987
G5E8C3;Q8BHL4	Retinoic acid-induced protein 3	Gprc5a	2.73784	0.372418	0.519678	0.518662	7.93917	6.3	6.3	7.98416	7.94248	7.99004	8.04044	6.3	7.90745	6.3	6.3	6.3
G5E8C4;Q8BRH0	Transmembrane and TPR repeat-containing protein 3	Tmtc3	0.951279	0.913474	0.723945	0.413277	8.12875	8.29341	8.26293	8.13878	8.07368	8.22572	8.26064	8.17705	8.16044	8.20341	8.17111	8.13168
Q8K1X1;G5E8J3	WD repeat-containing protein 11	Wdr11	2.04568	0.42122	0.414795	0.503754	7.77963	7.59051	6.3	7.74642	7.69449	7.58403	7.70906	7.67233	6.3	6.3	7.62329	7.6913
Q8CFE4;G5E8J9	SCY1-like protein 2	Scyl2	0.518135	0.254032	0.560121	0.134741	6.3	7.43202	6.3	7.54843	7.53822	6.3	6.3	6.3	6.3	6.3	6.3	6.3
G5E8L8;Q61083	Mitogen-activated protein kinase kinase kinase 2	Map3k2	3.28444	3.00144	0.0936723	0.118145	6.3	7.19954	6.3	7.14631	7.42766	7.24522	7.1656	7.17322	7.23127	7.09026	7.12863	7.40502
G5E8N7;Q9JLV6;E9Q9A5;A0A0J9YVJ6	Bifunctional polynucleotide phosphatase/kinase;Polynucleotide 3-phosphatase;Polynucleotide 5-hydroxyl-kinase	Pnkp	1.06026	0.756451	0.647946	0.145149	7.78273	7.85083	7.90561	7.95199	7.8367	7.8276	7.95582	7.9727	7.81883	7.57934	7.86439	7.74372
G5E8P1		Brd1	1.07317	0.913284	0.741838	0.666263	7.07744	7.34908	7.33153	7.0993	7.17716	7.16711	7.38737	7.24839	7.26701	7.21748	7.16856	7.04673
G5E8R1;G5E8R0;G5E8R2;E9Q455;E9Q453;E9Q456;B7ZNL3;F8WID5;E9Q452;Q8BSH3;E9Q450;E9Q448;E9Q454;P58771;Q8BP43	Tropomyosin alpha-1 chain	Tpm1	0.734997	0.596167	0.364185	0.121666	8.39307	8.27577	8.06647	8.18715	8.33413	8.11076	7.77463	8.16809	7.79797	7.85903	8.20997	8.15697
G5E8R4;Q922D4	Serine/threonine-protein phosphatase 6 regulatory subunit 3	Ppp6r3	1.01192	1.13597	0.960827	0.492037	7.88796	7.6521	7.58553	7.80777	7.93548	7.7363	7.69324	7.58891	7.8421	7.83672	7.72146	7.75454
G5E8R8;Q6P5G6	UBX domain-containing protein 7	Ubxn7	0.756154	0.877805	0.324916	0.3948	7.8655	7.65037	7.67174	7.80255	7.90986	7.44593	7.53314	7.61568	7.75834	7.7252	7.60293	7.67728
Q9D4H9;G5E8S0	PHD finger protein 14	Phf14	1.11478	1.01127	0.677706	0.965724	7.6275	7.87041	7.93734	7.97063	7.72057	7.82706	8.03076	8.01624	8.01611	7.82524	7.92399	7.66
G5E8S8;Q8BVD5;A0A3Q4EGM2;A0A3Q4EH71	MAGUK p55 subfamily member 7	Mpp7	0.95539	1.15644	0.824145	0.386842	7.47449	7.31931	7.58614	7.56808	7.29405	7.49622	7.56743	7.51105	7.63244	7.551	7.50526	7.51183
P60904;G5E8T0;A2AUE1	DnaJ homolog subfamily C member 5	Dnajc5	0.967469	0.0705107	0.651625	0.0632978	8.32013	8.26102	8.325	8.39433	8.31471	8.30192	8.28201	8.34439	7.95296	8.14054	6.3	6.3
G5E8T6;Q9EQJ9	Membrane-associated guanylate kinase, WW and PDZ domain-containing protein 3	Magi3	1.03641	0.870248	0.621288	0.208797	7.62038	7.60915	7.58306	7.66732	7.57258	7.62306	7.67153	7.67486	7.44568	7.58209	7.58716	7.62355
Q91VL0;G5E8U9;O54940	BCL2/adenovirus E1B 19 kDa protein-interacting protein 2	Bnip2	0.96479	1.20632	0.8422	0.280581	7.14336	6.95944	7.09444	6.90748	7.04879	6.92317	7.13536	6.93512	6.9995	7.17011	7.16967	7.09128
G5E902;Q8VEM8	Phosphate carrier protein, mitochondrial	Slc25a3	1.04566	0.810636	0.711502	0.206761	9.35417	9.5106	9.45495	9.52037	9.423	9.56373	9.43478	9.49614	9.21373	9.40988	9.43382	9.41795
G5E924;Q8R081;G3UY38	Heterogeneous nuclear ribonucleoprotein L	Hnrnpl	1.29485	1.29813	0.128248	0.0815327	8.91909	9.03286	9.08483	9.03683	8.97709	9.14248	9.20401	9.1989	9.08268	9.04321	9.21964	9.18136
G8JL51;Q8K202	DNA-directed RNA polymerase I subunit RPA49	Polr1e	0.598574	0.697013	0.0489512	0.114119	7.48224	7.27887	7.26545	7.12493	7.14588	7.13978	7.05473	6.91957	7.1829	7.2222	7.04836	7.071
H3BJ30;H3BJW3;Q6NVF9	Cleavage and polyadenylation specificity factor subunit 6	Cpsf6	1.06361	1.29521	0.548477	0.0940707	8.0904	7.90127	8.01553	7.94576	8.0228	7.99403	8.0125	8.03076	8.16185	7.9883	8.1344	8.11777
H3BJ37;Q8BIG7	Catechol O-methyltransferase domain-containing protein 1	Comtd1	2.23588	2.27672	0.433687	0.424934	6.3	7.2216	7.42134	6.3	6.3	7.3958	7.592	7.35293	7.58265	7.39841	7.39111	6.3
Q99JR5;H3BJ97	Tubulointerstitial nephritis antigen-like	Tinagl1	0.945971	1.02206	0.569297	0.867081	8.26375	8.18679	8.3528	8.31559	8.20855	8.29363	8.25484	8.26543	8.1964	8.26618	8.30278	8.39146
H3BJE3;I1E4X1;Q8K1E0;H3BKJ7;H3BJ02	Syntaxin-5	Stx5a;Stx5	1.1435	1.16457	0.420471	0.187492	7.31923	7.48223	7.41486	7.37107	7.28666	7.48397	7.54937	7.50033	7.53938	7.41206	7.43169	7.46892
Q922M5;H3BJN2;H3BJV7	Cell division cycle-associated 7-like protein	Cdca7l	0.612497	0.579407	0.628171	0.575661	6.3	7.3479	7.288	6.3	6.3	7.48431	6.3	6.3	6.3	7.38783	6.3	6.3
Q5JC28;H3BK65;P42567;F6W2Q5	Epidermal growth factor receptor substrate 15	Eps15	0.839286	0.703791	0.53404	0.05123	8.07181	7.84581	7.78793	7.94195	8.12343	7.75228	7.69519	7.77224	7.77008	7.76565	7.77104	7.73051
H3BL37;O08784;H3BIX0;F6R3V4	Treacle protein	Tcof1	1.22474	1.28858	0.106692	0.0205672	8.25059	8.23431	8.248	8.28771	8.25273	8.29563	8.45871	8.36571	8.46355	8.34943	8.31838	8.3297
V9GX21;H3BLL2;Q811I0;H3BK16;H3BJP9	ATP synthase mitochondrial F1 complex assembly factor 1	Atpaf1	1.12175	0.863295	0.198182	0.298286	7.52165	7.50433	7.41325	7.46878	7.48855	7.54636	7.48448	7.58819	7.29563	7.36197	7.48782	7.50722
H7BWY6;Q00724	Retinol-binding protein 4	Rbp4	0.954112	1.00755	0.804354	0.973866	8.1936	8.27843	8.36325	8.5177	8.2843	8.25365	8.30694	8.42649	8.21519	8.24005	8.44437	8.46644
P58281;H7BX01;E0CXD1	Dynamin-like 120 kDa protein, mitochondrial;Dynamin-like 120 kDa protein, form S1	Opa1	1.07295	1.39645	0.578181	0.0460099	8.15824	8.07544	8.21825	8.11942	8.12681	8.07806	8.25261	8.23618	8.1506	8.33722	8.28731	8.37632
H7BX26;Q6A065	Centrosomal protein of 170 kDa	Cep170	1.0412	0.828901	0.709422	0.13374	7.67497	7.6102	7.53953	7.72423	7.65835	7.70346	7.60477	7.65249	7.60728	7.56448	7.48879	7.56239
H7BX88;P47934;B7ZDD7	Carnitine O-acetyltransferase	Crat	0.525915	1.14131	0.382666	0.475831	7.2838	7.38618	7.62419	7.43827	7.33812	7.43837	7.53962	6.3	7.44256	7.54706	7.45608	7.51635
H7BX94;Q9Z2Q2;K4DI66;F6ZLH4;E9QKQ3	Lysine-rich nucleolar protein 1	Knop1	1.1567	1.3966	0.50197	0.0858807	7.36496	7.49231	7.68635	7.52183	7.43225	7.61554	7.71407	7.55648	7.72998	7.65466	7.65105	7.61005
H7BX95;Q6PDM2	Serine/arginine-rich splicing factor 1	Srsf1	0.903578	0.951632	0.643478	0.699525	8.74088	8.672	8.54109	8.75899	8.80936	8.58128	8.45513	8.69105	8.66223	8.60609	8.65674	8.70178
H9KV00;Q9QX47;H9KV01;H9KV15	Protein SON	Son	1.11031	1.03105	0.323706	0.812572	7.60275	7.52594	7.43463	7.53242	7.5408	7.52786	7.57137	7.63749	7.48034	7.54973	7.64834	7.47045
Q9Z1K5;H9KV21;H7BWY7	E3 ubiquitin-protein ligase ARIH1	Arih1	0.221112	0.103082	0.122101	0.0150373	7.60319	7.64093	7.45291	7.60931	7.66001	7.42477	6.3	6.3	6.3	6.3	6.3	7.45906
I7HIP8;A2BG76;A2BG75;A2BG77;P97863;A2ADI3	Nuclear factor 1;Nuclear factor 1 B-type	Nfib	1.06689	0.862432	0.47404	0.247487	7.86345	7.95212	8.00449	8.00681	7.94869	7.9775	8.02164	7.99151	7.96667	7.87937	7.92951	7.79422
J3QJU5;Q3TJ91	Lethal(2) giant larvae protein homolog 2	Llgl2	1.19961	0.920737	0.399496	0.871661	6.9572	6.79928	7.08253	6.92861	7.03862	6.85087	7.16714	7.02715	6.3	7.1797	7.02156	7.1229
J3QJX3;Q9Z2G6	Protein sel-1 homolog 1	Sel1l	2.39446	1.01067	0.339124	0.993142	7.65149	6.3	7.75384	7.83649	7.66997	7.81131	7.78749	7.78989	6.3	7.75953	7.72175	7.77898
J3QK52;Q9WV70	Nucleolar complex protein 2 homolog	Noc2l	1.06713	1.02116	0.499327	0.841715	8.02637	8.04127	7.98271	8.14092	8.02123	8.0683	8.10151	8.11311	8.06796	7.98256	8.11817	8.05896
J3QM81;Q80UU1	Ankyrin repeat and zinc finger domain-containing protein 1	Ankzf1	1.13869	1.12106	0.0185651	0.00951988	8.04254	8.05949	8.0642	8.077	8.09639	8.08863	8.15987	8.12395	8.13982	8.08572	8.10606	8.11015
J3QN06;J3QMM7;K3W4M4;Q9CZ42	ATP-dependent (S)-NAD(P)H-hydrate dehydratase	Carkd	0.769379	0.653789	0.0983388	0.0662195	8.16101	8.31821	8.20994	8.30713	8.22154	8.17563	8.01645	8.12723	7.8463	8.12778	8.1543	8.12966
J3QN19;P20664	DNA primase;DNA primase small subunit	Prim1	1.0568	1.23774	0.719178	0.172387	7.68667	7.71352	7.50556	7.6314	7.76375	7.55675	7.6843	7.62832	7.83812	7.69112	7.70956	7.66887
J3QQ30;J3QPW1;P53810;F8WGG5	Phosphatidylinositol transfer protein alpha isoform	Pitpna	1.18201	1.73632	0.16935	0.0070966	7.79568	7.78939	7.97579	7.83008	7.91073	7.9654	7.889	7.91629	8.1628	8.14653	7.98897	8.05115
P18572;K3W4Q8;J3QP71	Basigin	Bsg	0.963236	0.897324	0.728167	0.30381	8.97988	9.02255	8.99188	9.03129	8.93551	9.01481	8.90998	9.10023	8.84366	8.97222	9.02461	8.99691
K3W4S6;V9GX26;Q9R062	Glycogenin-1	Gyg;Gyg1	0.902854	0.944135	0.925552	0.958095	7.67207	7.59022	6.3	7.53314	7.63661	6.3	7.33365	7.64764	7.45594	6.3	7.61036	7.62926
K3W4T3;Q9Z1G4	V-type proton ATPase subunit a;V-type proton ATPase 116 kDa subunit a isoform 1	Atp6v0a1	1.04482	0.864117	0.725544	0.391445	7.83241	7.86751	7.96044	8.00117	7.85489	7.93203	7.93129	8.01949	7.68783	7.86984	7.91768	7.93247
Q80ZH7;K4DI59;P97386;B1AT03	DNA ligase;DNA ligase 3	Lig3	1.11285	1.07348	0.457535	0.553833	8.00065	8.06629	8.18076	8.13338	8.02502	8.14638	8.23376	8.16167	8.19816	8.09878	8.14526	8.06206
Q9D8M7;K4DI61	PHD finger protein 10	Phf10	1.37968	1.35773	0.343045	0.281832	7.34641	7.67354	7.83875	7.71209	7.54839	7.79116	7.96245	7.8279	7.85731	7.68554	7.82773	7.73144
Q6ZQK0;K4DI67;Q80W41	Condensin-2 complex subunit D3	Ncapd3	0.875736	0.77655	0.193741	0.0551272	7.52133	7.46504	7.46244	7.40406	7.39941	7.35407	7.49517	7.37372	7.34104	7.3542	7.45548	7.26283
K9J7B2;Q64435;B2RT14;E9PXN7;D3Z748;Q62452;Q6ZQM8;P70691;Q63886;D3YZE6;D3Z7G0;D3YZ96;G3UZC9	UDP-glucuronosyltransferase 1-6;UDP-glucuronosyltransferase 1-9;UDP-glucuronosyltransferase 1-7C;UDP-glucuronosyltransferase 1-2;UDP-glucuronosyltransferase 1-1	Ugt1a6b;Ugt1a6;Ugt1a5;Ugt1a10;Ugt1a8;Ugt1a9;Ugt1a7c;Ugt1a2;Ugt1a1;Ugt1a6a	0.956831	1.16966	0.783802	0.353216	7.96953	8.15625	8.12401	8.1924	7.97131	8.07229	8.15085	8.17108	8.0593	8.28069	8.21229	8.16215
M0QWR1;M0QWG6;O55057	Retinal rod rhodopsin-sensitive cGMP 3,5-cyclic phosphodiesterase subunit delta	Pde6d	2.88834	9.13914	0.134112	5.55082e-10	6.3	6.3	6.3	6.3	6.3	6.3	7.24035	7.20224	7.29677	7.2319	7.26409	7.25086
P59110;M0QWX4	Sentrin-specific protease 1	Senp1	0.910978	0.576404	0.677001	0.480762	7.45843	7.19042	7.48978	7.50736	7.35009	7.25866	7.3527	7.52255	7.19285	6.3	7.71246	7.48357
O08529	Calpain-2 catalytic subunit	Capn2	1.01349	1.13821	0.954001	0.422799	8.27012	7.99377	8.02551	8.12437	8.30707	8.12486	7.95843	8.04669	8.21492	8.1645	8.12349	8.13574
O08547;E9Q6R3	Vesicle-trafficking protein SEC22b	Sec22b	1.01123	1.04578	0.902139	0.544743	8.7337	8.74745	8.8124	8.7469	8.67186	8.82754	8.79317	8.76728	8.73535	8.79392	8.84263	8.74631
O08553	Dihydropyrimidinase-related protein 2	Dpysl2	1.07907	1.29893	0.451456	0.165125	8.29765	8.13472	8.16068	8.15643	8.26124	8.20855	8.23231	8.17958	8.46165	8.32228	8.17423	8.24566
O08579;I7HJS1;Q3THM8;B7FAU5	Emerin	Emd	0.966364	0.830792	0.743016	0.0794566	8.48842	8.60887	8.51685	8.6133	8.49517	8.53684	8.51002	8.62598	8.50215	8.41744	8.51056	8.47526
O08582	GTP-binding protein 1	Gtpbp1	0.626949	0.627796	0.49259	0.493399	7.43705	7.37905	7.28271	7.14161	7.41581	7.31752	6.3	7.39602	7.34561	7.37194	7.41415	6.3
O08583	THO complex subunit 4	Alyref	1.29719	1.27581	0.174321	0.0563966	8.69084	8.65575	8.74051	8.65751	8.61604	8.77547	8.94924	8.85588	8.88119	8.75529	8.8317	8.69959
O08599	Syntaxin-binding protein 1	Stxbp1	0.893806	0.893146	0.471336	0.506572	7.96922	7.78764	7.77872	7.68452	7.80831	7.75328	7.70089	7.76261	7.8504	7.70198	7.69807	7.77335
O08648	Mitogen-activated protein kinase kinase kinase 4	Map3k4	0.795802	0.795802	0.143031	0.143031	6.53189	6.3	6.3	6.46489	6.3	6.3	6.3	6.3	6.3	6.3	6.3	6.3
Q3TMN1;Q3UI33;O08663	Methionine aminopeptidase 2	Metap2	0.973522	0.88346	0.858594	0.16794	8.54416	8.40569	8.42339	8.41164	8.5836	8.42778	8.33345	8.39343	8.39865	8.40822	8.39941	8.36333
O08688	Calpain-5	Capn5	0.887234	0.484819	0.206028	0.308738	7.39492	7.40137	7.53889	7.44962	7.42641	7.41022	7.35557	7.38475	7.28551	7.49265	6.3	7.44895
O08691	Arginase-2, mitochondrial	Arg2	0.958456	1.14417	0.878393	0.590986	7.60879	7.72616	7.87331	8.02144	7.61625	7.8076	7.76212	7.97001	7.7925	7.76408	7.94405	7.96304
O08709;Q6GT24;D3Z0Y2	Peroxiredoxin-6	Prdx6	1.07637	1.10503	0.32133	0.39899	9.11187	9.05751	9.0959	9.01174	9.1428	9.09061	9.11893	9.05254	9.20882	9.15461	9.02272	9.06438
O08715	A-kinase anchor protein 1, mitochondrial	Akap1	1.08336	1.17519	0.716507	0.427845	7.60614	7.79387	7.9262	7.82556	7.64125	7.909	7.89821	7.8424	7.71955	7.94279	7.87555	7.89431
O08734;F7CUQ1;Q91WX5	Bcl-2 homologous antagonist/killer	Bak1	0.71408	0.574442	0.200283	0.0410077	8.39463	8.4729	8.41509	8.43347	8.56628	8.25715	8.09729	8.21035	7.96189	8.12254	8.304	8.36465
O08749	Dihydrolipoyl dehydrogenase, mitochondrial	Dld	1.0915	1.39421	0.281759	0.0258969	8.62475	8.66137	8.60399	8.58293	8.57826	8.69701	8.65738	8.69248	8.62689	8.80131	8.78957	8.83257
O08759	Ubiquitin-protein ligase E3A	Ube3a	0.939372	1.41071	0.767354	0.0930933	7.54085	7.42682	7.51648	7.4086	7.50895	7.45784	7.21798	7.59934	7.70156	7.76317	7.46544	7.56034
O08795	Glucosidase 2 subunit beta	Prkcsh	0.921345	0.770848	0.373664	0.207397	8.59464	8.66731	8.67752	8.74155	8.63703	8.61033	8.59697	8.69438	8.36301	8.51984	8.67216	8.67388
O08797		Serpinb9	0.515433	0.242031	0.37149	0.0744457	7.61462	7.37304	7.07166	7.42483	7.59683	7.23525	6.3	7.20077	6.3	6.3	7.21101	7.20863
O08804;F7B9A0		Serpinb6b	0.368464	0.98954	0.330858	0.962024	8.09216	7.82647	7.8569	7.97767	7.99954	7.75049	6.3	7.96876	8.12261	7.94394	7.80568	7.86271
O08807;B1AZS9	Peroxiredoxin-4	Prdx4	0.984853	1.04654	0.94668	0.819765	9.3413	9.46541	9.53152	9.42669	9.27775	9.59582	9.29292	9.57192	9.27756	9.41041	9.56963	9.58634
O08810;A2AH85;G3UZ34	116 kDa U5 small nuclear ribonucleoprotein component	Eftud2	0.885742	0.834769	0.285815	0.0826836	8.30451	8.37409	8.23634	8.29824	8.3294	8.2659	8.15948	8.24763	8.276	8.22848	8.15622	8.23875
O08848	60 kDa SS-A/Ro ribonucleoprotein	Trove2	1.02068	0.820144	0.955366	0.609997	7.43929	7.44585	7.31071	7.66437	7.75408	7.37385	7.15011	7.61774	7.66282	6.98697	7.39517	7.47082
O08856	RNA polymerase II elongation factor ELL	Ell	1.03913	0.528741	0.971374	0.575987	7.34854	7.56892	7.56315	6.3	7.27763	7.84584	7.4238	6.3	7.55132	7.52226	6.3	6.3
O08912	Polypeptide N-acetylgalactosaminyltransferase 1;Polypeptide N-acetylgalactosaminyltransferase 1 soluble form	Galnt1	0.284798	0.157914	0.191566	0.0242809	7.35313	7.42482	6.3	7.32838	7.32447	6.3	6.3	6.3	6.3	6.3	6.3	6.3
O08915;D3YW40	AH receptor-interacting protein	Aip	0.897952	1.06846	0.369675	0.695548	7.97591	7.90067	7.81174	7.8033	7.83786	7.8941	7.78661	7.78606	8.0162	7.95033	7.74915	7.89097
O08917;G3UYU4	Flotillin-1	Flot1	0.991602	0.816952	0.94985	0.231577	8.18124	8.30046	8.17105	8.26628	8.27754	8.26848	8.08846	8.26991	7.97867	8.14214	8.21529	8.23172
Q3TMX0;O08992;H3BLG5;A2AKJ9;A2AKJ6	Syntenin-1	Sdcbp	1.11545	1.16117	0.60816	0.485012	8.39463	8.22013	8.54755	8.42752	8.3618	8.37683	8.60577	8.43522	8.38609	8.6207	8.3884	8.45422
O08997	Copper transport protein ATOX1	Atox1	3.89706	6.18074	0.141482	0.0667369	7.5223	7.49147	6.3	6.3	7.45971	7.46025	7.52556	7.5312	7.8681	7.68434	7.64074	7.58475
O09005;F6S3U4	Sphingolipid delta(4)-desaturase DES1	Degs1	0.340316	6.01021	0.641206	0.235995	6.3	8.72289	8.4616	8.75556	6.3	6.3	9.07368	8.69389	8.90566	8.74489	8.81147	8.8936
O09012;D3Z600	Peroxisomal targeting signal 1 receptor	Pex5	0.358969	1.00269	0.420989	0.985129	8.22157	8.21037	8.25212	8.40995	8.50577	8.22108	8.2874	6.3	8.2745	8.38313	8.2206	8.22045
Q9D3L3;O09044;B0R030;B0R029;E9Q8A1	Synaptosomal-associated protein;Synaptosomal-associated protein 23	Snap23	0.86684	0.684336	0.51699	0.0461416	7.98736	8.17181	7.88909	7.97856	8.09128	7.85688	7.80483	8.02559	7.7777	7.82372	7.85395	7.91253
O09061;A0A338P7C0	Proteasome subunit beta type-1	Psmb1	0.945973	1.10057	0.762806	0.545768	8.63504	8.41456	8.42134	8.42017	8.53793	8.41405	8.31135	8.53129	8.60204	8.48419	8.43393	8.53743
O09106	Histone deacetylase 1	Hdac1	1.02265	0.884207	0.807282	0.37574	8.66199	8.69712	8.71895	8.79657	8.65299	8.74361	8.75782	8.75912	8.75565	8.55724	8.73613	8.61182
O09110	Dual specificity mitogen-activated protein kinase kinase 3	Map2k3	1.09982	1.11401	0.721161	0.715587	7.72234	7.37522	7.53652	7.31342	7.69467	7.54518	7.45971	7.41323	7.6019	7.69521	7.31122	7.52673
O09111	NADH dehydrogenase [ubiquinone] 1 beta subcomplex subunit 11, mitochondrial	Ndufb11	1.12683	0.943847	0.477203	0.692198	8.59385	8.79589	8.71034	8.68702	8.58688	8.80644	8.81752	8.7837	8.54668	8.69271	8.75202	8.6953
O09131	Glutathione S-transferase omega-1	Gsto1	0.954511	1.09726	0.754314	0.352973	8.50784	8.36144	8.40647	8.4715	8.56226	8.39974	8.31313	8.39125	8.50181	8.51303	8.41037	8.48327
O09174	Alpha-methylacyl-CoA racemase	Amacr	0.950293	1.04246	0.500707	0.837576	7.65454	7.76667	7.76972	7.73486	7.67854	7.69487	7.71378	7.75004	7.53748	7.72015	7.90042	7.83999
O35075;A0A338P6T5	Down syndrome critical region protein 3 homolog	Dscr3	0.940329	0.531725	0.74358	0.337516	7.49821	7.26387	7.26465	7.35255	7.44168	7.2601	7.19689	7.37374	7.28106	6.3	7.35761	7.34337
O35114	Lysosome membrane protein 2	Scarb2	0.919641	0.685362	0.480122	0.0761588	8.16785	8.19415	8.15195	8.22482	8.14255	8.18173	8.02621	8.24277	7.81571	8.00385	8.14962	8.11327
O35129;F6QPR1	Prohibitin-2	Phb2	1.08175	0.883301	0.447153	0.387098	8.94955	9.11787	9.08307	9.06804	9.05026	9.13735	9.05915	9.10826	8.87593	8.99916	9.07958	9.04829
O35130;A0A0N4SUL6	Ribosomal RNA small subunit methyltransferase NEP1	Emg1	0.998334	0.925195	0.990215	0.595333	7.64919	7.71219	7.80206	7.82369	7.6286	7.77422	7.78001	7.8014	7.75552	7.58078	7.77395	7.74182
O35218	Cleavage and polyadenylation specificity factor subunit 2	Cpsf2	0.978752	0.755952	0.847104	0.189229	7.72025	7.64622	7.61458	7.54652	7.63478	7.61509	7.54969	7.6907	7.36127	7.41137	7.66908	7.59982
O35226	26S proteasome non-ATPase regulatory subunit 4	Psmd4	0.760125	0.638962	0.339021	0.0880986	8.66424	8.63529	8.37125	8.72502	8.66294	8.45984	8.26174	8.53483	8.30897	8.30984	8.51064	8.48825
O35280;G3UYC5	Serine/threonine-protein kinase Chk1	Chek1	1.61578	4.28385	0.640975	0.110012	7.5297	6.3	6.3	7.30162	7.57657	7.11704	7.27124	6.3	7.75321	7.39815	7.39254	7.41476
O35286;Q497W9;A0A0G2JG10	Pre-mRNA-splicing factor ATP-dependent RNA helicase DHX15	Dhx15	0.828525	0.834025	0.410335	0.298776	8.53543	8.28919	8.21906	8.33664	8.4377	8.14117	8.22477	8.24991	8.23032	8.26307	8.27446	8.29719
O35295	Transcriptional activator protein Pur-beta	Purb	1.28703	1.27982	0.0629457	0.00844923	7.68974	7.58132	7.65677	7.60343	7.648	7.75622	7.84628	7.71912	7.75179	7.71193	7.72683	7.76931
O35316	Sodium- and chloride-dependent taurine transporter	Slc6a6	1.23693	1.30811	0.105362	0.0227352	7.50357	7.57023	7.60589	7.51481	7.53415	7.65166	7.63844	7.73963	7.62864	7.70203	7.60184	7.72856
O35326;Q9D8S5	Serine/arginine-rich splicing factor 5	Srsf5	1.34301	1.48621	0.160167	0.0268217	8.25959	8.04501	8.14457	8.22871	8.45586	8.17883	8.34473	8.21077	8.42246	8.37216	8.29975	8.27184
O35344	Importin subunit alpha-4	Kpna3	1.7001	0.902313	0.0890798	0.709349	7.67464	7.9663	8.01435	7.88974	8.03024	8.01849	8.04571	8.37249	7.96102	7.88122	7.93591	7.58832
O35375	Neuropilin-2	Nrp2	1.24794	1.38504	0.281625	0.03242	8.39122	8.61053	8.48973	8.40436	8.38158	8.64038	8.65465	8.604	8.59432	8.61431	8.62871	8.62435
Q8C391;Q9CXE1;O35382	Exocyst complex component 4	Exoc4	0.309695	0.309695	0.135594	0.135594	7.24573	7.39053	6.3	6.3	6.3	6.3	6.3	6.3	6.3	6.3	6.3	6.3
O35435;E9Q1V3	Dihydroorotate dehydrogenase (quinone), mitochondrial	Dhodh	0.959663	0.784642	0.718845	0.146527	8.32381	8.52008	8.44163	8.42367	8.38849	8.47968	8.40483	8.36466	8.1852	8.33443	8.35434	8.4139
O35459;F7B227	Delta(3,5)-Delta(2,4)-dienoyl-CoA isomerase, mitochondrial	Ech1	0.914881	0.386078	0.790676	0.374285	7.83239	8.21077	7.96313	7.8852	7.72008	7.80274	7.99411	8.22003	7.91184	8.11264	6.3	7.91371
O35465	Peptidyl-prolyl cis-trans isomerase FKBP8	Fkbp8	0.813125	0.679129	0.297625	0.0237043	7.5556	7.65557	7.7853	7.63991	7.65151	7.41052	7.68682	7.52816	7.407	7.51709	7.49812	7.54199
O35492	Dual specificity protein kinase CLK3	Clk3	1	3.97744	#VALUE!	0.135757	6.3	6.3	6.3	6.3	6.3	6.3	6.3	6.3	6.3	7.58869	6.3	7.40973
O35516	Neurogenic locus notch homolog protein 2;Notch 2 extracellular truncation;Notch 2 intracellular domain	Notch2	0.921934	1.05209	0.604579	0.801888	7.50997	7.47161	7.60142	7.42783	7.31572	7.51628	7.47973	7.55789	7.54306	7.73161	7.41318	7.41118
O35593	26S proteasome non-ATPase regulatory subunit 14	Psmd14	0.800787	0.613589	0.375793	0.0552457	8.46258	8.3591	8.18763	8.42374	8.4709	8.22443	8.08113	8.27066	8.10941	7.97867	8.22266	8.27381
O35598;E9PYF2	Disintegrin and metalloproteinase domain-containing protein 10	Adam10	0.954952	0.782119	0.757173	0.161064	7.60119	7.85231	7.6697	7.81917	7.71219	7.75983	7.68864	7.70163	7.61606	7.5665	7.70891	7.62399
O35639;Q3TET3	Annexin A3;Annexin	Anxa3	0.936388	0.990125	0.68431	0.944222	8.77494	8.60061	8.51445	8.63569	8.70198	8.591	8.51119	8.60736	8.68441	8.5784	8.601	8.64466
O35640;Q921D0	Annexin A8;Annexin	Anxa8	0.897778	0.799211	0.528415	0.0588023	8.43011	8.32004	8.34974	8.41451	8.50936	8.24445	8.22593	8.34733	8.22614	8.23697	8.29334	8.3686
Q5SVG5;Q5SVG4;O35643	AP-1 complex subunit beta-1	Ap1b1	1.11177	0.640227	0.547239	0.535032	7.48407	7.32715	7.16441	7.3822	7.46675	7.34934	7.3591	7.36672	6.3	7.57432	7.36764	7.34122
O35654;A8Y5G7	DNA polymerase delta subunit 2	Pold2	0.550763	0.111315	0.477368	0.026317	7.54378	7.52013	7.55683	7.68648	7.71363	7.62099	6.3	7.63646	6.3	7.59343	6.3	6.3
O35680;E9PUY1	28S ribosomal protein S12, mitochondrial	Mrps12	1.06438	1.09219	0.697279	0.445371	7.70967	7.80735	7.93082	7.84916	7.71326	7.86874	7.93206	7.89134	7.88019	7.84066	7.85463	7.87471
O35682	Myeloid-associated differentiation marker	Myadm	1.43266	0.645934	0.220501	0.550727	7.22796	7.39587	7.43561	7.43875	7.29248	7.77866	7.59061	7.46102	6.3	7.55465	7.46091	7.42338
O35685	Nuclear migration protein nudC	Nudc	0.915641	0.92631	0.53496	0.551624	8.23228	8.22807	8.09219	8.15594	8.2023	8.18284	7.99689	8.17336	8.061	8.08959	8.19198	8.23295
O35691;Q3TUQ5	Pinin	Pnn	1.28679	1.39697	0.255059	0.00839039	7.8589	7.87986	7.93491	7.85384	7.74571	8.01712	8.12934	8.07339	8.08959	7.95493	8.07496	7.98878
O35704	Serine palmitoyltransferase 1	Sptlc1	1.09911	0.527573	0.349625	0.429433	7.51817	7.59429	7.59853	7.50289	7.51026	7.63816	7.58074	7.64888	7.53903	6.3	7.6916	7.57238
Q8C2Q7;O35737	Heterogeneous nuclear ribonucleoprotein H;Heterogeneous nuclear ribonucleoprotein H, N-terminally processed	Hnrnph1	0.870113	0.857026	0.435083	0.348736	8.36067	8.31216	8.21149	8.47376	8.39604	8.24227	8.17266	8.30542	8.2335	8.19179	8.30636	8.35841
O35841	Apoptosis inhibitor 5	Api5	0.912181	0.916537	0.3791	0.343254	8.41699	8.44753	8.3439	8.31983	8.33125	8.29135	8.31923	8.42675	8.32803	8.30389	8.40348	8.34145
O35857	Mitochondrial import inner membrane translocase subunit TIM44	Timm44	1.10599	1.12002	0.456256	0.389681	8.23355	8.4447	8.36627	8.41409	8.35036	8.44526	8.47019	8.3678	8.345	8.46386	8.43699	8.40966
O35864;A0A087WRH6	COP9 signalosome complex subunit 5	Cops5	0.397363	1.07352	0.436774	0.847625	8.38477	7.95664	7.88522	8.05323	8.42257	7.99373	6.3	7.96031	7.87913	8.06985	8.39249	8.06164
Q5SSP3;O35874	Amino acid transporter;Neutral amino acid transporter A	Slc1a4	0.923948	0.225906	0.941139	0.201502	7.6123	7.62017	6.3	7.51412	7.57164	7.49531	6.3	7.54223	6.3	6.3	6.3	7.56229
O35887;G3V004;G3UXA8;G3UWR0	Calumenin	Calu	0.753926	0.684446	0.0477412	0.0646149	8.49414	8.42509	8.39421	8.54797	8.40722	8.2874	8.27586	8.40024	8.1547	8.23249	8.42359	8.39199
O35900;O35901	U6 snRNA-associated Sm-like protein LSm2	Lsm2	0.873779	0.797762	0.627064	0.376264	7.90153	7.59515	7.5749	7.76834	7.84861	7.51112	7.50982	7.73598	7.4794	7.55236	7.61965	7.79601
O35943	Frataxin, mitochondrial;Frataxin intermediate form;Frataxin mature form	Fxn	0.204904	0.163083	0.253117	0.149083	7.68037	7.70982	6.3	7.87574	6.3	7.91214	6.3	6.3	7.51557	6.3	6.3	6.3
O35984;G3UXL9;Q3UR63;V9GXB8	Pre-B-cell leukemia transcription factor 2	Pbx2	0.222947	0.0609509	0.107501	3.78903e-05	7.74194	7.66668	7.3831	7.26837	7.3814	7.47148	6.3	6.3	6.3	6.3	6.3	6.3
O54692	Centromere/kinetochore protein zw10 homolog	Zw10	1.02106	1.09631	0.943494	0.744335	8.08436	7.67213	8.21147	8.00544	8.1014	7.90528	8.02938	7.97353	8.05915	7.9733	8.05007	8.05061
O54724	Polymerase I and transcript release factor	Ptrf	0.972645	1.03986	0.75148	0.794042	8.506	8.3714	8.35843	8.41387	8.3836	8.44262	8.39431	8.38099	8.5705	8.40043	8.31846	8.42822
O54734	Dolichyl-diphosphooligosaccharide--protein glycosyltransferase 48 kDa subunit	Ddost	0.845344	0.706497	0.14144	0.028872	8.90786	8.92739	8.97237	8.87923	8.82387	8.95022	8.76657	8.85432	8.64072	8.85487	8.83743	8.75027
O54774	AP-3 complex subunit delta-1	Ap3d1	0.827352	1.13944	0.466491	0.48053	8.5524	8.24642	8.49445	8.36851	8.52229	8.34461	8.1262	8.33945	8.52351	8.43645	8.39947	8.52912
O54790	Transcription factor MafG	Mafg	1.22713	1.05643	0.248904	0.717822	7.68469	7.76254	7.83049	7.9563	7.7843	7.96422	7.91413	7.92694	7.80366	7.83246	7.90371	7.78955
O54791;A0A2R8VHY0	Transcription factor MafF	Maff	1.26643	1.06839	0.432816	0.769261	7.67973	7.90065	7.93019	8.03941	7.72157	7.9987	8.07232	8.1677	8.00475	7.75428	7.96101	7.94485
O54804;F6S062	Choline kinase alpha	Chka	0.968589	0.87052	0.88869	0.65048	7.4207	7.18532	7.19629	7.43407	7.45915	7.23747	7.15226	7.33205	7.18221	6.97746	7.40834	7.42747
O54825	Bystin	Bysl	1.05087	0.92184	0.416705	0.363631	7.78663	7.7732	7.74311	7.76184	7.83799	7.74837	7.74933	7.81527	7.76296	7.62818	7.78094	7.75131
O54833;A0A1D5RM74;A0A1D5RLE4	Casein kinase II subunit alpha	Csnk2a2	1.1482	1.14608	0.0889396	0.406572	7.81996	7.78553	7.71229	7.80318	7.86205	7.80511	7.87826	7.8156	8.00706	7.8592	7.74045	7.7511
O54879;A2AP78	High mobility group protein B3	Hmgb3	1.54033	1.59052	0.226071	0.0961205	7.86391	8.20685	8.24908	8.15008	8.00337	8.30908	8.50931	8.39862	8.46688	8.26785	8.32336	8.21798
O54918	Bcl-2-like protein 11	Bcl2l11	1.13539	1.26587	0.469142	0.0942665	7.59717	7.73056	7.80756	7.72798	7.61051	7.82011	7.87098	7.78225	7.79133	7.90036	7.79522	7.78591
O54941	SWI/SNF-related matrix-associated actin-dependent regulator of chromatin subfamily E member 1	Smarce1	1.27037	1.24212	0.41047	0.41595	8.25346	8.53115	8.66653	8.53997	8.38819	8.60135	8.76414	8.65314	8.75521	8.55798	8.6054	8.44917
O54950;D3YUS1;Q8BIQ9;Q91WG5	5-AMP-activated protein kinase subunit gamma-1;5-AMP-activated protein kinase subunit gamma-2	Prkag1;Prkag2	0.515979	0.417552	0.53273	0.374168	7.55854	6.3	7.3222	7.40157	7.5478	6.3	6.3	7.28504	6.3	7.12875	6.3	7.3364
O54962	Barrier-to-autointegration factor;Barrier-to-autointegration factor, N-terminally processed	Banf1	1.61119	1.82681	0.27272	0.0562558	8.1364	8.4429	8.43318	8.3673	8.17219	8.63115	8.92164	8.48339	8.84127	8.60908	8.44951	8.5267
O54984	ATPase Asna1	Asna1	0.953758	0.917626	0.797119	0.494187	8.22732	8.01999	8.02061	8.08803	8.22131	7.9509	8.00685	8.09465	8.04517	8.01038	8.06763	8.08343
O54988	STE20-like serine/threonine-protein kinase	Slk	0.976637	1.04758	0.793115	0.641596	7.92084	7.88045	7.90287	8.0389	7.96033	7.90767	7.90847	7.92551	8.01334	7.91327	7.94	7.95719
O55022	Membrane-associated progesterone receptor component 1	Pgrmc1	1.09594	1.22408	0.534967	0.0150434	8.26323	8.27989	8.27928	8.22991	8.1295	8.39433	8.32869	8.35896	8.36021	8.3004	8.41032	8.33262
Q924B0;O55023;Q80ZJ2	Inositol monophosphatase 1	Impa1	0.920064	0.934512	0.74744	0.647643	8.09975	7.92568	7.86341	8.05327	8.17196	7.91117	7.72674	7.98751	7.97695	7.87882	7.9647	8.00398
O55028;A0A0U1RNL7;A0A0U1RPT4;D3Z7R0;A0A0U1RQ97	[3-methyl-2-oxobutanoate dehydrogenase [lipoamide]] kinase, mitochondrial	Bckdk	0.969016	1.12516	0.771203	0.256809	8.22637	8.31635	8.30792	8.18355	8.188	8.30164	8.29653	8.19335	8.23847	8.3498	8.34013	8.31065
O55029	Coatomer subunit beta	Copb2	0.933082	0.933283	0.629347	0.291236	7.99947	7.91805	7.88801	7.97841	8.03759	7.94174	7.78048	7.9038	7.9166	7.91601	7.91729	7.91409
O55091;A0A3Q4L314;A0A3Q4EC12	Protein IMPACT	Impact	2.05299	2.1256	0.481783	0.46985	6.3	7.32467	6.3	6.3	6.3	7.39848	6.3	7.47574	6.3	6.3	7.38464	7.54996
O55106;F8WH41	Striatin	Strn	0.817499	0.771406	0.080284	0.00827351	7.92267	7.84863	7.80398	7.83858	7.80999	7.72244	7.69681	7.83457	7.72691	7.72488	7.72545	7.78574
O55111	Desmoglein-2	Dsg2	1.05901	0.958234	0.378565	0.684009	8.4411	8.49801	8.4717	8.47509	8.47054	8.56666	8.47494	8.47336	8.33185	8.4756	8.48106	8.52328
O55125;Q5SVG6	Protein NipSnap homolog 1	Nipsnap1	1.18099	1.35466	0.391337	0.0453252	8.33169	8.44501	8.55332	8.44203	8.37958	8.56436	8.66877	8.44834	8.58984	8.64283	8.53376	8.53295
O55126;Q7TMG8	Protein NipSnap homolog 2	Gbas	0.963137	0.803989	0.725601	0.121012	8.20134	8.35854	8.3353	8.35715	8.34526	8.30062	8.3085	8.23272	8.14839	8.31802	8.22326	8.18367
O55135;A6PWZ2	Eukaryotic translation initiation factor 6	Eif6	1.01536	0.971142	0.945025	0.840898	8.56769	8.42852	8.38344	8.57484	8.65547	8.50891	8.28103	8.53556	8.49844	8.3684	8.52651	8.51028
O55142	60S ribosomal protein L35a	Rpl35a	1.265	1.4829	0.0233768	0.00377287	9.16435	9.0664	9.14436	9.09722	9.20914	9.21418	9.28979	9.16758	9.36158	9.31326	9.25416	9.22778
O55143	Sarcoplasmic/endoplasmic reticulum calcium ATPase 2	Atp2a2	0.974528	0.813727	0.547179	0.021876	8.63989	8.68468	8.69268	8.69223	8.63924	8.65774	8.69746	8.67022	8.51	8.62007	8.61886	8.60246
O55187	E3 SUMO-protein ligase CBX4	Cbx4	1.12755	0.982868	0.649417	0.927713	7.28499	7.35403	7.45491	7.33043	7.21013	7.26588	7.64807	7.50884	7.46561	7.31194	7.45292	7.16388
O55201	Transcription elongation factor SPT5	Supt5h	0.949039	0.7879	0.532199	0.0453893	8.02886	8.06251	8.059	8.16655	8.00903	8.08109	8.05987	8.07606	8.05269	7.94341	7.98035	7.92634
O55222;D3YZA5	Integrin-linked protein kinase	Ilk	1.00278	0.993861	0.976488	0.901782	7.97497	8.00436	7.97332	8.03619	8.07346	7.92021	7.95459	8.0454	8.00212	7.95193	8.01741	8.00668
O55234;Q8BTY5	Proteasome subunit beta type-5	Psmb5	0.377701	0.693389	0.346056	0.207449	8.11691	7.83834	7.68629	7.97494	8.11724	7.78769	6.3	7.72013	7.67148	7.61392	7.791	7.90399
O55236;Q9DCC1	mRNA-capping enzyme;Polynucleotide 5-triphosphatase;mRNA guanylyltransferase	Rngtt	0.952996	1.08532	0.750889	0.658896	7.7704	7.58685	7.5238	7.58984	7.63121	7.5445	7.67482	7.53672	7.81743	7.58605	7.61885	7.59079
O55239;D3YX59	Nicotinamide N-methyltransferase	Nnmt	0.501041	0.113417	0.563042	0.0251657	7.56244	7.68078	6.3	7.43807	7.60734	6.3	6.3	7.57344	6.3	6.3	6.3	6.3
O70126	Aurora kinase B	Aurkb	1.09735	0.947751	0.678017	0.802255	7.62262	7.93144	7.82955	7.71922	7.63229	7.87804	7.92114	7.83275	7.90037	7.63706	7.78905	7.68313
O70194	Eukaryotic translation initiation factor 3 subunit D	Eif3d	0.966059	0.988144	0.506714	0.81864	8.22383	8.23512	8.30415	8.25183	8.25493	8.25183	8.24368	8.2045	8.26069	8.21192	8.2566	8.26501
O70230	Zinc finger protein 143	Znf143	0.545106	0.923148	0.460514	0.712737	7.4313	7.50427	7.39169	7.74412	7.51097	7.45126	6.3	7.75507	7.55891	7.36194	7.48539	7.52622
O70251;A0A087WS46	Elongation factor 1-beta	Eef1b;Eef1b2	0.938617	0.853765	0.697018	0.25493	8.97941	8.95467	8.83989	8.87562	9.00052	8.90424	8.7208	8.91397	8.8589	8.71848	8.91934	8.87822
O70252;D3YX62	Heme oxygenase 2	Hmox2	1.04237	0.930191	0.835307	0.679444	8.04044	8.18267	8.18167	7.92068	7.97388	8.06157	8.22768	8.13443	8.13805	7.99333	8.07682	7.99155
O70274	Protein tyrosine phosphatase type IVA 2	Ptp4a2	2.97914	7.24086	0.401336	0.0594002	6.3	7.50646	7.64901	6.3	6.3	7.76782	7.87315	7.71087	7.85429	7.79142	7.76496	7.78397
Q6PE70;O70309;A0A338P795	Integrin beta;Integrin beta-5	Itgb5	3.4939	1.9065	0.136618	0.355918	6.3	6.3	6.3	6.3	6.3	7.28785	7.48539	6.3	7.42095	6.3	6.3	6.3
O70310	Glycylpeptide N-tetradecanoyltransferase 1	Nmt1	0.811914	0.912356	0.350738	0.488129	8.13789	7.88305	8.008	8.04466	8.13767	7.82377	7.90818	7.84202	7.99768	7.97361	7.9487	7.99427
O70311;F7APP3;A2AJH3	Glycylpeptide N-tetradecanoyltransferase 2;Glycylpeptide N-tetradecanoyltransferase	Nmt2	0.772148	0.799018	0.303662	0.191755	7.73085	7.57497	7.60646	7.67646	7.77853	7.4029	7.37447	7.58364	7.61053	7.38582	7.56922	7.63339
O70318;Q8C928;A0A1W2P6I5	Band 4.1-like protein 2	Epb41l2;Epb4.1l2	1.02214	1.16709	0.85026	0.0612332	8.16462	8.27007	8.1809	8.18783	8.11681	8.24697	8.16976	8.30792	8.24035	8.25118	8.26252	8.31779
O70378;M0QWY0;M0QWP2	ER membrane protein complex subunit 8	Emc8	1.12203	1.00577	0.342994	0.959344	7.83775	7.95159	8.01456	7.99575	7.99172	8.07515	7.93922	7.99359	7.88521	7.9505	8.00595	7.96798
O70435	Proteasome subunit alpha type-3	Psma3	0.856135	0.683094	0.638607	0.140726	8.54657	8.47711	8.18336	8.4203	8.60326	8.29455	8.06677	8.39291	8.10096	8.20252	8.29631	8.36547
O70445	BRCA1-associated RING domain protein 1	Bard1	0.649678	0.533303	0.518177	0.315097	7.23047	7.29931	7.32247	7.35455	6.3	7.36224	7.41248	7.38288	7.37796	6.3	7.29385	7.14289
O70472	Transmembrane protein 131	Tmem131	1.59789	0.981644	0.631817	0.984529	6.3	6.3	7.44192	6.3	6.3	7.37264	6.3	7.18347	6.3	7.40973	6.3	6.3
O70475	UDP-glucose 6-dehydrogenase	Ugdh	0.968757	1.0203	0.821788	0.809487	8.93084	8.85598	8.78826	8.81789	8.94192	8.87417	8.7069	8.81484	8.88944	8.87558	8.81921	8.84366
O70494	Transcription factor Sp3	Sp3	0.947399	1.99815	0.961538	0.57286	6.3	6.3	6.3	7.66646	7.57259	6.3	6.3	6.3	6.3	6.3	7.60932	7.55966
O70503	Very-long-chain 3-oxoacyl-CoA reductase	Hsd17b12	1.00169	1.00333	0.987661	0.970326	8.21109	8.35147	8.36992	8.32156	8.24177	8.30952	8.37963	8.32605	8.28506	8.31679	8.32054	8.33742
O70551;A0A3B2W430;A0A3B2W4B9;F8WGJ7	SRSF protein kinase 1	Srpk1	0.883766	1.01269	0.369458	0.911208	8.15694	8.10332	8.04564	8.0172	8.15497	7.94396	8.02563	7.98388	8.16143	8.12778	8.04848	8.00732
Q6W4W7;O70566;E9Q4U7	Protein diaphanous homolog 2	Diap2;Diaph2	0.888582	0.721783	0.649983	0.211991	7.76135	7.63708	7.43731	7.63525	7.74378	7.49705	7.36646	7.65848	7.39466	7.30285	7.59056	7.61654
O70572	Sphingomyelin phosphodiesterase 2	Smpd2	0.730127	1.04911	0.638125	0.813163	7.24679	7.35239	7.09346	7.16569	7.1358	7.50296	6.3	7.37317	7.095	7.1941	7.39791	7.25462
O70591	Prefoldin subunit 2	Pfdn2	0.995261	1.23926	0.977318	0.177979	8.26171	8.15357	7.98828	8.05675	8.16041	8.15327	8.00604	8.13236	8.2282	8.22308	8.16773	8.21397
O88271	Craniofacial development protein 1	Cfdp1	1.35071	1.59603	0.00652622	0.00985459	7.6424	7.61956	7.65027	7.54546	7.69713	7.7875	7.7736	7.7217	7.96075	7.79653	7.74135	7.77121
O88342	WD repeat-containing protein 1	Wdr1	0.94589	0.976401	0.723101	0.817212	8.40782	8.35357	8.24157	8.34167	8.41399	8.33088	8.15591	8.34721	8.28699	8.27701	8.37046	8.36868
O88396	GrpE protein homolog 2, mitochondrial	Grpel2	0.445263	0.0497299	0.31853	3.22089e-07	7.59799	7.65139	7.45681	7.70734	7.64696	7.54741	6.3	7.51363	6.3	6.3	6.3	6.3
O88413	Tubby-related protein 3	Tulp3	0.262534	0.44187	0.155561	0.257335	7.5886	7.49242	7.41659	7.46561	7.64525	7.39471	6.3	6.3	6.3	7.5099	7.3312	7.40329
O88425;A0A0G2JE30	Nucleoside diphosphate kinase 6	Nme6	0.492275	0.956307	0.484931	0.967174	6.3	6.3	7.48393	7.36693	7.31969	6.3	6.3	6.3	6.3	6.3	7.36879	7.40446
O88441	Metaxin-2	Mtx2	1.14042	0.455787	0.303284	0.416145	7.72442	7.87547	7.81266	7.82292	7.89911	7.96155	7.78541	7.81766	6.3	7.82739	7.84104	7.90208
O88477	Insulin-like growth factor 2 mRNA-binding protein 1	Igf2bp1	1.22663	1.62267	0.108618	0.025882	8.02131	7.83194	7.99045	7.8923	8.04352	7.97345	8.05088	8.02301	8.23586	8.24797	8.05254	8.04056
O88508;G3UZK0;G3UXY2;G3UZF8;G3UZN5	DNA (cytosine-5)-methyltransferase 3A	Dnmt3a	1.07421	1.13805	0.600133	0.232861	7.30159	7.30096	7.44792	7.34175	7.32724	7.28228	7.46715	7.43992	7.45558	7.42398	7.39655	7.34076
O88520;A0A494BAG1	Leucine-rich repeat protein SHOC-2	Shoc2	1.09195	1.12525	0.576091	0.358425	7.5161	7.69213	7.65227	7.72942	7.5757	7.72251	7.78559	7.65893	7.65499	7.72713	7.66738	7.74539
O88531	Palmitoyl-protein thioesterase 1	Ppt1	1.30479	1.1754	0.336789	0.448473	7.57541	7.73936	7.97754	7.78495	7.66845	7.99375	7.95382	7.92339	7.79303	7.91002	7.8419	7.81305
O88532	Zinc finger RNA-binding protein	Zfr	1.10153	1.30341	0.589697	0.0253229	7.9842	8.00805	8.07129	8.0812	7.87782	8.09663	8.14201	8.19626	8.17615	8.10418	8.22686	8.09788
O88543;F6YCA7	COP9 signalosome complex subunit 3	Cops3	2.8499	1.21702	0.241435	0.874005	7.76559	6.3	7.64042	7.67631	7.82443	7.80329	7.82506	7.74886	6.3	7.82602	7.70691	7.89058
O88544	COP9 signalosome complex subunit 4	Cops4	0.879439	0.924568	0.390228	0.678206	8.02015	7.86528	7.84359	7.82121	7.92871	7.7539	7.86415	7.78027	7.93047	7.9922	7.73055	7.76076
O88554	Poly [ADP-ribose] polymerase 2	Parp2	3.88921	0.926167	0.160215	0.949579	6.3	7.49943	6.3	7.63755	7.56737	7.46021	7.50652	7.56233	6.3	6.3	7.48411	7.51962
O88569	Heterogeneous nuclear ribonucleoproteins A2/B1	Hnrnpa2b1	1.01146	1.07604	0.88358	0.315991	9.39643	9.38596	9.41059	9.4776	9.35773	9.40963	9.45529	9.46773	9.40572	9.42596	9.49602	9.4702
O88587	Catechol O-methyltransferase	Comt	0.349793	0.146734	0.263654	0.0898682	7.90536	7.89768	7.71573	7.85463	7.91625	7.69436	6.3	7.63804	6.3	6.3	7.76161	7.67791
O88653	Ragulator complex protein LAMTOR3	Lamtor3	0.918627	0.648041	0.641492	0.056364	7.8703	7.89532	8.14389	8.12401	7.99035	8.00817	7.96692	7.92064	7.91158	7.80526	7.75512	7.80798
O88665	Bromodomain-containing protein 7	Brd7	0.998812	0.70197	0.996474	0.127042	7.82204	7.77613	8.08994	7.91153	7.76704	7.73415	8.09202	8.00436	7.85851	7.63851	7.80938	7.67851
O88668;K4DI63;J3QP41	Protein CREG1	Creg1	0.824807	0.940895	0.532592	0.826372	7.70509	7.34486	7.75082	7.84714	7.75471	7.48337	7.49529	7.57993	7.53575	7.68884	7.63109	7.68639
O88685;A2AGN7;B7ZCF1;A0A087WPH7	26S protease regulatory subunit 6A	Psmc3	0.890873	0.828391	0.571796	0.355714	8.82424	8.53163	8.52798	8.49554	8.63262	8.53691	8.46857	8.54056	8.44758	8.58255	8.51739	8.50481
O88693	Ceramide glucosyltransferase	Ugcg	4.04692	1	0.133981	#VALUE!	6.3	6.3	6.3	6.3	7.50892	6.3	7.51958	6.3	6.3	6.3	6.3	6.3
O88696	ATP-dependent Clp protease proteolytic subunit, mitochondrial	Clpp	0.939417	0.89957	0.607056	0.48068	8.5932	8.8112	8.63862	8.6894	8.67127	8.69633	1900-01-08 15:15:38	8.62039	8.52876	8.64864	8.65564	8.71551
O88708	Origin recognition complex subunit 4	Orc4	2.24965	2.34523	0.566172	0.549561	6.3	6.3	7.85235	7.81891	7.75675	6.3	7.75392	7.86904	7.84593	6.3	7.85917	7.7469
O88736;Q8C5N9	3-keto-steroid reductase	Hsd17b7	0.961107	0.945747	0.776576	0.678205	7.64699	7.64303	7.83201	7.64956	7.57839	7.69147	7.7443	7.68852	7.75353	7.65555	7.65834	7.60727
O88738;S4R1L5;S4R2P8	Baculoviral IAP repeat-containing protein 6	Birc6	0.978465	1.06255	0.886225	0.728609	7.89248	7.62832	7.68998	7.74505	7.80808	7.70935	7.67198	7.7286	7.8605	7.65281	7.73595	7.81196
Q3UDC3;O88746;A0A1D5RM84	Target of Myb protein 1	Tom1	1.02053	1.82797	0.978127	0.278513	7.16388	7.19092	6.3	7.14336	7.22115	7.17111	6.3	7.1412	7.21775	7.27989	7.10677	7.24162
O88792	Junctional adhesion molecule A	F11r	0.953356	1.14362	0.758983	0.418047	8.7784	8.91731	8.95419	9.05998	8.85739	8.87175	8.91527	8.98249	8.89677	9.02882	8.97334	9.04407
O88796	Ribonuclease P protein subunit p30	Rpp30	1.00004	0.324885	0.999961	0.227385	7.33296	7.25833	7.31239	6.3	6.3	7.19463	7.2754	7.43372	7.3506	6.3	6.3	6.3
O88844	Isocitrate dehydrogenase [NADP] cytoplasmic	Idh1	0.874379	0.847661	0.521357	0.247108	8.7087	8.6309	8.54122	8.69898	8.77191	8.52173	8.41632	8.63663	8.56279	8.46433	8.61536	8.6502
O88851	Putative hydrolase RBBP9	Rbbp9	1.02465	2.31224	0.983848	0.525378	6.3	7.69601	6.3	6.3	6.3	7.7383	6.3	6.3	6.3	7.67748	7.77466	6.3
O88952	Protein lin-7 homolog C	Lin7c	1.01622	1.45373	0.91574	0.0375198	8.22675	8.17889	8.29449	8.10938	8.09492	8.15667	8.29223	8.29363	8.42277	8.45113	8.24127	8.34427
O88967	ATP-dependent zinc metalloprotease YME1L1	Yme1l1	1.05329	1.21862	0.707819	0.171791	7.94461	8.15924	8.09954	8.16867	8.06247	8.17731	8.09353	8.12895	8.12934	8.22251	8.19215	8.17155
O88983;Q9D0J1	Syntaxin-8	Stx8	0.802398	0.866058	0.212459	0.384605	8.08465	8.30188	8.05104	8.03298	8.04906	8.08732	7.96045	7.99127	8.07225	8.02759	8.11284	8.00805
O89001	Carboxypeptidase D	Cpd	1.12824	0.984949	0.903559	0.987412	7.4494	6.3	7.43694	7.42113	7.54633	7.45139	7.51936	6.3	6.3	7.44504	7.46042	7.37566
O89017	Legumain	Lgmn	0.640122	0.640122	0.133975	0.133975	6.3	6.3	6.68684	6.68811	6.3	6.3	6.3	6.3	6.3	6.3	6.3	6.3
O89023	Tripeptidyl-peptidase 1	Tpp1	0.202534	0.202534	0.0249362	0.0249362	7.28062	7.13332	6.3	7.26007	6.3	6.3	6.3	6.3	6.3	6.3	6.3	6.3
O89079;D3Z315;F6YFR7	Coatomer subunit epsilon	Cope	0.904229	0.70257	0.633696	0.0577857	7.79797	7.79625	7.71063	7.88115	7.88868	7.82353	7.52349	7.77542	7.5711	7.52578	7.7386	7.73728
O89086	RNA-binding protein 3	Rbm3	1.37914	1.50646	0.00733117	0.000309664	9.06442	9.07427	9.11207	9.0854	9.16221	9.21269	9.31911	9.20058	9.32615	9.23774	9.25062	9.23348
P00158	Cytochrome b	Mt-Cyb	0.433045	0.184866	0.541736	0.133992	6.3	7.75543	6.3	7.77714	7.7787	6.3	6.3	6.3	6.3	6.3	6.3	6.3
P00375	Dihydrofolate reductase	Dhfr	1.31494	1.31225	0.0142151	0.0210991	7.97649	8.05706	8.01928	8.0952	8.21421	8.17091	8.13453	8.10401	8.23525	8.15238	8.10714	8.12532
P00405	Cytochrome c oxidase subunit 2	Mtco2	0.838553	0.585565	0.293475	0.0574663	8.75465	8.91732	8.7623	8.8161	8.64077	8.83041	8.6415	8.8318	8.31086	8.66444	8.71903	8.62633
P00493	Hypoxanthine-guanine phosphoribosyltransferase	Hprt1	1.10692	0.545533	0.599975	0.508358	7.88765	7.58752	7.62799	7.53226	7.6884	7.7383	7.70186	7.68332	7.81442	7.76623	6.3	7.70204
P00920	Carbonic anhydrase 2	Ca2	0.971284	0.955079	0.837316	0.414184	7.95178	7.96296	7.9157	7.9384	8.04926	7.96815	7.7723	7.92852	7.97678	7.88061	7.90617	7.92543
P01027	Complement C3;Complement C3 beta chain;C3-beta-c;Complement C3 alpha chain;C3a anaphylatoxin;Acylation stimulating protein;Complement C3b alpha chain;Complement C3c alpha chain fragment 1;Complement C3dg fragment;Complement C3g fragment;Complement C3d fragment;Complement C3f fragment;Complement C3c alpha chain fragment 2	C3	0.803472	0.475729	0.347105	0.382597	7.51375	7.60107	7.72558	7.71475	7.32785	7.68201	7.63291	7.53226	6.3	7.66296	7.63108	7.67055
P01887	Beta-2-microglobulin	B2m	1.20766	1.31527	0.317791	0.0543251	8.2414	8.28472	8.43701	8.41223	8.27166	8.40193	8.52879	8.50076	8.46356	8.42584	8.46546	8.49654
P01899;G3UZP7;P01897	H-2 class I histocompatibility antigen, D-B alpha chain;H-2 class I histocompatibility antigen, L-D alpha chain	H2-D1;H2-L	0.876456	0.701119	0.377348	0.0478613	8.08983	8.2512	8.08286	8.23593	8.1951	8.14974	8.06138	8.02453	7.89623	8.00647	8.09642	8.04387
P03930	ATP synthase protein 8	Mtatp8	0.39252	2.16463	0.582872	0.503407	6.3	8.34276	7.80411	8.00962	6.3	7.85998	8.37195	6.3	8.19421	8.16283	7.76897	7.67201
P03958	Adenosine deaminase	Ada	0.40064	0.40064	0.134143	0.134143	7.11271	7.07628	6.3	6.3	6.3	6.3	6.3	6.3	6.3	6.3	6.3	6.3
P03975	IgE-binding protein	Iap	1.07211	1.14461	0.659553	0.0548241	8.17406	8.16897	8.19482	8.20115	8.07795	8.23234	8.38475	8.16492	8.20774	8.31194	8.22196	8.23198
P04627;Q8CAD1;B1AUN8;E9Q0P8	Serine/threonine-protein kinase A-Raf	Araf	0.439128	0.0939467	0.515112	0.0241327	7.69477	7.69431	6.3	7.6194	7.66634	7.6125	6.3	6.3	6.3	6.3	6.3	6.3
P05063	Fructose-bisphosphate aldolase C	Aldoc	1.64365	1.97607	0.528448	0.419238	7.07412	6.3	7.20085	6.3	7.17403	6.3	7.10305	7.16113	7.21727	7.2223	6.3	7.31861
P05064;A6ZI44;D3YWI1;D3Z510;A0A0U1RPN8;Q9CPQ9;A6ZI46;A0A0U1RPT5;D3YV98	Fructose-bisphosphate aldolase A;Fructose-bisphosphate aldolase	Aldoa;Aldoart1	0.997826	0.900193	0.987784	0.437077	9.41182	9.27494	9.2	9.35091	9.37818	9.32718	9.20265	9.32588	9.24296	9.19637	9.2771	9.33858
P05132	cAMP-dependent protein kinase catalytic subunit alpha	Prkaca	0.50257	1.09654	0.584885	0.944478	7.66183	7.5502	6.3	6.3	7.71682	6.3	6.3	6.3	7.76866	6.3	6.3	7.60348
P05201	Aspartate aminotransferase, cytoplasmic	Got1	0.982525	0.868662	0.927317	0.23433	8.43944	8.35359	8.27344	8.39796	8.54321	8.31785	8.19571	8.37703	8.2931	8.23852	8.30591	8.38231
P05202	Aspartate aminotransferase, mitochondrial	Got2	1.09533	1.01467	0.3537	0.909072	9.39447	9.52476	9.53455	9.47795	9.46093	9.57201	9.52772	9.52924	9.36416	9.51018	9.53599	9.54669
P05213;P68369;P05214	Tubulin alpha-1B chain;Tubulin alpha-1A chain;Tubulin alpha-3 chain	Tuba1b;Tuba1a;Tuba3a	1.02676	1.33523	0.788804	0.0607399	9.75655	9.6339	9.70769	9.58659	9.63833	9.71173	9.69361	9.68693	9.8885	9.80509	9.69689	9.79648
P05784	Keratin, type I cytoskeletal 18	Krt18	0.933623	0.609482	0.673317	0.00405236	9.48945	9.55179	9.34343	9.46736	9.57166	9.43057	9.32588	9.40459	9.19932	9.28585	9.26914	9.23757
P06151;A0A1B0GSX0;A0A1B0GSR9;D3YZQ9;A0A1B0GQX5	L-lactate dehydrogenase A chain;L-lactate dehydrogenase	Ldha	0.946416	0.851061	0.761455	0.309591	9.38036	9.25835	9.1068	9.23697	9.32638	9.21468	9.08753	9.25821	9.13059	9.12529	9.20036	9.24608
P06745	Glucose-6-phosphate isomerase	Gpi	0.930525	0.889219	0.686402	0.275704	8.94908	8.94168	8.79675	8.95939	9.01924	8.90575	8.71429	8.88254	8.84183	8.84749	8.83895	8.91467
P06797;A0A1Y7VNQ4;A0A1Y7VNM3	Cathepsin L1;Cathepsin L1 heavy chain;Cathepsin L1 light chain	Ctsl	0.46744	1.1134	0.456827	0.499419	7.80636	7.83923	7.99549	7.83785	6.3	7.96573	7.94644	7.94566	7.77395	7.94867	7.94494	7.99797
P06801;Q3TQP6	NADP-dependent malic enzyme;Malic enzyme	Me1	0.86392	1.01785	0.544487	0.927012	8.03423	7.77708	7.75828	7.80819	7.98337	7.79038	7.62701	7.72291	7.95109	7.92002	7.76376	7.77363
P07356;B0V2N7;B0V2N8;B0V2N5	Annexin A2;Annexin	Anxa2	0.824768	0.767821	0.033847	0.0319722	9.60827	9.67554	9.61742	9.60089	9.5271	9.6155	9.52591	9.49893	9.39907	9.56202	9.53745	9.54461
P07607	Thymidylate synthase	Tyms	0.896026	0.28873	0.715301	0.126362	7.28966	7.44744	7.30027	7.40812	7.65547	7.22727	7.11136	7.26067	6.3	7.37203	7.31542	6.3
P07724	Serum albumin	Alb	0.864013	0.800653	0.0857607	0.0919564	8.34145	8.48061	8.41644	8.41609	8.36177	8.36659	8.31431	8.35801	8.21572	8.30382	8.3982	8.35064
P07742	Ribonucleoside-diphosphate reductase large subunit	Rrm1	0.912484	0.85861	0.789002	0.56761	8.08622	7.79799	7.66038	7.74467	8.0943	7.75298	7.60931	7.67358	7.7884	7.90659	7.68733	7.64212
P07901	Heat shock protein HSP 90-alpha	Hsp90aa1	0.937697	0.921851	0.690989	0.414167	9.10082	8.99229	8.94372	9.07115	9.14205	9.02391	8.87575	8.95452	9.03543	8.95841	8.96559	9.00719
P08030;A0A1D5RLR6	Adenine phosphoribosyltransferase	Aprt	0.772039	0.564561	0.263902	0.0113464	8.92027	8.71689	8.64535	8.71276	8.80916	8.61234	8.47305	8.65129	8.47411	8.51375	8.42451	8.58975
P08113;F7C312	Endoplasmin	Hsp90b1	0.984643	0.952598	0.874656	0.604313	9.49014	9.49593	9.61686	9.56068	9.4748	9.50319	9.59772	9.56103	9.44753	9.54393	9.55202	9.53578
P08207	Protein S100-A10	S100a10	0.55768	0.546202	0.0960961	0.0116828	9.25353	9.25438	9.23603	9.2236	9.10363	9.12382	8.60332	9.12231	8.95635	8.79723	9.01317	9.1502
P08228	Superoxide dismutase [Cu-Zn]	Sod1	0.749333	0.816144	0.314962	0.22866	9.26717	9.12172	9.00091	9.19885	9.25672	8.99637	8.77581	9.05846	9.07838	8.96399	9.07864	9.11471
P08249	Malate dehydrogenase, mitochondrial	Mdh2	1.21894	1.52531	0.536974	0.0777648	9.54845	9.8021	9.93313	9.74977	9.59311	9.8772	10.0991	9.80798	9.97408	10.018	9.88476	9.8901
P08752;A0A0A6YWA9	Guanine nucleotide-binding protein G(i) subunit alpha-2	Gnai2	0.961908	0.738519	0.742413	0.154861	8.51528	8.58689	8.58892	8.64965	8.60879	8.663	8.4983	8.50318	8.24775	8.46821	8.48329	8.61493
P09055	Integrin beta-1	Itgb1	1.02496	0.957954	0.759813	0.574803	8.64512	8.74683	8.69154	8.69493	8.70316	8.72959	8.63337	8.75513	8.60856	8.68563	8.69087	8.71873
P09103	Protein disulfide-isomerase	P4hb	0.856844	0.845157	0.0190338	0.127659	9.32599	9.39587	9.37206	9.39813	9.31727	9.26898	9.31003	9.32738	9.20882	9.27462	9.38486	9.33151
P09405	Nucleolin	Ncl	0.940246	0.946593	0.575696	0.588942	9.28046	9.2223	9.13104	9.23792	9.26333	9.12727	9.14616	9.22794	9.2742	9.17108	9.18104	9.15005
P09411;S4R2M7	Phosphoglycerate kinase 1;Phosphoglycerate kinase	Pgk1	1.00958	1.04214	0.891409	0.604028	9.5064	9.44229	9.42896	9.44815	9.5099	9.47979	9.45344	9.39922	9.54807	9.45312	9.41571	9.48061
P09450	Transcription factor jun-B	Junb	1.06937	0.790578	0.811382	0.42887	7.55813	7.60356	7.7534	7.83406	7.4996	7.69534	7.69685	7.97387	7.62859	7.28682	7.73102	7.6945
P09602;Q5XK38;A3KGL9;B7ZCQ3;F6W687	Non-histone chromosomal protein HMG-17	Hmgn2	1.31684	1.00163	0.135093	0.993224	8.6677	8.9458	8.84728	8.92116	8.91339	8.94143	8.95736	9.0479	8.96398	8.75191	8.88985	8.77903
P09671;A0A3B2WBF0	Superoxide dismutase [Mn], mitochondrial	Sod2	1.06462	1.285	0.73283	0.251887	8.25883	8.40161	8.45125	8.14073	8.26319	8.39981	8.35765	8.34054	8.28912	8.49647	8.40608	8.49635
P0C0A3	Charged multivesicular body protein 6	Chmp6	0.257302	0.126272	0.187649	0.0497271	7.70969	7.71004	7.50636	7.27593	6.3	7.6978	7.546	6.3	6.3	6.3	6.3	7.70725
Q3THW5;P0C0S6;Q8R029;Q3UA95	Histone H2A.V;Histone H2A.Z;Histone H2A	H2afv;H2afz	0.77607	0.665275	0.2457	0.0868966	9.10452	9.51275	9.23812	9.3118	9.17606	9.16684	9.20339	9.1805	9.13383	9.09339	9.14712	9.08486
P0CG14	Chromosome transmission fidelity protein 8 homolog isoform 2	Chtf8	1.3267	1.38404	0.261169	0.0462585	7.06554	7.15809	7.30854	7.26567	7.08347	7.35457	7.45929	7.39161	7.34435	7.30837	7.37401	7.3357
P0DOV1;Q8CGE8	Interferon-activable protein 205-A	Ifi205a	1.11172	1.06247	0.632659	0.768755	7.30653	7.45947	7.45676	7.66046	7.39771	7.48825	7.66487	7.51636	7.61792	7.43083	7.51499	7.42475
P10107;A0A494BBD8	Annexin A1	Anxa1	1.03512	0.891154	0.914008	0.713365	9.28461	9.23565	9.36169	8.94843	9.31247	9.33278	9.31595	8.92915	9.18532	9.37805	9.14457	8.92226
P10126;D3YZ68	Elongation factor 1-alpha 1	Eef1a1	0.867561	0.874853	0.162873	0.104887	9.78837	9.70051	9.67549	9.70164	9.73904	9.63889	9.59765	9.64363	9.65125	9.61661	9.70269	9.6632
P10493	Nidogen-1	Nid1	1.1201	1.33912	0.388161	0.0056844	7.9968	7.97153	8.08895	8.01599	7.94273	8.05477	8.15613	8.11667	8.18099	8.10585	8.162	8.13171
P10518	Delta-aminolevulinic acid dehydratase	Alad	0.923538	1.1135	0.645619	0.516034	8.54538	8.41627	8.30884	8.35713	8.51156	8.34994	8.35338	8.27457	8.52499	8.53456	8.36433	8.39051
P10605	Cathepsin B;Cathepsin B light chain;Cathepsin B heavy chain	Ctsb	0.273474	0.409128	0.306266	0.0584705	8.30003	8.35085	8.23277	8.50233	8.48582	8.22368	6.3	8.12415	8.01444	7.50252	8.1912	8.12525
P10630;Q8BTU6;A0A338P6X5;E9Q561	Eukaryotic initiation factor 4A-II;Eukaryotic initiation factor 4A-II, N-terminally processed	Eif4a2	1.72302	1.54391	0.540079	0.617629	7.93504	7.58207	7.5365	6.3	7.70031	7.66334	7.40095	7.53418	7.55215	7.47376	7.59223	7.48996
P10639	Thioredoxin	Txn	1.10014	1.36316	0.166036	0.0153519	9.34867	9.32662	9.36348	9.30255	9.32037	9.36888	9.38814	9.42972	9.58208	9.44903	9.42418	9.42423
P10649;A2AE89;F6WHQ7	Glutathione S-transferase Mu 1	Gstm1	0.720666	0.590312	0.375173	0.0282956	8.9873	8.80159	8.68435	8.95579	9.06826	8.71411	8.44322	8.63439	8.56988	8.56235	8.66796	8.71318
P10711;E9PYD5	Transcription elongation factor A protein 1	Tcea1	1.15981	1.3492	0.0177592	0.00586933	8.39078	8.40049	8.35562	8.42604	8.44994	8.42307	8.47352	8.48396	8.60166	8.50239	8.51573	8.47346
P10833;A0A1B0GRG1	Ras-related protein R-Ras	Rras	0.831212	0.635632	0.239402	0.120039	8.35005	8.44857	8.33977	8.50971	8.32864	8.36624	8.20712	8.42495	7.96513	8.15308	8.31423	8.42849
P10852;A0A0U1RPK4	4F2 cell-surface antigen heavy chain	Slc3a2	0.899343	0.70983	0.364797	0.112648	9.10092	9.22755	9.15887	9.05212	9.08279	9.13628	9.01241	9.12369	8.77984	9.00886	9.07192	9.08347
P10922	Histone H1.0;Histone H1.0, N-terminally processed	H1f0	1.36711	1.08254	0.369499	0.720125	8.3558	8.70347	8.74284	8.63804	8.45318	8.73772	8.97517	8.8173	8.70565	8.57602	8.66619	8.63006
P11031	Activated RNA polymerase II transcriptional coactivator p15	Sub1	0.941126	0.772223	0.735193	0.226539	8.70259	8.66283	8.41342	8.55999	8.65923	8.56323	8.52311	8.48785	8.61863	8.48064	8.39359	8.39693
P11087	Collagen alpha-1(I) chain	Col1a1	0.638681	0.517054	0.155601	0.0590824	8.50706	8.52678	8.25825	8.57167	8.41741	8.2546	8.0029	8.41	7.88546	8.20874	8.32162	8.30209
P11152	Lipoprotein lipase	Lpl	1.29522	0.490448	0.27501	0.362843	7.29144	7.56257	7.63536	7.55017	7.65059	7.56381	7.76467	7.50983	6.3	7.63708	7.49596	7.36886
P11157	Ribonucleoside-diphosphate reductase subunit M2	Rrm2	0.85371	0.735187	0.689172	0.26778	7.98063	7.82324	7.48127	7.81873	8.05258	7.7269	7.55729	7.49234	7.72061	7.58094	7.65358	7.61434
P11438	Lysosome-associated membrane glycoprotein 1	Lamp1	0.763847	0.0232572	0.196786	0.00876809	8.33742	8.4807	8.21743	8.39464	8.38764	8.17777	8.12021	8.2766	6.3	6.3	6.3	7.99642
P11440;D3Z2T9	Cyclin-dependent kinase 1	Cdk1	1.00955	1.03787	0.929918	0.783452	8.85736	8.77229	8.70785	8.67222	8.80632	8.75187	8.75586	8.71217	8.87908	8.74106	8.75549	8.69866
P11499	Heat shock protein HSP 90-beta	Hsp90ab1	0.873388	0.888148	0.482396	0.314143	9.72996	9.59445	9.51406	9.63367	9.725	9.56301	9.41117	9.53779	9.59103	9.54155	9.54403	9.58946
P11679	Keratin, type II cytoskeletal 8	Krt8	0.90672	0.747737	0.568872	0.0160027	9.43697	9.40954	9.30233	9.38646	9.49252	9.29006	9.19346	9.38917	9.24271	9.19482	9.30118	9.29159
P11688	Integrin alpha-5;Integrin alpha-5 heavy chain;Integrin alpha-5 light chain	Itga5	0.905645	0.963336	0.534054	0.766548	8.00565	8.06149	7.9723	7.9544	7.79846	8.0803	7.92835	8.01456	7.84364	8.01824	8.04568	8.0214
P11881	Inositol 1,4,5-trisphosphate receptor type 1	Itpr1	0.776982	0.918534	0.0941557	0.37055	7.82628	7.75101	7.75862	7.79761	7.81237	7.61426	7.69318	7.57535	7.6488	7.79175	7.79249	7.75286
P11983	T-complex protein 1 subunit alpha	Tcp1	0.757416	0.738409	0.268108	0.0665355	9.20782	9.12254	8.9496	9.13123	9.20831	8.94486	8.81273	8.96263	9.01883	8.93277	8.93422	8.99857
P12382	ATP-dependent 6-phosphofructokinase, liver type	Pfkl	1.0989	1.23006	0.529675	0.281463	8.18284	7.96034	7.96799	8.10075	8.17415	8.04076	8.06179	8.09906	8.25746	8.01477	8.10109	8.1983
P12787	Cytochrome c oxidase subunit 5A, mitochondrial	Cox5a	0.700313	0.819417	0.342268	0.617568	8.83734	8.44711	8.85831	8.8659	8.69028	8.85732	8.36065	8.48157	8.3078	8.64852	8.83166	8.87471
P12815	Programmed cell death protein 6	Pdcd6	0.969777	0.801818	0.77242	0.20115	8.12963	8.11538	8.21019	8.13868	8.12463	8.05084	8.12678	8.2383	7.95285	7.93561	8.18486	8.13685
P12970	60S ribosomal protein L7a	Rpl7a	1.12959	1.39427	0.227634	0.0104272	9.27759	9.2349	9.2804	9.21479	9.24578	9.29181	9.40878	9.27298	9.47523	9.43672	9.32243	9.35067
P13020;A0A0J9YUQ8	Gelsolin	Gsn	0.851318	0.905202	0.424577	0.575244	8.03551	7.97608	7.75404	7.85177	7.96015	7.83937	7.7064	7.83185	7.83317	7.77481	7.89053	7.94589
P13439	Uridine 5-monophosphate synthase;Orotate phosphoribosyltransferase;Orotidine 5-phosphate decarboxylase	Umps	0.919387	1.00251	0.623619	0.984034	8.47953	8.34986	8.28323	8.33528	8.47747	8.31856	8.2017	8.30417	8.45602	8.32613	8.32752	8.34258
P13516	Acyl-CoA desaturase 1	Scd1	1.36635	0.421727	0.699626	0.441165	6.3	7.69944	7.52539	7.42055	7.54768	7.43686	7.06092	7.44217	6.3	6.3	7.50133	7.34418
P13864	DNA (cytosine-5)-methyltransferase 1	Dnmt1	1.12275	0.948614	0.490184	0.739941	8.33045	8.54578	8.50315	8.45998	8.37727	8.54138	8.61752	8.50432	8.5383	8.39083	8.48731	8.33129
P14069	Protein S100-A6	S100a6	0.797983	0.328754	0.476018	0.00238902	9.05096	9.08397	8.80098	9.02723	9.16179	8.90843	8.61491	8.88598	8.34494	8.43085	8.61871	8.63612
P14094;A0A0A6YX05	Sodium/potassium-transporting ATPase subunit beta-1	Atp1b1	1.0574	0.869885	0.683296	0.432463	8.22482	8.35491	8.34003	8.29186	8.19665	8.33796	8.34337	8.43061	8.04665	8.2907	8.32913	8.30298
P14115	60S ribosomal protein L27a	Rpl27a	0.961612	1.12945	0.740596	0.44777	9.47239	9.40216	9.40688	9.30837	9.36052	9.45817	9.41101	9.2921	9.57102	9.51874	9.3612	9.35031
P14131	40S ribosomal protein S16	Rps16	1.0915	1.22032	0.217415	0.010663	8.95755	8.85479	8.8735	8.87514	8.93441	8.91072	8.96883	8.89911	8.97609	8.96303	8.97562	8.99214
P14148;F6XI62	60S ribosomal protein L7	Rpl7	1.18446	1.45612	0.0496291	0.0177073	9.21016	9.1749	9.24	9.18724	9.22458	9.26496	9.35002	9.26682	9.48285	9.4086	9.28744	9.28621
P14152;A0A5F8MPN8	Malate dehydrogenase, cytoplasmic	Mdh1	0.91248	1.02388	0.642006	0.8949	8.87881	8.70126	8.67196	8.55992	8.7579	8.69678	8.53335	8.66481	8.76521	8.7789	8.64802	8.66081
P14206;A0A1L1SUK3	40S ribosomal protein SA	Rpsa	0.982401	1.22581	0.844203	0.0431585	9.36726	9.31503	9.31262	9.29352	9.35073	9.30942	9.37654	9.22089	9.46602	9.44861	9.32866	9.39882
P14211	Calreticulin	Calr	0.853951	0.7826	0.176796	0.109823	9.2717	9.159	9.24489	9.27261	9.23937	9.14464	9.07875	9.21117	9.00702	9.10285	9.24199	9.1705
P14576;E9PXC0	Signal recognition particle 54 kDa protein	Srp54;Srp54c	1.08021	1.38538	0.336701	0.0468598	7.95983	7.83942	7.88468	7.91164	7.91641	7.88363	7.96218	7.96739	8.17056	8.06774	7.9397	7.98385
P14685	26S proteasome non-ATPase regulatory subunit 3	Psmd3	0.875529	0.903799	0.33675	0.388679	8.35255	8.20758	8.20434	8.23555	8.30752	8.1926	8.10185	8.16714	8.2826	8.20903	8.12639	8.20629
P14733	Lamin-B1	Lmnb1	0.911133	0.702491	0.49061	0.0451746	9.01322	9.18119	9.10061	9.19626	9.04044	9.13434	9.00471	9.15011	8.94557	8.86923	9.08027	8.98277
P14869;D3YVM5;S4R1N1	60S acidic ribosomal protein P0	Rplp0	0.771388	0.736732	0.301484	0.138494	9.15518	9.00286	8.80085	9.07092	9.07331	8.89411	8.76664	8.84484	8.82106	8.88976	8.89554	8.89269
P14901	Heme oxygenase 1	Hmox1	0.581005	0.5349	0.622009	0.550142	6.3	7.38048	6.3	7.44479	6.3	6.3	6.3	7.582	6.3	6.3	6.3	7.43837
P15066	Transcription factor jun-D	Jund	0.289335	0.165302	0.184146	0.0252697	7.26961	7.29493	6.3	7.46235	7.27249	6.3	6.3	6.3	6.3	6.3	6.3	6.3
P15208	Insulin receptor;Insulin receptor subunit alpha;Insulin receptor subunit beta	Insr	0.765807	0.826926	0.216753	0.344917	7.69205	7.59628	7.40315	7.433	7.51767	7.38466	7.29436	7.46428	7.34535	7.47292	7.42763	7.54845
P15532	Nucleoside diphosphate kinase A	Nme1	0.448588	0.916029	0.221367	0.568376	7.2964	7.32781	7.39161	7.52047	7.4217	7.21101	6.3	7.21096	7.30638	7.46291	7.3007	7.31393
P15535	Beta-1,4-galactosyltransferase 1;Lactose synthase A protein;N-acetyllactosamine synthase;Beta-N-acetylglucosaminylglycopeptide beta-1,4-galactosyltransferase;Beta-N-acetylglucosaminyl-glycolipid beta-1,4-galactosyltransferase;Processed beta-1,4-galactosyltransferase 1	B4galt1	1.69011	0.23496	0.506723	0.214488	7.72668	6.3	7.48527	7.48233	7.5232	7.42261	7.42167	7.53846	6.3	6.3	7.57825	6.3
P15626;D3YX76	Glutathione S-transferase Mu 2	Gstm2	0.841596	0.733055	0.540467	0.255876	8.96671	8.79806	8.6296	8.8533	8.94754	8.72713	8.50209	8.77134	8.60282	8.49175	8.75314	8.86051
P15864	Histone H1.2	Hist1h1c	1.10304	1.06362	0.668734	0.702721	9.84329	9.99135	10.063	10.0507	9.82615	9.99187	10.2012	10.0995	10.1444	9.97353	9.98391	9.95365
P15920;A0A0G2JFS2	V-type proton ATPase 116 kDa subunit a isoform 2	Atp6v0a2	0.251811	0.297789	0.269706	0.251749	7.64557	6.3	7.69851	7.42269	7.77107	6.3	6.3	6.3	6.3	6.3	7.18611	7.17629
P16045	Galectin-1	Lgals1	1.02651	0.868951	0.876355	0.30263	9.1283	8.99007	8.90638	8.99759	9.16705	8.99072	8.91841	8.99162	8.89709	8.89367	9.00479	8.98276
Q8C253;P16110	Galectin;Galectin-3	Lgals3	1.01747	0.800189	0.893932	0.246211	8.98561	8.8709	8.76765	8.93173	8.96197	8.82928	8.89092	8.90381	8.90407	8.63985	8.76055	8.86419
P16254;A2AUM6	Signal recognition particle 14 kDa protein;Signal recognition particle 14 kDa protein, N-terminally processed	Srp14	0.194001	0.512907	0.134267	0.640354	7.68135	6.3	6.3	7.76743	6.3	6.3	6.3	6.3	6.3	6.3	6.3	7.98893
P16332	Methylmalonyl-CoA mutase, mitochondrial	Mut	1.13541	1.21166	0.451312	0.208516	8.36795	8.53816	8.59565	8.40878	8.41005	8.56854	8.60611	8.54644	8.49296	8.59106	8.55348	8.60656
P16460	Argininosuccinate synthase	Ass1	0.94558	1.08172	0.67951	0.573824	8.01174	8.03084	7.94518	7.86607	7.89975	7.98734	7.84248	8.02706	8.10537	7.99161	8.0013	7.89202
P16858;A0A0A0MQF6;S4R1W1;A0A1D5RLD8;S4R257	Glyceraldehyde-3-phosphate dehydrogenase	Gapdh;Gm3839	0.885609	0.786262	0.575323	0.158989	9.80404	9.73465	9.6012	9.8393	9.84765	9.7057	9.49937	9.71544	9.5932	9.56615	9.6667	9.73542
P17047	Lysosome-associated membrane glycoprotein 2	Lamp2	0.930222	0.0352755	0.623587	0.0209091	8.23842	8.32439	8.07529	8.23004	8.25239	8.22706	8.13408	8.12895	6.3	6.3	8.15803	6.3
P17095;Q3TE85;A0A338P6E8;A0A338P6F6	High mobility group protein HMG-I/HMG-Y	Hmga1	1.43781	1.98944	0.272285	0.0416364	8.58053	8.46054	8.87227	8.8095	8.59701	8.88013	9.01753	8.85897	9.16545	8.95951	8.89618	8.89662
P17182;Q6PHC1	Alpha-enolase	Eno1	0.927872	0.946917	0.628043	0.654624	9.56405	9.51014	9.39681	9.35397	9.51518	9.45082	9.3194	9.40953	9.44367	9.42498	9.40152	9.46006
P17426	AP-2 complex subunit alpha-1	Ap2a1	0.921009	0.983817	0.17945	0.851098	8.13852	8.15628	8.14445	8.20973	8.13376	8.14076	8.07715	8.15436	8.08443	8.11988	8.19011	8.22621
P17427	AP-2 complex subunit alpha-2	Ap2a2	0.758044	0.71299	0.324377	0.172936	7.95432	7.93806	7.82866	7.98812	8.01778	7.83033	7.51091	7.86893	7.5598	7.71571	7.90719	7.93881
P17439;A0A0G2JDK2	Glucosylceramidase	Gba	1.09586	0.888388	0.739526	0.700757	7.6253	7.22167	7.60459	7.69354	7.52934	7.48498	7.63792	7.65189	7.40379	7.69425	7.42442	7.41706
P17742;A0A1L1SST0	Peptidyl-prolyl cis-trans isomerase A;Peptidyl-prolyl cis-trans isomerase A, N-terminally processed	Ppia	0.947112	0.907346	0.681745	0.3022	9.78272	9.65772	9.67973	9.78289	9.72878	9.76164	9.57303	9.7452	9.70448	9.63225	9.7016	9.69581
P17751	Triosephosphate isomerase	Tpi1	0.82131	0.716157	0.408364	0.0560401	9.24736	9.14501	9.00415	9.12431	9.23732	9.03455	8.83658	9.07041	8.92822	8.93746	8.99128	9.0839
P17809	Solute carrier family 2, facilitated glucose transporter member 1	Slc2a1	0.963838	0.800518	0.847061	0.405646	8.43049	8.47729	8.48183	8.70498	8.49072	8.4438	8.44168	8.65443	8.2305	8.34015	8.50413	8.63331
P17918	Proliferating cell nuclear antigen	Pcna	0.985397	0.870185	0.917056	0.225429	8.98904	8.95459	8.85509	8.92072	8.98802	8.94354	8.77256	8.98976	8.83887	8.789	8.94249	8.90752
Q91V35;P18052	Receptor-type tyrosine-protein phosphatase;Receptor-type tyrosine-protein phosphatase alpha	Ptpra	0.313753	0.316832	0.174716	0.18216	7.97842	7.54781	7.72565	7.73748	7.58694	6.3	7.5656	7.52317	6.3	7.66167	7.45518	7.57582
P18155	Bifunctional methylenetetrahydrofolate dehydrogenase/cyclohydrolase, mitochondrial;NAD-dependent methylenetetrahydrofolate dehydrogenase;Methenyltetrahydrofolate cyclohydrolase	Mthfd2	1.03776	1.00113	0.809535	0.994907	8.23454	8.39366	8.45658	8.36968	8.29403	8.45524	8.45428	8.3153	8.24319	8.51693	8.32924	8.36708
P18608;A0A3B2W3M7	Non-histone chromosomal protein HMG-14	Hmgn1	1.33848	1.46197	0.435869	0.24546	8.05369	8.34889	8.47745	8.36095	8.09712	8.49308	8.67738	8.47986	8.744	8.40788	8.40685	8.34201
P18654;B1AXN9	Ribosomal protein S6 kinase alpha-3	Rps6ka3	0.994683	1.04581	0.966279	0.701372	7.57536	7.54099	7.50425	7.56606	7.68229	7.46093	7.48091	7.55328	7.65897	7.51061	7.62686	7.46802
P19096;A0A0U1RNJ1	Fatty acid synthase;[Acyl-carrier-protein] S-acetyltransferase;[Acyl-carrier-protein] S-malonyltransferase;3-oxoacyl-[acyl-carrier-protein] synthase;3-oxoacyl-[acyl-carrier-protein] reductase;3-hydroxyacyl-[acyl-carrier-protein] dehydratase;Enoyl-[acyl-carrier-protein] reductase;Oleoyl-[acyl-carrier-protein] hydrolase	Fasn	0.955805	0.876057	0.826772	0.351882	8.59254	8.44359	8.34359	8.49244	8.61568	8.44818	8.2801	8.44968	8.45134	8.34932	8.39723	8.4444
P19157;A0A494BAW2;A0A494B908	Glutathione S-transferase P 1	Gstp1	1.26183	1.56745	0.0176207	0.0014399	8.94573	8.92819	8.94265	8.98338	9.13066	8.9937	9.04677	9.03282	9.22214	9.14876	9.06032	9.1495
P19253;A0A1B0GS68;A0A1B0GSB2;A0A1B0GSQ6;A0A1B0GSC2;A0A1B0GRH1;A0A1B0GTA1;A0A1B0GT00	60S ribosomal protein L13a	Rpl13a	1.31053	1.55837	0.336902	0.081213	8.76926	8.57594	8.91087	8.66269	8.69215	8.86376	9.08307	8.74957	9.03322	9.00419	8.79795	8.85408
Q9D881;P19536	Cytochrome c oxidase subunit 5B, mitochondrial	Cox5b	0.802201	0.840911	0.898446	0.920185	8.39508	8.43274	8.32787	6.3	6.3	8.06228	8.40657	8.30397	8.2513	8.31201	8.29139	6.3
P19783	Cytochrome c oxidase subunit 4 isoform 1, mitochondrial	Cox4i1	1.02566	0.889331	0.844949	0.537102	8.76338	8.94958	8.84198	8.93744	8.84294	8.97449	8.83999	8.87897	8.64671	8.80467	8.91844	8.91882
P20029	78 kDa glucose-regulated protein	Hspa5	0.987395	0.932873	0.878167	0.458285	9.50482	9.4961	9.59234	9.57159	9.47452	9.52256	9.55472	9.59102	9.44403	9.4844	9.57933	9.53639
P20060	Beta-hexosaminidase subunit beta	Hexb	2.21685	4.37479	0.355918	0.134228	6.3	6.3	6.3	6.3	6.3	7.68295	6.3	6.3	7.54588	6.3	6.3	7.61795
P20108	Thioredoxin-dependent peroxide reductase, mitochondrial	Prdx3	1.00764	0.882032	0.970625	0.480229	8.75028	9.00659	8.98503	8.93036	8.77727	9.07846	8.95307	8.87669	8.74802	8.84789	8.92023	8.93806
P20152;A0A0A6YWC8	Vimentin	Vim	0.974347	0.905209	0.807068	0.413444	9.76418	9.76086	9.64045	9.67753	9.7217	9.72498	9.6057	9.74549	9.60192	9.60016	9.73339	9.73455
P21278	Guanine nucleotide-binding protein subunit alpha-11	Gna11	0.879165	0.450549	0.504359	0.343469	7.62084	7.72626	7.64276	7.60152	7.67254	7.69597	7.375	7.62415	6.3	7.54015	7.66893	7.69727
P21279	Guanine nucleotide-binding protein G(q) subunit alpha	Gnaq	1.03359	1.13565	0.709407	0.350798	8.14433	8.16876	8.29651	8.15226	8.18495	8.20295	8.22645	8.20491	8.15676	8.34945	8.20914	8.26748
P21447	Multidrug resistance protein 1A	Abcb1a	0.826412	0.662926	0.0495954	0.0449757	7.78981	7.85544	7.87152	7.84157	7.78903	7.77382	7.6714	7.79287	7.4758	7.65039	7.72285	7.79516
P21460;A2APX3	Cystatin-C	Cst3	1.31026	2.61273	0.79297	0.281828	6.3	6.3	7.53967	7.48954	7.18053	7.24954	7.36857	6.3	7.34647	7.27969	7.2511	7.42032
P21550;Q5SX59	Beta-enolase;Enolase	Eno3	1.05068	1.27387	0.627969	0.085904	8.63129	8.62137	8.60444	8.6027	8.71924	8.68435	8.53256	8.60954	8.85493	8.72705	8.61305	8.68528
P21956	Lactadherin	Mfge8	0.993553	0.820092	0.965414	0.338561	8.49867	8.62457	8.56774	8.7176	8.52519	8.62254	8.54331	8.70632	8.35013	8.459	8.60464	8.65027
P21958;Q3TBA3;F6QHF1	Antigen peptide transporter 1	Tap1	0.504928	0.27478	0.342707	0.125409	7.23124	7.54654	7.47223	7.31748	7.16059	7.58589	6.3	7.33393	6.3	7.40254	7.32089	6.3
P21981	Protein-glutamine gamma-glutamyltransferase 2	Tgm2	1.03977	0.921126	0.8667	0.600906	8.5168	8.3052	8.30261	8.23865	8.51252	8.45174	8.27976	8.18699	8.32652	8.35386	8.25113	8.28903
Q8CBB7;P22892	AP-1 complex subunit gamma-1	Ap1g1	0.857005	1.10363	0.481923	0.466422	7.80601	7.62591	7.66431	7.65859	7.83458	7.5781	7.44988	7.6242	7.69994	7.64488	7.76146	7.81983
P22907;A0A1L1ST19	Porphobilinogen deaminase	Hmbs	0.624234	0.417764	0.66778	0.401513	7.89533	6.3	7.34205	7.60092	7.69564	7.27035	7.05369	6.3	6.76796	6.3	7.20965	7.34441
P23116	Eukaryotic translation initiation factor 3 subunit A	Eif3a	1.15901	1.51609	0.186643	0.00312444	8.54821	8.40793	8.47641	8.43201	8.61327	8.50751	8.52796	8.47217	8.68846	8.67487	8.63402	8.59011
P23198;Q9DCC5	Chromobox protein homolog 3	Cbx3	0.969007	0.882539	0.925266	0.560859	8.48137	8.38012	8.12681	8.41706	8.60922	8.28262	8.05362	8.40521	8.17292	8.34947	8.33973	8.32617
P23242	Gap junction alpha-1 protein	Gja1	1.1523	0.914366	0.291714	0.803017	7.95515	8.03547	8.11244	7.98462	8.02816	8.13411	8.17006	8.0016	7.5479	8.13462	8.13101	8.11863
Q543K9;P23492	Purine nucleoside phosphorylase	Pnp	0.75075	0.582043	0.354725	0.0682591	8.25314	8.02453	7.92965	8.16158	8.23078	7.89414	7.749	7.99696	7.78209	7.67634	7.95527	8.01502
P23607;P17012	Zinc finger autosomal protein;Zinc finger X-chromosomal protein	Zfa;Zfx	1.09811	0.872501	0.594726	0.288103	7.62234	7.83733	7.80493	7.79433	7.70827	7.72143	7.92714	7.86467	7.68941	7.67077	7.74114	7.72066
P23780;A0A1L1SSJ7	Beta-galactosidase	Glb1	0.614581	0.686196	0.114036	0.194652	7.82673	7.4417	7.80479	7.62006	7.53953	7.3082	7.38344	7.61642	7.51569	7.67952	7.35465	7.48921
P23906;A0A1B0GQW5;A0A140LI82;A0A140LHP8;A0A140LJA4;A0A140LIX2	Interferon regulatory factor 2	Irf2	0.1237	1.16943	0.145246	0.215012	8.13117	8.14993	8.23477	8.05088	8.06168	8.27455	6.3	6.3	8.24687	8.14439	8.17017	8.27722
P24270	Catalase	Cat	1.10084	1.18092	0.376002	0.132282	8.4622	8.42439	8.56102	8.42745	8.43699	8.53408	8.57685	8.49406	8.46798	8.58878	8.56913	8.53807
P24369	Peptidyl-prolyl cis-trans isomerase B	Ppib	1.07218	1.20909	0.658278	0.178251	9.03631	9.0162	9.23355	9.0308	9.00587	9.10267	9.19604	9.13335	9.13216	9.20585	9.16444	9.14423
P24472;A0A1L1SS61	Glutathione S-transferase A4	Gsta4	0.959683	1.03208	0.741322	0.802139	7.94312	7.74113	7.79058	7.83534	7.88643	7.81319	7.75109	7.78797	7.90176	7.86985	7.76359	7.82982
P24527	Leukotriene A-4 hydrolase	Lta4h	0.879164	0.778678	0.637705	0.165022	9.12343	9.03028	8.85801	9.1293	9.2293	8.96511	8.77719	8.94569	8.94516	8.85907	8.91563	8.98658
P24547	Inosine-5-monophosphate dehydrogenase 2	Impdh2	0.94771	1.0775	0.77824	0.609542	8.29239	8.14201	8.02469	8.12568	8.26963	8.10582	7.99315	8.12287	8.24908	8.16729	8.14401	8.15406
P24549	Retinal dehydrogenase 1	Aldh1a1	0.764768	0.812067	0.273377	0.135351	9.39803	9.27559	9.17658	9.30235	9.39909	9.14267	8.98619	9.15872	9.22308	9.19114	9.12821	9.24849
P24668	Cation-dependent mannose-6-phosphate receptor	M6pr	1.26822	1.32462	0.060422	0.0819421	8.1738	8.30752	8.3006	8.33724	8.38512	8.42516	8.41318	8.30846	8.44493	8.50644	8.35681	8.29933
Q68EM3;P24860;G3UY65	G2/mitotic-specific cyclin-B1	Ccnb1	0.805742	0.675356	0.0943771	0.0250929	7.98902	8.07762	8.02024	7.97118	8.02371	7.93254	7.90147	7.82511	7.90324	7.7648	7.96158	7.74656
P25118	Tumor necrosis factor receptor superfamily member 1A	Tnfrsf1a	0.619827	0.416672	0.467407	0.174316	6.3	7.01026	7.10209	6.96716	6.95667	6.99192	6.3	6.3	6.3	6.3	6.95868	6.3
P25206	DNA replication licensing factor MCM3	Mcm3	0.995764	1.00443	0.97185	0.950219	8.67275	8.60468	8.55709	8.66435	8.69468	8.61537	8.50705	8.6744	8.6514	8.59723	8.63523	8.62267
P25444;D3YVC1;D3YWJ3	40S ribosomal protein S2	Rps2	1.19312	1.55048	0.0819142	0.0197103	8.98723	8.90433	8.97386	8.938	8.99389	9.03322	9.11384	8.96921	9.27152	9.20341	9.0333	9.05706
P25799	Nuclear factor NF-kappa-B p105 subunit;Nuclear factor NF-kappa-B p50 subunit	Nfkb1	0.885078	0.870178	0.71594	0.577913	7.71406	7.33762	7.34739	7.51847	7.70392	7.29081	7.22871	7.48203	7.38311	7.29568	7.45824	7.53894
P25911	Tyrosine-protein kinase Lyn	Lyn	1.03576	0.896488	0.700949	0.517508	7.82657	7.91383	7.96388	7.97887	7.92534	7.90863	7.9281	7.98211	7.73743	7.85651	7.87025	8.02914
P26039	Talin-1	Tln1	0.895072	0.863246	0.507867	0.216604	8.91006	8.78886	8.69782	8.81866	8.85439	8.73823	8.61555	8.81466	8.72873	8.72595	8.72048	8.78477
P26040	Ezrin	Ezr	0.939322	1.00985	0.736818	0.946438	9.46897	9.24873	9.2141	9.35549	9.4439	9.2821	9.22233	9.23022	9.32278	9.31616	9.28596	9.37941
P26041	Moesin	Msn	0.882925	0.767421	0.545356	0.115443	8.91829	8.84932	8.68945	8.88753	8.93341	8.76615	8.60934	8.81939	8.63917	8.69141	8.74604	8.80811
P26043;A0A5F8MPB9;Q7TSG6	Radixin	Rdx	1.09208	1.0147	0.533238	0.839029	8.83191	8.86458	8.74419	8.86803	9.0063	8.84991	8.76887	8.83667	8.83443	8.81497	8.83154	8.85311
P26187	Methylated-DNA--protein-cysteine methyltransferase	Mgmt	0.0556368	0.0219078	0.0219868	1.19961e-07	7.9061	7.94055	7.86417	8.12678	7.91905	6.3	6.3	6.3	6.3	6.3	6.3	6.3
P26231;A0A494BAD0	Catenin alpha-1	Ctnna1	1.02848	0.95015	0.719838	0.431819	8.38227	8.47366	8.471	8.49386	8.41742	8.51677	8.47959	8.45579	8.40963	8.43124	8.43963	8.45146
P26350;A0A087WP98;A0A087WPN6;A0A087WQN2	Prothymosin alpha;Prothymosin alpha, N-terminally processed;Thymosin alpha	Ptma	1.13575	1.0576	0.685178	0.806565	7.90554	7.75664	7.58551	7.80307	8.07478	7.81908	7.53139	7.84664	7.7017	7.64409	7.877	7.92526
Q80XR5;P26369;Q3KQM4	Splicing factor U2AF 65 kDa subunit	U2af2	1.17629	1.16382	0.0616841	0.0892282	8.14572	8.14563	8.07606	8.21508	8.19791	8.20107	8.24966	8.2159	8.18307	8.18806	8.25027	8.22464
P26443	Glutamate dehydrogenase 1, mitochondrial	Glud1	1.04962	1.07698	0.733086	0.651737	9.01204	9.21184	9.20398	9.09251	9.05949	9.22068	9.17944	9.14489	9.0187	9.21545	9.19769	9.21735
P26516	26S proteasome non-ATPase regulatory subunit 7	Psmd7	0.902256	1.03924	0.565416	0.773852	8.39215	8.21285	8.20539	8.22433	8.35647	8.21458	8.21426	8.07074	8.35357	8.3052	8.20852	8.23429
P26645	Myristoylated alanine-rich C-kinase substrate	Marcks	1.26782	1.44287	0.0305707	0.00303258	7.86026	7.85505	7.94618	7.9635	8.01586	8.03735	8.04226	7.94174	8.03137	8.07668	8.0445	8.10934
P26883;F6X9I3	Peptidyl-prolyl cis-trans isomerase FKBP1A;Peptidyl-prolyl cis-trans isomerase	Fkbp1a	0.828827	0.796513	0.261648	0.0984136	8.60006	8.48283	8.37802	8.53822	8.48842	8.48153	8.41273	8.2903	8.42238	8.44135	8.3731	8.36708
P27046	Alpha-mannosidase 2	Man2a1	0.904106	0.970935	0.425147	0.852166	7.61408	7.62463	7.52092	7.43061	7.54924	7.43876	7.50371	7.52341	7.52534	7.62737	7.58016	7.40613
P63163;P27048	Small nuclear ribonucleoprotein-associated protein N;Small nuclear ribonucleoprotein-associated protein B	Snrpn;Snrpb	3.98521	0.266626	0.524548	0.355918	6.3	8.59639	6.3	6.3	8.71826	8.57993	6.3	6.3	6.3	6.3	6.3	6.3
P27546	Microtubule-associated protein 4	Map4	1.08115	1.14926	0.0643921	0.191452	7.99408	8.01055	8.03092	8.02469	8.01678	8.04778	8.05342	8.0778	8.17598	8.10322	8.02407	7.99866
P27601	Guanine nucleotide-binding protein subunit alpha-13	Gna13	1.11359	0.971271	0.210866	0.692355	7.96019	7.9506	8.00505	8.02861	8.00424	8.0209	8.11424	7.99197	7.90463	7.98809	7.98277	8.01833
P27612	Phospholipase A-2-activating protein	Plaa	5.17346	5.1778	0.206549	0.206373	6.3	6.3	6.3	7.72437	7.73976	7.69331	6.3	7.74642	7.72122	6.3	7.75188	7.70785
P27641	X-ray repair cross-complementing protein 5	Xrcc5	0.815501	0.902868	0.384711	0.602043	7.5175	7.72473	7.40949	7.36504	7.51256	7.42553	7.27623	7.44813	7.45284	7.48091	7.46534	7.44017
P27659	60S ribosomal protein L3	Rpl3	1.08335	1.17345	0.14121	0.167791	9.14429	9.1177	9.11008	9.15366	9.19673	9.16705	9.18463	9.11641	9.28398	9.2655	9.13821	9.11591
P27661	Histone H2AX	H2afx	0.736621	0.414462	0.239814	0.00213927	9.10758	9.3312	9.03201	9.04372	9.10981	9.02514	8.77913	9.06941	8.75831	8.67051	8.76052	8.79512
P27773	Protein disulfide-isomerase A3	Pdia3	0.986651	1.07529	0.894503	0.32546	9.60546	9.64089	9.73887	9.66247	9.58016	9.63969	9.72976	9.67473	9.67101	9.70239	9.70957	9.69082
P28033	CCAAT/enhancer-binding protein beta	Cebpb	1.20131	1.04024	0.426917	0.868057	7.83442	8.17415	8.16832	8.16119	8.04458	8.2283	8.2189	8.16492	8.09968	8.10065	8.233	7.97329
P28271	Cytoplasmic aconitate hydratase	Aco1	0.980489	1.01455	0.772698	0.808035	8.49202	8.42262	8.41767	8.44453	8.4996	8.3986	8.40915	8.43526	8.49976	8.42313	8.42451	8.45454
P28474	Alcohol dehydrogenase class-3	Adh5	1.02156	0.951645	0.930236	0.72663	8.60583	8.52652	8.47654	8.35911	8.72938	8.54686	8.3626	8.36624	8.40686	8.44553	8.49509	8.53443
P28654	Decorin	Dcn	1.05801	1.18288	0.722251	0.321022	7.70975	7.50903	7.66506	7.79133	7.64572	7.6434	7.74947	7.73454	7.67656	7.71869	7.74292	7.82876
Q3TF41;Q8BSH9;P28656	Nucleosome assembly protein 1-like 1	Nap1l1	0.562717	0.463033	0.365707	0.0752562	8.24817	7.87441	7.51698	7.83975	8.11684	7.59114	7.1067	7.6658	7.42455	7.51318	7.61684	7.58719
P28658	Ataxin-10	Atxn10	0.929841	0.985406	0.699742	0.904876	8.18679	8.11317	7.95857	8.10978	8.22063	8.00604	7.93221	8.08307	8.10116	8.08913	8.03439	8.1181
Q3U9N4;P28798;H3BLC9;H3BJE0;H3BJ90	Granulins;Acrogranin;Granulin-1;Granulin-2;Granulin-3;Granulin-4;Granulin-5;Granulin-6;Granulin-7	Grn	0.314385	0.534965	0.207362	0.496942	6.3	7.25455	7.33953	7.32044	6.3	6.3	6.3	7.30436	6.3	7.21672	6.3	7.3111
Q1MX41;Q1MX43;Q1MX40;Q1MX42;P28867	Protein kinase C;Protein kinase C delta type;Protein kinase C delta type regulatory subunit;Protein kinase C delta type catalytic subunit	Prkcd	0.950152	0.491622	0.806048	0.36875	7.72264	7.41652	7.50676	7.51504	7.40135	7.51876	7.47805	7.67398	6.3	7.54093	7.52791	7.55865
P29341	Polyadenylate-binding protein 1	Pabpc1	1.05319	1.19684	0.580459	0.126507	8.96154	8.8476	8.79011	8.87701	8.92781	8.85885	8.89753	8.88209	9.00578	8.97447	8.90794	8.90021
P29452	Caspase-1;Caspase-1 subunit p20;Caspase-1 subunit p10	Casp1	2.37286	2.71697	0.1821	0.128958	7.18001	6.3	6.3	7.0893	7.23832	6.95699	7.11899	7.0561	7.27575	7.11471	7.04108	7.17412
P29533;Q3UPN1;A0A0G2JFP9	Vascular cell adhesion protein 1	Vcam1	1.02316	0.898904	0.820748	0.355741	7.799	7.82998	7.80957	7.92147	7.78792	7.8875	7.80619	7.91818	7.68656	7.80558	7.83182	7.8509
P29595	NEDD8	Nedd8	1.09178	0.457291	0.947758	0.599163	7.8588	6.3	7.7803	7.90307	8.01347	6.3	7.82584	7.85539	7.99447	7.88847	6.3	6.3
P29758	Ornithine aminotransferase, mitochondrial	Oat	0.967045	0.879578	0.655347	0.407115	8.98784	9.06517	9.11651	9.05246	9.05587	9.07896	9.01999	9.00894	8.83513	9.0149	9.0739	9.07515
P30285;E9Q9E4;E9PZX7	Cyclin-dependent kinase 4	Cdk4	0.778205	1.02195	0.250474	0.907968	7.83646	7.92042	7.68495	7.57655	7.67216	7.72729	7.54678	7.63653	7.75533	7.76227	7.73392	7.80458
P30416	Peptidyl-prolyl cis-trans isomerase FKBP4;Peptidyl-prolyl cis-trans isomerase FKBP4, N-terminally processed	Fkbp4	0.86028	0.779806	0.467422	0.136867	8.79098	8.64182	8.51131	8.71874	8.7703	8.58699	8.5	8.54412	8.59864	8.51008	8.5433	8.57879
P30658	Chromobox protein homolog 2	Cbx2	1.1824	0.972262	0.400608	0.878061	7.25648	7.43906	7.32261	7.38473	7.24797	7.37612	7.5589	7.51095	7.52658	7.25717	7.32732	7.24294
P30681;A0A1B0GQX9	High mobility group protein B2	Hmgb2	1.24035	1.22502	0.367503	0.117153	9.36801	9.45036	9.52257	9.43033	9.27298	9.57927	9.6848	9.60841	9.60724	9.46765	9.57827	9.47068
Q3UZG4;P31230	Aminoacyl tRNA synthase complex-interacting multifunctional protein 1;Endothelial monocyte-activating polypeptide 2	Aimp1	0.959342	1.37558	0.829857	0.216608	8.83149	8.68934	8.6918	8.49676	8.66279	8.63612	8.76904	8.56935	8.90623	8.97101	8.66476	8.72133
P31786;Q4VWZ5;D3Z563	Acyl-CoA-binding protein	Dbi	1.29355	1.72826	0.147554	0.0403861	9.30302	9.12775	9.37289	9.24125	9.32226	9.35574	9.49828	9.31576	9.68179	9.5476	9.33449	9.43146
P31938	Dual specificity mitogen-activated protein kinase kinase 1	Map2k1	0.807187	0.75582	0.39534	0.124421	8.25669	8.05042	8.00762	8.22074	8.23406	8.0202	7.84103	8.06807	7.96223	8.01284	7.98058	8.09349
P32020	Non-specific lipid-transfer protein	Scp2	1.0293	0.889611	0.889668	0.535219	7.67359	7.82132	7.90547	8.00147	7.8827	7.71152	7.93714	7.92066	7.74915	7.78125	7.76936	7.8989
P32037	Solute carrier family 2, facilitated glucose transporter member 3	Slc2a3	0.787972	0.497764	0.456832	0.0702316	8.11783	8.17423	8.05774	8.3656	8.10469	7.95923	7.86198	8.37555	7.66309	7.69348	7.97873	8.1682
P32067	Lupus La protein homolog	Ssb	1.1976	1.29537	0.05582	0.0153974	8.63779	8.54589	8.58708	8.52806	8.61589	8.65657	8.71482	8.6248	8.73805	8.71404	8.64703	8.64927
P32233	Developmentally-regulated GTP-binding protein 1	Drg1	0.989826	1.13375	0.904228	0.293552	7.97048	7.92429	7.85252	7.94161	7.97892	7.9282	7.90495	7.85907	8.07697	7.99965	7.89061	7.93975
P32507	Nectin-2	Pvrl2	0.892855	0.856597	0.309861	0.426816	7.98324	8.04387	7.96574	8.08508	7.89326	7.99868	7.93704	8.05208	7.75992	8.02469	7.92238	8.10206
P32883	GTPase KRas;GTPase KRas, N-terminally processed	Kras	0.338306	1.79208	0.404864	0.665126	7.8852	6.3	7.75152	6.3	6.3	6.3	7.45396	6.3	7.49901	6.3	7.77835	7.67279
P32921	Tryptophan--tRNA ligase, cytoplasmic;T1-TrpRS;T2-TrpRS	Wars	0.959888	1.24567	0.773738	0.053551	8.45532	8.32956	8.34376	8.35539	8.49307	8.30114	8.25457	8.36414	8.53963	8.46428	8.40524	8.45649
P33174	Chromosome-associated kinesin KIF4	Kif4	1.24574	1.21375	0.108516	0.226696	7.85914	7.8868	7.99868	7.91706	7.90738	8.02313	8.10565	8.00724	8.12241	7.92721	8.05884	7.88973
P33215	Protein NEDD1	Nedd1	0.464697	0.752586	0.389713	0.758143	7.51868	6.3	6.3	7.15082	6.3	6.3	6.3	7.03818	6.3	6.3	7.11019	7.06554
P33609	DNA polymerase alpha catalytic subunit	Pola1	0.89241	0.901277	0.516858	0.353337	7.87532	7.81913	7.71372	7.78606	7.92469	7.74639	7.62787	7.69754	7.78677	7.81525	7.72861	7.68305
P33610	DNA primase large subunit	Prim2	1.13079	1.2013	0.13466	0.112326	7.5937	7.51938	7.54114	7.51833	7.62026	7.65359	7.53849	7.57374	7.66434	7.70813	7.53464	7.58405
P33611;Q8C2T6;A0A494B956;A0A494B9D2	DNA polymerase alpha subunit B	Pola2	0.960148	1.04657	0.722431	0.681188	7.76691	7.61577	7.69338	7.61329	7.72314	7.59295	7.61661	7.686	7.77247	7.68319	7.66013	7.65263
P34022;H7BX22	Ran-specific GTPase-activating protein	Ranbp1	0.858131	0.813808	0.623402	0.287272	8.95411	8.8019	8.61613	8.85318	9.02698	8.68136	8.51219	8.73899	8.68702	8.65023	8.75352	8.77663
P35235	Tyrosine-protein phosphatase non-receptor type 11	Ptpn11	0.474902	1.23817	0.440785	0.238622	7.81688	7.88872	7.65342	7.77566	7.95329	7.82226	7.76554	6.3	7.98219	7.93168	7.75134	7.84058
P35276;D3YWL1;D3YW33	Ras-related protein Rab-3D	Rab3d	0.820322	0.326248	0.331143	0.037444	6.86439	7.16673	7.06251	7.19165	7.08063	6.93235	6.97362	6.95461	6.3	6.3	6.79982	6.93964
P35278;Q8C266	Ras-related protein Rab-5C	Rab5c	1.02264	0.963598	0.794725	0.774726	8.78257	8.85541	8.92645	8.91239	8.85626	8.92109	8.86759	8.87076	8.73807	8.84542	8.93744	8.89147
P35279;D3YV69;P61294	Ras-related protein Rab-6A;Ras-related protein Rab-6B	Rab6a;Rab6b	0.97058	0.748739	0.791378	0.258221	8.55987	8.69349	8.69017	8.74284	8.64947	8.69139	8.58954	8.7041	8.28601	8.55225	8.71378	8.63166
P35282	Ras-related protein Rab-21	Rab21	0.856029	0.820504	0.1778	0.146532	8.12261	8.12496	8.07262	8.27455	8.09583	8.08354	8.08368	8.06164	8.10517	8.10452	8.05165	7.98972
P35283;A2CG35	Ras-related protein Rab-12	Rab12	1.12774	1.00414	0.355797	0.97563	7.77065	7.88196	7.84656	7.66687	7.79488	7.89887	7.83492	7.84619	7.71498	7.84628	7.77701	7.83494
P35285;A2ARZ7	Ras-related protein Rab-22A	Rab22a	2.23715	0.488497	0.368533	0.594724	6.3	7.66835	7.77889	7.66217	7.52047	7.76079	7.87216	7.65477	6.3	6.3	7.76848	7.79637
P35288;M0QWL7;Q9D4I9	Ras-related protein Rab-23	Rab23	0.0672442	0.0642281	0.0183635	0.0135855	7.79837	7.87464	7.80574	7.86918	7.75855	6.3	6.3	6.3	6.3	7.67883	6.3	6.3
P35456;A0A0U1RNN0	Urokinase plasminogen activator surface receptor	Plaur	0.358417	0.133973	0.339433	0.126356	7.94524	8.07682	7.96775	8.09847	8.08679	7.88162	6.3	8.03743	6.3	8.0381	6.3	7.95825
P35486	Pyruvate dehydrogenase E1 component subunit alpha, somatic form, mitochondrial	Pdha1	1.0467	1.06943	0.750714	0.707502	8.46696	8.68536	8.71156	8.63287	8.6011	8.70858	8.62348	8.64287	8.51859	8.64526	8.69978	8.74974
P35550	rRNA 2-O-methyltransferase fibrillarin	Fbl	1.11366	1.1887	0.3737	0.184532	9.03551	9.1172	9.13175	9.14205	9.03242	9.16038	9.20093	9.21979	9.23987	9.06922	9.26145	9.15625
P35564	Calnexin	Canx	1.0054	0.955579	0.963146	0.626965	9.32218	9.39257	9.46895	9.46841	9.32027	9.47716	9.42964	9.43439	9.35639	9.39171	9.43323	9.39185
P35585	AP-1 complex subunit mu-1	Ap1m1	1.35952	1.31939	0.0474539	0.0969882	7.94943	7.87153	7.92473	7.90238	8.01267	8.14672	7.91736	8.10486	8.1013	7.85905	8.0574	8.1118
P35700;B1AXW5;B1AXW6;B1AXW4	Peroxiredoxin-1	Prdx1	0.809873	0.787245	0.300455	0.0276197	9.12681	9.13701	9.02391	9.14492	9.21259	9.00514	8.84306	9.00552	8.9485	8.99047	9.04727	9.03084
P35821	Tyrosine-protein phosphatase non-receptor type 1	Ptpn1	0.856766	0.73162	0.0617757	0.0412723	8.52762	8.57904	8.48147	8.59927	8.49823	8.49055	8.44293	8.48714	8.3429	8.3241	8.47738	8.50017
P35951;A0A1L1SRE8	Low-density lipoprotein receptor	Ldlr	1.01057	1.12426	0.911435	0.190037	8.31154	8.35282	8.43903	8.30198	8.28439	8.38661	8.37521	8.37745	8.36814	8.41375	8.43543	8.39152
P35979	60S ribosomal protein L12	Rpl12	0.987857	1.21094	0.878667	0.0846618	9.10209	9.05169	9.13027	9.01132	9.05953	9.03571	9.12753	9.05138	9.22178	9.19273	9.1233	9.09005
P35980;A0A1B0GSS8;A0A1B0GQU8;A0A1B0GSA8;A0A1B0GSF7	60S ribosomal protein L18	Rpl18	1.29403	1.62632	0.0360209	0.0117203	9.07573	9.04525	9.13624	9.09691	9.15439	9.18378	9.30937	9.15436	9.41767	9.37186	9.21775	9.19167
P36371	Antigen peptide transporter 2	Tap2	1.13322	0.962362	0.241809	0.683659	7.47991	7.54586	7.6289	7.53131	7.52802	7.61181	7.59844	7.66498	7.49135	7.54636	7.49212	7.58951
P36552	Oxygen-dependent coproporphyrinogen-III oxidase, mitochondrial	Cpox	0.880925	0.903495	0.149409	0.517464	8.25402	8.21669	8.1831	8.32605	8.18859	8.16289	8.18287	8.22526	8.08895	8.13402	8.24005	8.34054
P37040;Q05DV1	NADPH--cytochrome P450 reductase	Por	0.947296	0.820103	0.277649	0.059538	8.81844	8.84922	8.85708	8.79126	8.81653	8.81989	8.76756	8.81796	8.65374	8.76827	8.81475	8.7347
P38060	Hydroxymethylglutaryl-CoA lyase, mitochondrial	Hmgcl	0.979582	0.392662	0.897658	0.302593	7.63011	7.90175	7.82909	7.71773	7.72401	7.71211	7.84219	7.76453	6.3	7.7374	7.6665	7.75086
P38647	Stress-70 protein, mitochondrial	Hspa9	0.940045	0.947091	0.602129	0.661473	9.57697	9.7542	9.72519	9.68627	9.57178	9.69862	9.69352	9.6713	9.56679	9.69753	9.6658	9.71808
P39098;A0A0G2JGT9	Mannosyl-oligosaccharide 1,2-alpha-mannosidase IB	Man1a2	0.514562	0.679536	0.381944	0.648181	7.35353	7.38297	7.75552	7.30075	7.39452	7.42584	7.51816	6.3	7.57656	7.78605	7.45902	6.3
P39689	Cyclin-dependent kinase inhibitor 1	Cdkn1a	2.31944	6.16303	0.513355	0.0925393	7.60367	6.3	7.71686	6.3	6.3	7.62415	7.73513	7.7228	7.87154	7.77665	7.71507	7.71645
P40124	Adenylyl cyclase-associated protein 1	Cap1	0.943851	0.878437	0.769493	0.281568	8.67053	8.54447	8.47735	8.62764	8.72022	8.58741	8.38468	8.52731	8.5331	8.48818	8.49669	8.57686
P40142;A0A286YE28	Transketolase	Tkt	0.988209	1.05776	0.914683	0.596586	8.88739	8.81897	8.76565	8.84305	8.92212	8.8253	8.73439	8.81263	8.94881	8.85866	8.78205	8.82308
P40201;Q8C7Q2	Chromodomain-helicase-DNA-binding protein 1	Chd1	0.93394	1.0443	0.585564	0.827505	7.53026	7.51953	7.37865	7.36408	7.35288	7.47318	7.40417	7.44358	7.63797	7.36858	7.52221	7.33905
P40237	CD82 antigen	Cd82	3.41298	12.1944	0.355918	0.134033	6.3	6.3	6.3	6.3	6.3	6.3	6.3	8.43254	6.3	8.44298	6.3	8.50166
P40240	CD9 antigen	Cd9	2.71338	0.138767	0.534622	0.13566	7.89097	6.3	6.3	8.13988	6.3	8.02473	8.06036	7.9798	6.3	6.3	6.3	6.3
P40336	Vacuolar protein sorting-associated protein 26A	Vps26a	1.00116	1.14559	0.989452	0.236009	7.98399	7.85385	7.90138	7.89049	7.95392	7.94242	7.85435	7.88101	8.04774	7.87913	7.98965	7.9493
P41105	60S ribosomal protein L28	Rpl28	1.30212	1.56863	0.0234795	0.004074	8.92269	8.95088	8.93253	8.94482	9.00126	9.01941	9.16376	9.0251	9.23322	9.17041	9.0389	9.09047
P41233	ATP-binding cassette sub-family A member 1	Abca1	1.03327	0.839768	0.803483	0.492251	7.61202	7.60809	7.75376	7.52164	7.7109	7.63489	7.61704	7.58951	7.28278	7.59378	7.7071	7.60847
P42128;A0A0G2JG71	Forkhead box protein K1	Foxk1	0.937196	0.785233	0.408314	0.0947425	7.61488	7.71812	7.67451	7.62678	7.57281	7.66955	7.62709	7.65216	7.56586	7.46869	7.68196	7.49777
P42208;E9Q3V6;F6WYM0;D3YYB1;D3Z3C0	Septin-2	2021-09-02	0.911228	1.07517	0.253635	0.501962	8.82034	8.78472	8.81367	8.71388	8.69091	8.79166	8.73821	8.75033	8.70897	8.878	8.82793	8.8436
P42227;B7ZC18	Signal transducer and activator of transcription 3;Signal transducer and activator of transcription	Stat3	0.732874	0.72551	0.385428	0.142928	7.89866	7.77348	7.5676	7.85606	8.00221	7.4506	7.58296	7.52014	7.73124	7.54909	7.64439	7.61365
P42230;B2C3G8	Signal transducer and activator of transcription 5A;Signal transducer and activator of transcription	Stat5a	0.547759	1.00832	0.388994	0.961186	7.41479	7.46948	7.2521	7.39585	7.52304	7.30993	6.3	7.35361	7.46659	7.22858	7.41672	7.43473
P42232	Signal transducer and activator of transcription 5B	Stat5b	2.20613	1.10806	0.334661	0.926525	7.78688	7.44915	6.3	7.44481	7.6666	7.47947	7.57835	7.63094	7.65196	6.3	7.62964	7.5775
P42669	Transcriptional activator protein Pur-alpha	Pura	0.957198	1.1051	0.718591	0.444137	8.14195	8.03096	7.93775	8.04622	8.10078	8.01313	7.9751	7.99189	8.09226	8.16474	8.00762	8.06588
P42703	Leukemia inhibitory factor receptor	Lifr	1.1649	1.08469	0.200249	0.57934	8.26703	8.23183	8.41425	8.38126	8.35518	8.3883	8.39319	8.42285	8.28479	8.29907	8.39138	8.46036
P42932;H3BL49	T-complex protein 1 subunit theta	Cct8	0.890229	0.817426	0.633776	0.214699	9.0859	8.93992	8.79917	8.98446	9.08824	8.89768	8.69296	8.92857	8.85388	8.81151	8.88487	8.90897
P43006;A2APL5;F6ZRK3	Excitatory amino acid transporter 2;Amino acid transporter	Slc1a2	1.70981	1.57578	0.485671	0.576492	7.41177	7.69555	7.38408	6.3	7.33796	7.57201	7.31645	7.49678	7.05146	7.6903	7.45298	7.38664
Q9DCW5;P43024	Cytochrome c oxidase subunit 6A, mitochondrial;Cytochrome c oxidase subunit 6A1, mitochondrial	Cox6a1	1.17937	1.69782	0.569242	0.199791	8.63775	8.51242	8.78066	8.37608	8.50436	8.82194	8.75406	8.51315	8.94515	9.11274	8.53869	8.6299
P43247	DNA mismatch repair protein Msh2	Msh2	1.00468	0.893575	0.986711	0.651897	8.157	7.85791	7.68893	7.88236	8.09202	7.8227	7.82067	7.85892	7.93648	7.78377	7.80097	7.8695
P43274	Histone H1.4	Hist1h1e	1.18376	1.07675	0.586591	0.720021	9.59366	9.91385	9.92259	9.89035	9.61526	9.95566	10.0787	9.96388	9.93778	9.84992	9.87911	9.78211
P43275	Histone H1.1	Hist1h1a	1.17017	1.03563	0.646987	0.872739	9.15048	9.44803	9.51248	9.47979	9.14286	9.47946	9.66923	9.57223	9.47381	9.31454	9.46034	9.40291
P43276	Histone H1.5	Hist1h1b	1.17736	1.15279	0.603372	0.483725	9.21005	9.44328	9.50794	9.5092	9.18503	9.51825	9.6963	9.55451	9.60177	9.43425	9.47141	9.41005
P43277	Histone H1.3	Hist1h1d	1.46094	1.64275	0.384953	0.132935	9.30737	9.63851	9.76311	9.45726	9.30739	9.7183	9.98927	9.80982	9.97613	9.67709	9.6982	9.67711
P45376;D3YVJ7	Aldose reductase	Akr1b1;Akr1b3	0.972759	0.915341	0.885161	0.479186	8.80274	8.69907	8.61473	8.7395	8.85947	8.70547	8.52237	8.72075	8.64579	8.60226	8.74878	8.70555
P45377	Aldose reductase-related protein 2	Akr1b8	0.865911	0.81162	0.492704	0.151163	8.71469	8.8379	8.85109	8.87868	8.883	8.76027	8.85013	8.53886	8.80461	8.70874	8.62202	8.7844
P45878	Peptidyl-prolyl cis-trans isomerase FKBP2	Fkbp2	1.22412	1.34903	0.349364	0.062506	8.14591	8.23507	8.41015	8.29155	8.17705	8.34046	8.4606	8.45588	8.41775	8.41138	8.3604	8.41323
P45952	Medium-chain specific acyl-CoA dehydrogenase, mitochondrial	Acadm	0.999857	0.964538	0.999038	0.797715	8.21564	8.38119	8.34076	8.24145	8.20766	8.30807	8.32695	8.3361	8.17389	8.24596	8.32978	8.36668
P46061	Ran GTPase-activating protein 1	Rangap1	0.887074	0.953668	0.399812	0.53628	8.16581	8.03937	8.07555	8.06013	8.17832	8.01292	7.99299	7.94848	8.09356	8.04899	8.08397	8.03193
P46460	Vesicle-fusing ATPase	Nsf	0.85821	0.787546	0.381297	0.0781563	8.24527	8.17287	8.01343	8.13874	8.21328	8.061	7.96684	8.06356	8.05869	8.0327	8.03443	8.02959
P46467	Vacuolar protein sorting-associated protein 4B	Vps4b	0.95248	1.04687	0.663419	0.720702	8.00134	7.84647	7.8262	7.85167	7.92212	7.86435	7.82095	7.83368	7.90395	7.99507	7.87341	7.83282
P46471;Q8BVQ9	26S protease regulatory subunit 7	Psmc2	0.886117	1.01894	0.354013	0.840836	8.30103	8.28301	8.13098	8.24165	8.24423	8.15017	8.10373	8.24849	8.22544	8.25804	8.25195	8.25382
P46656;A0A1L1STP5	Adrenodoxin, mitochondrial	Fdx1	1.40029	1.48892	0.828226	0.79968	7.90393	8.06476	8.09311	6.3	6.3	8.20572	8.24551	8.19543	6.3	8.24341	8.25477	8.2551
P46664	Adenylosuccinate synthetase isozyme 2	Adss	0.975406	1.18374	0.861428	0.29936	8.5133	8.30406	8.28794	8.29874	8.40819	8.31471	8.33955	8.29833	8.52871	8.39155	8.38081	8.39599
P46737	Lys-63-specific deubiquitinase BRCC36	Brcc3	1.0437	2.04716	0.966696	0.519471	6.3	6.3	7.46939	6.3	6.3	7.5437	6.3	6.3	6.3	6.3	7.49386	7.52014
P46935;A0A571BDN7	E3 ubiquitin-protein ligase NEDD4	Nedd4	0.824425	0.879285	0.447784	0.479524	8.0117	7.8371	7.80074	7.95367	8.08863	7.72761	7.71223	7.73934	8.00013	7.79243	7.74536	7.8418
P46938;G3UYV4;G3UYW7;G3UYA6;G3UY62	Transcriptional coactivator YAP1	Yap1	1.01538	1.09599	0.860804	0.306569	8.15906	8.109	8.0911	8.17482	8.06536	8.14934	8.13316	8.21264	8.25715	8.13149	8.13216	8.1724
P46978	Dolichyl-diphosphooligosaccharide--protein glycosyltransferase subunit STT3A	Stt3a	0.810904	0.631769	0.259	0.0516052	8.22391	8.32767	8.17713	8.37874	8.33678	8.09068	8.10853	8.20734	7.92414	8.00169	8.19879	8.18506
P47199;A0A0A6YXR4;A0A0A6YVS7;V9GXY8	Quinone oxidoreductase	Cryz	0.895389	0.742678	0.481709	0.240138	8.5505	8.7188	8.41745	8.54622	8.52796	8.50334	8.46662	8.5431	8.22552	8.39386	8.52711	8.56969
P47713;Q9DBX5	Cytosolic phospholipase A2;Phospholipase A2;Lysophospholipase	Pla2g4a	0.940018	0.938725	0.660917	0.553546	7.8601	7.79145	7.73304	7.81991	7.89295	7.7635	7.64242	7.79817	7.84481	7.72478	7.7045	7.82056
P47738;A0A0G2JEU1	Aldehyde dehydrogenase, mitochondrial	Aldh2	1.04373	1.06529	0.780948	0.65304	9.21683	9.43303	9.40161	9.29137	9.24067	9.39454	9.4215	9.36046	9.2821	9.35894	9.41915	9.39252
P47753;Q5RKN9	F-actin-capping protein subunit alpha-1	Capza1	1.0025	1.0259	0.978817	0.798353	8.68309	8.61456	8.63738	8.70629	8.65745	8.65473	8.58616	8.74731	8.64113	8.59004	8.75651	8.69807
P47754;D6RCW7	F-actin-capping protein subunit alpha-2	Capza2	1.0179	1.06186	0.941593	0.751502	7.54617	7.46202	7.66987	7.81871	7.80092	7.51148	7.66039	7.5548	7.65025	7.67668	7.61665	7.65746
P47758	Signal recognition particle receptor subunit beta	Srprb	1.11537	1.60165	0.57822	0.00670538	8.1229	8.25222	8.29117	8.25753	8.07313	8.37195	8.28643	8.38198	8.50018	8.44795	8.45533	8.33864
P47791	Glutathione reductase, mitochondrial	Gsr	0.359457	0.284725	0.301036	0.178335	7.93145	7.94903	7.86391	7.9118	7.97937	7.77856	6.3	7.82086	7.79147	7.74047	7.64196	6.3
P47809;B1ATL6	Dual specificity mitogen-activated protein kinase kinase 4	Map2k4	0.949976	0.893639	0.85886	0.583895	7.63893	7.59891	7.37138	7.72872	7.84065	7.4675	7.45968	7.48096	7.60486	7.4394	7.5202	7.57813
P47811;A0A3B2WB60	Mitogen-activated protein kinase 14	Mapk14	1.00261	0.844196	0.990132	0.338707	8.05972	7.86886	7.75992	7.84978	8.05262	7.89614	7.77177	7.82227	7.79269	7.72888	7.87364	7.84883
P47856	Glutamine--fructose-6-phosphate aminotransferase [isomerizing] 1	Gfpt1	0.805818	1.02712	0.461866	0.848234	8.10161	7.91525	7.86	8.02861	8.14286	7.83289	7.63108	7.9236	7.99108	8.04324	7.95031	7.96732
P47857	ATP-dependent 6-phosphofructokinase, muscle type	Pfkm	1.06414	1.12539	0.558968	0.215529	7.90918	7.83166	7.79056	7.84258	7.93378	7.82098	7.79631	7.93092	7.97012	7.85649	7.84988	7.9027
P47880	Insulin-like growth factor-binding protein 6	Igfbp6	1.21139	1.30744	0.496159	0.107435	8.14164	8.25554	8.38367	8.16397	8.03205	8.42768	8.48659	8.33163	8.35516	8.36894	8.40927	8.27713
P47911	60S ribosomal protein L6	Rpl6	1.0424	1.25281	0.747818	0.0918464	9.25727	9.15691	9.24125	9.09868	9.215	9.19684	9.30123	9.11317	9.351	9.33041	9.22814	9.23608
P47915;W4VSN7;A0A1L1SS27;A0A1L1STJ3	60S ribosomal protein L29	Rpl29;Gm3550	1.41208	1.71041	0.00797945	0.00124847	9.16095	9.12503	9.1726	9.20022	9.25066	9.35228	9.39456	9.26074	9.49041	9.42487	9.35549	9.32044
P47941;A0A338P6Q0;A0A338P675	Crk-like protein	Crkl	1.08025	0.471985	0.713467	0.43363	7.91615	7.86443	7.71434	7.53914	7.82362	7.79207	7.73555	7.81691	6.3	7.86016	7.70484	7.86477
P47962	60S ribosomal protein L5	Rpl5	1.15454	1.48899	0.171197	0.00281819	9.18862	9.10034	9.14548	9.16462	9.20082	9.20025	9.30931	9.1383	9.36747	9.37862	9.25268	9.29186
P47963	60S ribosomal protein L13	Rpl13	1.13173	1.44268	0.346001	0.0243735	9.13261	9.09701	9.13707	9.01712	9.03326	9.14607	9.24925	9.1702	9.36101	9.30083	9.1799	9.17875
P47968	Ribose-5-phosphate isomerase	Rpia	0.198045	0.0889186	0.204463	0.0241574	7.75522	7.68798	6.3	7.66083	7.69108	6.3	6.3	6.3	6.3	6.3	6.3	6.3
P48024;A0A1L1SSA3;Q9CXU9;J3QN87	Eukaryotic translation initiation factor 1;Eukaryotic translation initiation factor 1b	Eif1;Eif1b	1.00659	0.975133	0.950057	0.8103	9.00126	8.95274	8.95047	8.82362	8.93122	8.94645	8.98291	8.87893	8.97775	8.89077	8.93048	8.88536
P48036	Annexin A5	Anxa5	0.877917	0.769718	0.578461	0.114225	9.47503	9.35083	9.22214	9.26105	9.4915	9.23815	9.12218	9.23104	9.17464	9.26214	9.16584	9.25176
P48428;A0A1Y7VJ48	Tubulin-specific chaperone A	Tbca	1.01901	1.15202	0.896469	0.253359	8.59364	8.4325	8.41522	8.48783	8.60182	8.51575	8.3921	8.45225	8.61302	8.55656	8.4844	8.52107
P48678	Prelamin-A/C;Lamin-A/C	Lmna	1.05511	0.778526	0.783741	0.183371	9.25888	9.50211	9.41148	9.54997	9.33256	9.45324	9.45303	9.5768	9.3735	9.23882	9.37925	9.29596
P48722;E0CY23	Heat shock 70 kDa protein 4L	Hspa4l	1.11826	1.17251	0.430352	0.236654	7.80188	7.6752	7.62877	7.79678	7.85664	7.75485	7.68098	7.80433	7.84621	7.74851	7.73943	7.84496
P48754	Breast cancer type 1 susceptibility protein homolog	Brca1	1.27462	0.272369	0.3258	0.126908	7.24398	7.4638	7.56019	7.32187	7.30623	7.58722	7.60471	7.5132	6.3	6.3	7.4781	7.25237
P48758	Carbonyl reductase [NADPH] 1	Cbr1	1.02894	1.08367	0.703407	0.387431	8.241	8.18893	8.15609	8.16298	8.26618	8.15512	8.17371	8.20355	8.28706	8.25559	8.13969	8.20626
P48760;A2AK70;A0A0A6YX96	Folylpolyglutamate synthase, mitochondrial	Fpgs	0.97411	1.17574	0.935931	0.533156	7.79697	8.05346	8.25785	7.93134	7.9952	8.13194	8.13411	7.7328	8.00565	8.19684	8.03858	8.0798
P49070	Calcium signal-modulating cyclophilin ligand	Camlg	1	3.30445	#VALUE!	0.134	6.3	6.3	6.3	6.3	6.3	6.3	6.3	6.3	6.3	7.34745	7.32895	6.3
P49138	MAP kinase-activated protein kinase 2	Mapkapk2	0.835513	0.817193	0.360363	0.253528	8.27021	8.08771	8.03894	8.26399	8.23042	7.98636	8.07704	8.05484	8.17621	8.0443	8.01216	8.07748
P49312;Q5EBP8	Heterogeneous nuclear ribonucleoprotein A1;Heterogeneous nuclear ribonucleoprotein A1, N-terminally processed	Hnrnpa1	0.948854	0.997659	0.439712	0.974712	9.43884	9.39879	9.34465	9.41549	9.37442	9.35214	9.43087	9.34914	9.42899	9.43096	9.40285	9.3309
P49452	Centromere protein C	Cenpc	1.16636	1.17482	0.602341	0.459457	7.24341	7.51522	7.46864	7.49286	7.21184	7.4767	7.67786	7.62106	7.65273	7.35711	7.53227	7.45791
P49586;D3Z3T5	Choline-phosphate cytidylyltransferase A	Pcyt1a	0.768993	0.320734	0.727797	0.269064	7.08368	7.02144	7.59044	7.86282	7.28517	6.98973	6.88425	7.94292	6.3	6.3	7.31702	7.66595
P49717	DNA replication licensing factor MCM4	Mcm4	0.95382	1.0011	0.446793	0.983593	8.67053	8.63531	8.63758	8.67237	8.60946	8.61263	8.60888	8.7027	8.70733	8.63836	8.61388	8.65813
P49718	DNA replication licensing factor MCM5	Mcm5	1.14512	1.10547	0.10929	0.272437	8.27082	8.19237	8.16859	8.24692	8.30389	8.32272	8.2392	8.24829	8.33949	8.22932	8.26453	8.21953
P49722;Q8BKE0	Proteasome subunit alpha type-2	Psma2	1.08557	1.15359	0.19911	0.181238	8.31294	8.24662	8.30038	8.21378	8.31207	8.27976	8.30617	8.31836	8.40654	8.31008	8.24792	8.35738
P49769	Presenilin-1;Presenilin-1 NTF subunit;Presenilin-1 CTF subunit;Presenilin-1 CTF12	Psen1	3.49904	1	0.134187	#VALUE!	6.3	6.3	6.3	6.3	7.35987	6.3	7.41592	6.3	6.3	6.3	6.3	6.3
P49935;A0A087WR20;D3Z437	Pro-cathepsin H;Cathepsin H mini chain;Cathepsin H;Cathepsin H heavy chain;Cathepsin H light chain	Ctsh	1.04413	1.25711	0.763404	0.142129	7.2826	7.32069	7.50046	7.29981	7.39761	7.35033	7.43876	7.29188	7.39208	7.53391	7.44903	7.42602
P49962;D3YZX8	Signal recognition particle 9 kDa protein	Srp9	1.10343	3.43859	0.946058	0.252932	6.3	7.9213	8.0596	7.96691	6.3	7.99283	8.07744	8.04852	8.21519	8.12665	8.00664	8.04485
P50247	Adenosylhomocysteinase	Ahcy	0.919574	0.899769	0.61883	0.302831	9.16681	9.04739	8.99177	9.10571	9.19692	9.05446	8.92307	8.99158	9.05127	8.99294	9.02255	9.06145
P50285	Dimethylaniline monooxygenase [N-oxide-forming] 1	Fmo1	0.921137	0.782656	0.250515	0.0265313	8.3878	8.49948	8.43677	8.44415	8.38851	8.45212	8.40599	8.37887	8.25118	8.35729	8.37273	8.36129
P50396	Rab GDP dissociation inhibitor alpha	Gdi1	0.812509	0.912774	0.214088	0.467767	8.21328	8.09566	8.02259	8.05404	8.13637	7.93343	7.92387	8.03121	8.14513	8.02849	8.03254	8.02086
P50431;G3UZ26;G3UYY1	Serine hydroxymethyltransferase, cytosolic;Serine hydroxymethyltransferase	Shmt1	0.825497	1.28469	0.535145	0.29596	8.06356	7.68658	7.86286	7.87033	7.95091	7.84262	7.86232	7.49435	8.10302	8.01878	7.83796	7.95877
P50516;D3Z1B9	V-type proton ATPase catalytic subunit A	Atp6v1a	1.03396	1.13493	0.71557	0.184326	8.41572	8.34815	8.47979	8.48633	8.39985	8.42857	8.47506	8.48453	8.5083	8.48914	8.43815	8.51428
P50518;A0A0N4SW07;A0A0N4SW34	V-type proton ATPase subunit E 1	Atp6v1e1	1.0448	1.02496	0.414584	0.64884	8.26708	8.32247	8.25431	8.31892	8.278	8.33576	8.32424	8.3009	8.28934	8.33947	8.27474	8.30205
P50543	Protein S100-A11	S100a11	0.663577	0.585763	0.204024	0.0228951	8.86787	8.65146	8.82953	8.55074	8.82394	8.55799	8.43294	8.3723	8.47051	8.52276	8.51743	8.45978
P50544;B1AR28	Very long-chain specific acyl-CoA dehydrogenase, mitochondrial	Acadvl	1.13553	1.19888	0.27967	0.218698	8.08418	8.24197	8.19346	8.14783	8.13516	8.26543	8.27524	8.2124	8.154	8.3746	8.23697	8.21698
P50580	Proliferation-associated protein 2G4	Pa2g4	0.945285	0.938366	0.681514	0.401088	9.05767	8.97944	8.94223	9.06228	9.1185	8.974	8.88651	8.96485	8.9979	8.96518	8.9754	8.99263
P51125;A0A338P6J9;Q8CE80;Q921U7;Q8C281;Q8CE04	Calpastatin	Cast	0.956006	0.897656	0.815126	0.521596	7.85493	7.91391	7.89093	7.99564	7.9752	7.776	7.76331	8.06273	7.84449	7.71361	8.01326	7.89649
P51150	Ras-related protein Rab-7a	Rab7a	1.06383	0.90765	0.365381	0.268194	8.67809	8.73052	8.75176	8.7565	8.71114	8.80954	8.74043	8.76324	8.60702	8.68264	8.74336	8.71552
P51174;A0A0R4J083	Long-chain specific acyl-CoA dehydrogenase, mitochondrial	Acadl	0.932556	0.851717	0.444963	0.332785	9.3134	9.33832	9.33106	9.233	9.25161	9.32535	9.20455	9.31296	9.08218	9.18619	9.32862	9.33997
P51175;A0A0A6YX50	Protoporphyrinogen oxidase	Ppox	0.894575	0.890112	0.380344	0.398346	8.15002	8.37064	8.3138	8.20758	8.20232	8.18735	8.23475	8.22409	8.1611	8.27722	8.2058	8.19571
P51432;Q8C8I0	1-phosphatidylinositol 4,5-bisphosphate phosphodiesterase beta-3	Plcb3	1.22357	1.35195	0.103132	0.0352787	7.50245	7.51925	7.63763	7.5952	7.56666	7.63321	7.69843	7.70675	7.75636	7.75667	7.64967	7.61568
P51612	DNA repair protein complementing XP-C cells homolog	Xpc	0.849642	0.874028	0.495032	0.357576	7.72155	7.88946	7.81818	7.9741	7.53759	7.87662	7.83422	7.8718	7.78858	7.72694	7.83657	7.81729
P51655	Glypican-4;Secreted glypican-4	Gpc4	2.61519	2.92624	0.370849	0.320182	6.3	8.04037	7.96399	8.03326	7.9733	7.87105	8.1184	8.04489	7.9371	8.12584	8.07606	8.06386
P51660	Peroxisomal multifunctional enzyme type 2;(3R)-hydroxyacyl-CoA dehydrogenase;Enoyl-CoA hydratase 2	Hsd17b4	1.04971	1.28925	0.674268	0.0595093	8.36706	8.29037	8.46067	8.28153	8.3055	8.41358	8.39175	8.37308	8.41066	8.51809	8.47252	8.43971
P51855;Q3UEE2	Glutathione synthetase	Gss	0.964808	0.91053	0.818859	0.454201	7.41479	7.33021	7.46069	7.53676	7.56089	7.34376	7.37044	7.40512	7.45116	7.3772	7.3285	7.42277
P51859;E0CXA0	Hepatoma-derived growth factor	Hdgf	1.19006	1.0828	0.327518	0.624809	7.79456	7.89506	7.83409	7.64139	7.76964	7.8804	7.83084	7.98651	7.83906	7.72435	7.91743	7.82246
P51863	V-type proton ATPase subunit d 1	Atp6v0d1	1.00811	0.948889	0.896776	0.620874	8.27344	8.35372	8.32422	8.33963	8.28414	8.32108	8.3229	8.37692	8.18038	8.34713	8.32897	8.34339
P51881	ADP/ATP translocase 2;ADP/ATP translocase 2, N-terminally processed	Slc25a5	1.15144	0.96875	0.329131	0.781777	9.15773	9.30001	9.29726	9.33205	9.23545	9.42583	9.37825	9.29248	9.17814	9.30436	9.27272	9.27667
P51949	CDK-activating kinase assembly factor MAT1	Mnat1	0.53995	2.68548	0.355918	0.27162	7.37059	6.3	6.3	6.3	6.3	6.3	6.3	6.3	7.21901	7.21722	7.25044	6.3
P52196	Thiosulfate sulfurtransferase	Tst	1.01216	0.838688	0.859839	0.219396	7.97213	8.10592	8.0308	8.03145	8.0421	8.03523	8.02346	8.06051	7.8239	7.95302	8.0192	8.03858
P52293	Importin subunit alpha-1	Kpna2	1.19224	1.12705	0.0328724	0.28113	8.44567	8.42213	8.44028	8.36095	8.53709	8.49188	8.50353	8.44198	8.55731	8.44468	8.50132	8.37348
P52431;D6RFB8	DNA polymerase delta catalytic subunit;DNA polymerase	Pold1	0.790249	0.597495	0.370013	0.028067	7.68265	7.62131	7.48237	7.67244	7.71276	7.51262	7.25749	7.56697	7.24893	7.33445	7.44703	7.5337
P52432;D3Z7Q8;G3UX92;G3UXX5;D3Z3D6	DNA-directed RNA polymerases I and III subunit RPAC1	Polr1c	0.888147	0.924888	0.451022	0.306716	7.67041	7.65066	7.68224	7.78007	7.79612	7.63012	7.51918	7.63188	7.67788	7.63487	7.6722	7.66278
P52479	Ubiquitin carboxyl-terminal hydrolase 10	Usp10	0.913782	0.913323	0.363793	0.410057	7.98421	7.87636	7.87658	7.94426	7.95746	7.81469	7.86465	7.88798	7.95222	7.78407	7.90867	7.87894
P52480	Pyruvate kinase PKM	Pkm	0.780745	0.750194	0.276935	0.0801442	9.493	9.29809	9.25607	9.43455	9.4508	9.23674	9.10968	9.25452	9.22466	9.22675	9.22521	9.30578
P52633	Signal transducer and transcription activator 6	Stat6	0.882229	0.932358	0.527317	0.628462	7.66649	7.58649	7.43085	7.66363	7.68441	7.4335	7.44224	7.56962	7.58136	7.59518	7.49287	7.55638
P52825	Carnitine O-palmitoyltransferase 2, mitochondrial	Cpt2	0.897382	0.825732	0.348771	0.350267	8.04234	8.22034	8.13418	8.22683	8.09412	8.14703	8.07273	8.12172	7.86537	8.12678	8.13114	8.16776
P52875	Transmembrane protein 165	Tmem165	1.1586	0.939152	0.061114	0.302958	7.73435	7.82522	7.80528	7.73221	7.83396	7.87599	7.83454	7.8083	7.75307	7.73869	7.74794	7.7483
P53395	Lipoamide acyltransferase component of branched-chain alpha-keto acid dehydrogenase complex, mitochondrial	Dbt	1.02057	1.14938	0.89675	0.412356	8.13085	8.29146	8.35959	8.14993	8.15448	8.30153	8.29341	8.21777	8.18789	8.35162	8.27161	8.36256
P53568	CCAAT/enhancer-binding protein gamma	Cebpg	1.97971	1.56644	0.473565	0.640841	7.68132	7.96236	7.82039	6.3	7.66725	7.80066	7.63644	7.84613	7.7716	7.41589	7.8281	7.52813
P53569;A0A0R4J046	CCAAT/enhancer-binding protein zeta	Cebpz	1.04775	1.02902	0.531493	0.773545	7.80678	7.7944	7.83615	7.86642	7.79273	7.81549	7.86918	7.90739	7.8381	7.73846	7.92262	7.85428
P53690;A0A286YED2	Matrix metalloproteinase-14	Mmp14	2.25263	2.25103	0.423155	0.423281	7.97225	6.3	8.00095	7.79837	7.76173	7.85762	7.94153	7.92145	7.81313	7.98013	7.82745	7.8604
P53702	Cytochrome c-type heme lyase	Hccs	0.850919	0.761709	0.287752	0.0818888	7.85995	7.9815	7.84467	7.99049	7.74039	7.937	7.80656	7.91222	7.68633	7.79561	7.86786	7.85397
Q8JZZ5;P53811	Phosphatidylinositol transfer protein beta isoform	Pitpnb	0.384425	0.932544	0.305014	0.687325	7.84173	7.80937	7.79966	7.83544	7.85886	7.70695	6.3	7.75964	7.99699	7.72272	7.6771	7.76805
P53986	Monocarboxylate transporter 1	Slc16a1	1.16475	1.106	0.331453	0.288423	7.97122	8.1274	8.10507	8.0735	7.99692	8.18845	8.1184	8.23835	8.0717	8.13609	8.11123	8.13319
P53994	Ras-related protein Rab-2A	Rab2a	0.858404	0.560965	0.466109	0.0273514	8.39171	8.41677	8.25551	8.50523	8.49889	8.3011	8.16944	8.33457	7.97104	8.08938	8.28049	8.22407
P53995;A2ATQ5	Anaphase-promoting complex subunit 1	Anapc1	1.0133	0.882743	0.874466	0.365574	8.06108	7.9995	8.0406	8.03003	8.05038	7.95091	8.10704	8.04583	8.13437	7.93578	7.95632	7.88808
P54071	Isocitrate dehydrogenase [NADP], mitochondrial	Idh2	0.919708	0.819206	0.44065	0.266902	9.22414	9.34743	9.26979	9.3167	9.29077	9.29135	9.14907	9.28149	9.03193	9.16912	9.30402	9.30657
Q75WC0;P54099;A0A0J9YU03;D6RIP1	DNA polymerase subunit gamma-1	Polg	0.292142	0.488819	0.116113	0.290273	7.06326	7.15482	7.65967	7.2465	7.26879	7.11783	6.3	6.3	6.3	7.35742	7.1991	7.02432
P54116	Erythrocyte band 7 integral membrane protein	Stom	1.16482	1.17072	0.524306	0.521234	7.53057	7.68934	7.8515	7.93182	7.70206	7.82637	7.84496	7.89489	7.69058	7.86555	7.81609	7.90482
P54227;D3Z5N2;D3Z1Z8	Stathmin	Stmn1	0.979022	0.933783	0.928608	0.702482	8.68454	8.56606	8.33973	8.59344	8.72962	8.51336	8.45708	8.44688	8.54596	8.51052	8.48763	8.52064
P54276	DNA mismatch repair protein Msh6	Msh6	1.03908	1.09458	0.75315	0.539456	7.92727	7.77765	7.70813	7.76052	7.8656	7.78842	7.78875	7.79741	7.93834	7.83222	7.76503	7.79498
P54728	UV excision repair protein RAD23 homolog B	Rad23b	0.853118	0.872533	0.598724	0.553133	8.11893	7.98261	7.7515	8.06692	8.05896	7.97721	7.63524	7.97259	7.98583	7.79013	7.90789	7.99924
P54731	FAS-associated factor 1	Faf1	0.92605	1.27314	0.939441	0.749034	7.77949	6.3	7.18463	7.36936	7.57966	7.25785	6.3	7.36252	7.28691	7.32625	7.21344	7.22639
P54761;Q8C8K1;E9PWK7	Ephrin type-B receptor 4;Receptor protein-tyrosine kinase	Ephb4	1.04129	1.10314	0.674999	0.356318	7.45097	7.5641	7.49404	7.5429	7.52857	7.51179	7.46746	7.61448	7.48136	7.52827	7.56968	7.64323
P54775;A0A140LIZ5	26S protease regulatory subunit 6B	Psmc4	0.890591	0.849264	0.498349	0.227195	8.65901	8.58863	8.43616	8.605	8.63464	8.53324	8.38698	8.53267	8.51586	8.43924	8.50466	8.54522
P54822;E9Q242;E9Q3T7	Adenylosuccinate lyase	Adsl	0.861518	0.882296	0.509834	0.501382	8.47103	8.23149	8.15903	8.24229	8.39205	8.17222	8.0993	8.18133	8.30201	8.14245	8.19064	8.2512
P54823	Probable ATP-dependent RNA helicase DDX6	Ddx6	1.14782	1.01216	0.152704	0.877563	8.25421	8.21606	8.1839	8.29126	8.24366	8.37205	8.30423	8.26498	8.30253	8.22868	8.24282	8.1924
P55096;A0A0G2JDI9	ATP-binding cassette sub-family D member 3	Abcd3	0.985158	1.0162	0.861309	0.899029	8.08037	7.91763	8.00706	8.0216	8.03338	7.98122	7.98708	7.99901	7.91884	8.10213	8.05523	7.9784
P55194;A2A5V3;A2A5V2;S4R2D3;A0A2R8W6I7;S4R2T6	SH3 domain-binding protein 1	Sh3bp1	1.07841	0.895027	0.56895	0.461569	7.87118	7.98912	7.95548	7.92349	7.89792	7.88629	8.0937	7.9925	8.02776	7.78479	7.92362	7.81044
P55200	Histone-lysine N-methyltransferase 2A;MLL cleavage product N320;MLL cleavage product C180	Kmt2a	0.545613	0.959874	0.456631	0.885106	7.44658	7.72097	7.60265	7.2528	6.3	7.50393	7.60132	7.56529	7.47702	7.46274	7.65168	7.36042
P55258	Ras-related protein Rab-8A	Rab8a	0.883872	0.6834	0.468147	0.0968986	8.04782	8.06281	8.14523	8.33353	8.12879	8.07642	8.13024	8.03949	8.12542	7.99111	7.9267	7.88486
P55264;A0A286YCD7	Adenosine kinase	Adk	2.18283	3.25509	0.317915	0.168195	6.3	7.52955	7.54658	7.5428	7.50637	7.54045	7.58843	7.63976	7.97796	7.84769	7.51395	7.62958
P55292;F6RM34	Desmocollin-2	Dsc2	1.2721	1.23863	0.178631	0.241338	7.79262	7.7313	7.92706	7.65238	7.77416	7.88918	7.9344	7.92371	7.78535	7.96503	7.91065	7.81409
P55302	Alpha-2-macroglobulin receptor-associated protein	Lrpap1	0.981496	1.07394	0.880973	0.488787	7.64588	7.72948	7.74262	7.82469	7.63015	7.76128	7.71685	7.80195	7.7183	7.81738	7.77552	7.75539
P56135;F8WHP8	ATP synthase subunit f, mitochondrial	Atp5j2	1.237	1.29976	0.481324	0.187313	9.13567	9.30679	9.4582	9.40748	9.15403	9.44209	9.64242	9.43908	9.43564	9.52197	9.39655	9.40943
P56183	Ribosomal RNA processing protein 1 homolog A	Rrp1	1.14794	1.28305	0.38485	0.123323	7.56001	7.62052	7.61181	7.66154	7.59489	7.61854	7.85358	7.62655	7.88907	7.64562	7.65867	7.69351
P56379	6.8 kDa mitochondrial proteolipid	Mp68	1.6286	1.19016	0.025383	0.588554	8.99329	8.72767	8.98935	9.00911	9.20173	9.09142	9.15509	9.11843	8.71581	9.26243	9.07173	8.97186
P56380	Bis(5-nucleosyl)-tetraphosphatase [asymmetrical]	Nudt2	0.458975	0.274433	0.253088	0.0989582	7.44315	7.21748	7.20474	7.50282	7.44077	6.3	6.95472	7.31988	6.3	6.3	7.24447	7.27747
P56382	ATP synthase subunit epsilon, mitochondrial	Atp5e	1.30463	1.72338	0.296481	0.0045119	8.56316	8.58407	8.72942	8.62953	8.479	8.84848	8.90175	8.73891	8.90989	8.93841	8.76537	8.83804
P56390	Cyclin-dependent kinases regulatory subunit 2	Cks2	0.122609	0.859334	0.0637771	0.586385	7.93401	7.46394	7.45096	7.53791	7.8409	6.3	6.3	6.3	7.54704	7.5511	7.50714	7.51818
P56391;A0A140LIU3	Cytochrome c oxidase subunit 6B1	Cox6b1	1.07492	1.34205	0.646128	0.0578853	8.91226	8.83408	8.97992	8.81296	8.78726	9.00642	8.99704	8.87402	8.97424	9.12795	8.9581	8.99002
Q3U4W8;P56399	Ubiquitin carboxyl-terminal hydrolase;Ubiquitin carboxyl-terminal hydrolase 5	Usp5	0.914361	0.940523	0.444986	0.300749	8.39199	8.40238	8.35675	8.30888	8.44877	8.3171	8.28019	8.25842	8.35445	8.31769	8.32338	8.35797
P56480	ATP synthase subunit beta, mitochondrial	Atp5b	1.07784	1.15411	0.476069	0.167327	9.91459	9.98287	10.0636	9.98233	9.94876	10.0379	10.0903	9.99666	10.0534	10.1174	10.0175	10.0041
P56695;Q3UN10;F7D926	Wolframin	Wfs1	1.85645	0.461833	0.598895	0.355918	6.3	6.3	7.64206	6.3	6.3	6.3	7.49547	7.52132	6.3	6.3	6.3	6.3
P56812;D3Z7Q5	Programmed cell death protein 5	Pdcd5	1.07859	1.13434	0.477592	0.46732	8.45679	8.41164	8.28221	8.31599	8.43805	8.40279	8.36485	8.39236	8.58708	8.40119	8.32166	8.37566
P56873	Sjoegren syndrome/scleroderma autoantigen 1 homolog	Sssca1	1.19918	1.38726	0.580723	0.260197	8.084	7.63075	7.66794	7.95932	8.07339	8.0106	7.73662	7.83695	7.96671	7.90417	8.03937	8.00039
Q8CFQ9;P56959;G3UXT7	RNA-binding protein FUS	Fus	0.938687	0.950683	0.649092	0.739262	8.91382	8.87656	8.97037	8.78784	8.83063	8.78711	8.98347	8.83746	9.00582	8.84328	8.84258	8.76904
P56960;F6VYQ6;Q8K366	Exosome component 10	Exosc10	1.11679	0.495676	0.321728	0.437752	7.64636	7.63512	7.68862	7.80916	7.78981	7.7205	7.70171	7.75913	7.70759	6.3	7.83879	7.71368
P57716	Nicastrin	Ncstn	0.873321	0.655213	0.223896	0.0586241	8.15109	8.12678	8.02987	8.1811	8.10599	8.05595	7.98562	8.10599	7.74018	7.92679	8.03826	8.04914
P57746	V-type proton ATPase subunit D	Atp6v1d	1.07563	1.09919	0.35798	0.40596	7.56461	7.53798	7.57672	7.66739	7.61871	7.60832	7.65867	7.58764	7.60366	7.73495	7.57294	7.59942
P57759	Endoplasmic reticulum resident protein 29	Erp29	1.08961	0.959818	0.545083	0.829155	8.46043	8.41891	8.6403	8.62189	8.59869	8.53465	8.5603	8.59698	8.41074	8.43854	8.64465	8.57636
P57780;A0A1L1SV25;E9Q2W9	Alpha-actinin-4	Actn4	0.835206	0.771116	0.357744	0.0889249	8.78122	8.71965	8.5494	8.72306	8.76088	8.61713	8.46439	8.6181	8.56692	8.52596	8.5853	8.64361
P57784;G5E883	U2 small nuclear ribonucleoprotein A	Snrpa1	0.896874	0.823367	0.224642	0.113672	8.03587	7.97829	7.92108	7.99513	7.9787	7.88772	7.98033	7.89454	7.84018	8.01051	7.88978	7.85227
P58021;E9PZ69	Transmembrane 9 superfamily member 2	Tm9sf2	0.407813	0.395996	0.345508	0.326237	7.7874	7.78904	7.75634	7.92237	7.9359	7.79429	6.3	7.6668	6.3	7.63191	7.89372	7.82028
P58022	Lysyl oxidase homolog 2	Loxl2	1.09998	1.16716	0.371775	0.174742	7.63667	7.68059	7.76032	7.69518	7.66765	7.68836	7.8155	7.76677	7.70194	7.78107	7.70694	7.85132
P58059;D3YVZ9	28S ribosomal protein S21, mitochondrial	Mrps21	1.18808	1.26606	0.433972	0.208863	7.8311	8.04607	8.03346	7.81654	7.8331	8.09043	8.11344	7.98958	7.96374	8.12149	7.98102	8.07074
P58064	28S ribosomal protein S6, mitochondrial	Mrps6	1.23388	0.958961	0.109464	0.665234	7.78726	7.90671	7.80768	7.87021	7.97094	7.89102	8.02682	7.84817	7.73853	7.86003	7.85664	7.84386
P58137;Q8BZR4	Acyl-coenzyme A thioesterase 8	Acot8	1.06799	1.15767	0.393119	0.133145	7.76719	7.81733	7.82521	7.76844	7.76907	7.82403	7.80302	7.89632	7.77804	7.8381	7.93438	7.882
P58242	Acid sphingomyelinase-like phosphodiesterase 3b	Smpdl3b	0.447072	1.07196	0.322986	0.746256	7.5955	7.52092	7.68951	7.61356	7.59228	7.69419	7.43452	6.3	7.58811	7.84217	7.44803	7.66189
P58252	Elongation factor 2	Eef2	0.915372	0.969773	0.591234	0.777211	9.43635	9.33866	9.22794	9.33461	9.4364	9.30023	9.18435	9.26297	9.35197	9.33925	9.28952	9.3035
P58389;D6RFC2;A2AWF0;A2AWE9	Serine/threonine-protein phosphatase 2A activator	Ppp2r4	1.0114	1.23453	0.973219	0.0973826	7.86436	7.82029	7.7813	7.84191	8.09451	7.92594	7.43881	7.8683	8.04214	7.85767	7.86084	7.91322
P58404	Striatin-4	Strn4	0.35235	0.205987	0.214923	0.0240959	7.19443	7.20841	6.3	7.2418	7.23254	6.3	6.3	6.3	6.3	6.3	6.3	6.3
P58466	Carboxy-terminal domain RNA polymerase II polypeptide A small phosphatase 1	Ctdsp1	0.163615	0.185627	0.0902125	0.132758	7.88389	7.70305	7.76277	7.66338	6.3	7.71893	6.3	7.54946	6.3	6.3	7.66984	7.81782
Q3TVF6;P58468	Protein FAM207A	Fam207a	1.2376	1.2162	0.182586	0.167665	7.63131	7.77106	7.78189	7.67906	7.80995	7.66818	7.88513	7.87039	7.8966	7.78741	7.81696	7.70237
P58501	PAX3- and PAX7-binding protein 1	Paxbp1	0.232637	0.18196	0.234868	0.125512	7.80216	7.71144	7.66113	7.84992	8.07008	6.3	6.3	7.8213	7.69645	6.3	7.76811	6.3
P58742;A0A2R8VI65	Aladin	Aaas	1.00202	0.770809	0.987545	0.0973635	7.49066	7.67796	7.61801	7.59161	7.53503	7.63369	7.53147	7.68157	7.40507	7.42518	7.59082	7.50496
V9GXY4;P58801	Receptor-interacting serine/threonine-protein kinase 2	Ripk2	0.549521	0.497451	0.591419	0.507395	7.55286	6.3	6.3	7.34406	7.55686	6.3	6.3	6.3	6.3	6.3	6.3	7.38392
P58871;Z4YJL4	182 kDa tankyrase-1-binding protein	Tnks1bp1	1.09458	0.886937	0.232222	0.082924	8.35218	8.3903	8.33447	8.38258	8.41357	8.32789	8.44959	8.42547	8.3351	8.25066	8.31944	8.3459
P58929	Glucocorticoid modulatory element-binding protein 2	Gmeb2	1.00937	0.385433	0.92399	0.199915	7.48712	7.55998	7.63834	7.57909	7.638	7.58344	7.53908	7.52022	7.48568	6.3	7.34567	7.47698
S4R227;S4R1H4;P59016	Vacuolar protein sorting-associated protein 33B	Vps33b	1.40485	1.51149	0.5175	0.425408	7.21593	7.11694	6.99757	6.3	7.19126	7.05907	6.91817	7.05246	7.17762	7.08483	7.03411	7.0515
P59017	Bcl-2-like protein 13	Bcl2l13	1.79759	2.31718	0.504468	0.349845	6.3	7.78304	7.70898	7.69815	7.65944	7.67571	7.57382	7.59996	7.6335	7.7306	7.80631	7.77961
P59048	p53 and DNA damage-regulated protein 1	Pdrg1	0.641214	0.467704	0.496807	0.199658	7.27131	6.3	6.3	6.64881	6.3	6.84813	6.3	6.3	6.3	6.3	6.3	6.3
P59235	Nucleoporin Nup43	Nup43	0.384013	0.195008	0.445736	0.138647	6.3	7.89169	7.54811	6.3	6.3	7.47718	6.3	6.3	6.3	6.3	6.3	6.3
P59325;Q8BVV6;A0A1Y7VJG2	Eukaryotic translation initiation factor 5	Eif5	1.13397	1.17152	0.264858	0.129719	8.55425	8.54335	8.50161	8.6221	8.71247	8.58941	8.53832	8.5995	8.70668	8.57266	8.58652	8.63044
P59470;A0A1L1SSC8	DNA-directed RNA polymerase III subunit RPC2	Polr3b	0.624323	0.361308	0.578812	0.134058	7.17	7.19849	6.3	6.3	7.25013	6.3	6.3	6.3	6.3	6.3	6.3	6.3
P59708;A0A1W2P7L7	Splicing factor 3B subunit 6	Sf3b6	1.10694	1.66019	0.602035	0.00876362	7.83275	7.79605	7.82722	7.76137	7.61963	7.96839	7.92789	7.87798	8.15109	8.08314	7.93175	7.93203
Q3UKP1;P59941	NAD-dependent protein deacetylase sirtuin-6	Sirt6	0.830239	0.70241	0.110902	0.074094	7.52338	7.47709	7.61176	7.65657	7.47516	7.48411	7.52635	7.45998	7.58268	7.36101	7.32052	7.39095
P59999;Q3TX55;E9PWA7	Actin-related protein 2/3 complex subunit 4	Arpc4	1.05573	1.08233	0.765091	0.470113	8.36631	8.21798	8.2417	8.33694	8.46925	8.22357	8.1867	8.37762	8.27316	8.29021	8.35085	8.38614
P60122	RuvB-like 1	Ruvbl1	0.899228	0.798905	0.267042	0.0477476	8.75175	8.79029	8.71386	8.74734	8.74036	8.75079	8.60304	8.72452	8.64526	8.5543	8.70562	8.70803
P60229	Eukaryotic translation initiation factor 3 subunit E	Eif3e	0.934736	0.89025	0.538231	0.326402	7.81409	7.81265	7.70334	7.717	7.82214	7.71809	7.72931	7.6603	7.80072	7.74003	7.64127	7.66311
P60330	Separin	Espl1	2.336	1.13256	0.292883	0.910671	6.3	7.58145	7.60773	7.51594	7.53675	7.63525	7.70712	7.59989	7.6206	7.617	6.3	7.68376
P60335	Poly(rC)-binding protein 1	Pcbp1	0.77411	0.774755	0.179313	0.0754869	8.66331	8.5953	8.44895	8.58743	8.60243	8.36519	8.37049	8.51208	8.41934	8.41881	8.50088	8.5126
P60521	Gamma-aminobutyric acid receptor-associated protein-like 2	Gabarapl2	0.948216	1.06179	0.811205	0.749138	8.31192	8.05683	8.28731	8.02706	8.25431	8.02547	8.08792	8.22305	8.1358	8.20645	8.21059	8.23444
P60670	Nuclear protein localization protein 4 homolog	Nploc4	0.902352	0.848396	0.503214	0.19854	8.32527	8.25015	8.16876	8.3542	8.34221	8.11524	8.21285	8.24959	8.21677	8.13014	8.25842	8.20745
P60710;E9Q1F2;E9Q5F4	Actin, cytoplasmic 1;Actin, cytoplasmic 1, N-terminally processed	Actb	1.02461	1.02872	0.615292	0.651467	10.3987	10.4108	10.461	10.4654	10.4548	10.4317	10.4235	10.4681	10.392	10.4689	10.445	10.4791
P60762;A0A087WQB0;A0A087WQ34	Mortality factor 4-like protein 1	Morf4l1	0.73201	1.25301	0.726573	0.327243	7.64264	7.47408	7.56997	7.30829	6.3	7.50476	7.85456	7.79374	7.71664	7.57203	7.64665	7.45148
P60766	Cell division control protein 42 homolog	Cdc42	1.01405	0.987367	0.907558	0.921688	8.4096	8.47088	8.45981	8.26364	8.37273	8.42739	8.43715	8.3909	8.41647	8.43658	8.32278	8.40601
P60843	Eukaryotic initiation factor 4A-I	Eif4a1	1.0068	0.920427	0.953049	0.234524	9.23553	9.15972	9.1174	9.20415	9.29316	9.16486	9.09958	9.17097	9.13767	9.1213	9.16098	9.15281
P60867	40S ribosomal protein S20	Rps20	1.07041	1.28225	0.302507	0.0136181	9.40161	9.29642	9.31668	9.30445	9.34475	9.3875	9.34729	9.35782	9.49146	9.44242	9.41385	9.40333
P61021	Ras-related protein Rab-5B	Rab5b	1.18114	1.63387	0.526778	0.00464324	7.98677	7.82558	8.02007	7.86166	7.89483	8.02666	8.25302	7.80877	8.16885	8.1176	8.12159	8.1389
P61027	Ras-related protein Rab-10	Rab10	0.857056	0.723731	0.0433412	0.0553335	8.12379	8.20243	8.20898	8.20164	8.12975	8.11856	8.07085	8.14971	7.89184	8.05107	8.07408	8.15815
P61028	Ras-related protein Rab-8B	Rab8b	1.6015	2.40927	0.609191	0.387871	7.15479	6.3	7.37586	6.3	6.3	7.11571	7.51731	7.01574	7.43572	7.64368	6.3	7.2788
P61079;A0A0G2JGL0	Ubiquitin-conjugating enzyme E2 D3	Ube2d3	7.94815	18.5845	0.219767	0.0358677	6.3	6.3	6.3	8.17875	8.25571	8.12493	6.3	7.99918	8.14016	8.01824	7.96453	8.03242
P61082;G5E919;F7CDT0;F6WMC0	NEDD8-conjugating enzyme Ubc12	Ube2m	1.07544	0.89151	0.321097	0.271444	8.15207	8.14311	8.20954	8.18971	8.17975	8.17499	8.27878	8.18727	8.20282	8.17333	8.04493	8.07386
P61089;A0A1W2P7Z3	Ubiquitin-conjugating enzyme E2 N	Ube2n	1.09969	1.07552	0.376374	0.246771	8.94402	8.9106	8.92343	8.99747	9.04891	9.05503	8.91043	8.92622	9.02131	8.9676	8.95437	8.95871
P61161	Actin-related protein 2	Actr2	0.863226	0.863203	0.376334	0.250688	8.35755	8.37068	8.24204	8.43115	8.41132	8.20499	8.18811	8.34151	8.20458	8.3406	8.27242	8.32828
P61202;A2AQE4	COP9 signalosome complex subunit 2	Cops2	0.961054	0.982011	0.867301	0.911817	8.28028	8.06423	7.98999	8.19879	8.33806	8.0486	8.02321	8.05442	8.16811	8.07364	8.13887	8.12113
P84078;P61205	ADP-ribosylation factor 1;ADP-ribosylation factor 3	Arf1;Arf3	0.731638	0.501304	0.391046	0.0376446	8.9846	8.87333	8.59482	8.82208	8.9997	8.66565	8.40548	8.66118	8.35514	8.41749	8.64886	8.65374
P61211	ADP-ribosylation factor-like protein 1	Arl1	0.472354	0.20484	0.340011	0.0609385	7.74635	7.44248	7.17129	7.42687	7.59971	7.46207	6.3	7.12228	6.3	6.3	7.03185	7.4008
P61222	ATP-binding cassette sub-family E member 1	Abce1	1.01194	1.25849	0.916397	0.0736057	8.38258	8.22277	8.31233	8.36646	8.24214	8.35303	8.32646	8.38311	8.45885	8.47082	8.34414	8.40971
P61255;B1ARA5;B1ARA3	60S ribosomal protein L26	Rpl26	1.10193	1.28422	0.0869207	0.0329269	9.17742	9.18563	9.10507	9.13024	9.20322	9.16973	9.19742	9.19659	9.3076	9.32685	9.20545	9.19301
P61290;A2A4J1	Proteasome activator complex subunit 3	Psme3	0.877624	0.787883	0.574764	0.101373	8.52618	8.49023	8.33031	8.51598	8.65002	8.34649	8.26238	8.37705	8.41767	8.28484	8.37195	8.37409
P61327;A0A023T778;Q9CQL1	Protein mago nashi homolog;Protein mago nashi homolog 2	Magoh;Magohb	1.05583	1.01177	0.562696	0.879635	8.64958	8.54365	8.54243	8.64466	8.67025	8.55501	8.61537	8.63404	8.58813	8.58638	8.59174	8.63439
P61358;A2A4Q0	60S ribosomal protein L27	Rpl27	1.26211	1.5087	0.217376	0.0164697	9.19734	9.06187	9.25481	9.09353	9.09307	9.2572	9.36762	9.29405	9.40973	9.34331	9.29796	9.27096
P61458	Pterin-4-alpha-carbinolamine dehydratase	Pcbd1	1.1729	1.37091	0.362586	0.0902288	8.23254	8.0136	7.98772	7.99472	8.23601	8.1233	8.08415	8.06217	8.26484	8.15743	8.1178	8.23654
P61514	60S ribosomal protein L37a	Rpl37a	1.1535	0.96894	0.255546	0.795565	8.98113	8.93521	8.94761	9.06536	9.09325	9.10575	9.04689	8.9315	8.92809	9.07547	8.98612	8.88481
Q9DB82;P61600;E9PXA4	N-alpha-acetyltransferase 20	Naa20	1.1151	0.433557	0.669149	0.183857	7.43205	7.30196	7.13168	7.44596	7.50796	7.30211	7.19623	7.49461	7.24279	7.01233	7.30473	6.3
P61620	Protein transport protein Sec61 subunit alpha isoform 1	Sec61a1	0.979516	0.722928	0.885203	0.148069	8.50259	8.71127	8.62068	8.62791	8.50111	8.66012	8.58123	8.68403	8.28233	8.44489	8.61597	8.55564
P61750;F6UFB9;E9Q798	ADP-ribosylation factor 4	Arf4	0.221079	0.128658	0.316193	0.132924	8.82584	8.7254	8.23366	8.85983	8.92032	8.41667	6.3	8.38593	6.3	8.16245	8.31376	8.30627
P61759;Q3TIR6	Prefoldin subunit 3	Vbp1	1.12627	1.23063	0.367049	0.10439	8.23475	8.13516	8.03282	8.10619	8.2605	8.15555	8.10639	8.19304	8.23218	8.26243	8.15881	8.21601
P61924	Coatomer subunit zeta-1	Copz1	0.154853	0.173613	0.16815	0.0665688	8.06247	8.17176	7.51704	8.08225	8.17254	6.3	6.3	7.82065	6.3	7.32599	7.59491	7.57094
P61963	DDB1- and CUL4-associated factor 7	Dcaf7	0.792731	1.35533	0.810182	0.766356	7.62038	6.3	6.3	6.3	7.21688	6.3	6.3	6.3	7.25624	6.3	7.19232	6.3
P61965	WD repeat-containing protein 5	Wdr5	0.965602	0.762583	0.749678	0.0495808	8.09534	8.24615	8.15815	8.26157	8.22308	8.18061	8.11072	8.186	8.1025	7.99805	8.126	8.06382
P61967;D3Z268;D3Z0D6;D3YXN0	AP-1 complex subunit sigma-1A	Ap1s1	1.69165	0.498463	0.623701	0.528588	7.49668	6.3	7.48674	6.3	6.3	7.29914	7.4447	7.45283	6.3	6.3	7.47395	6.3
P61979;B2M1R6;H3BLL4;H3BKD0;A0A286YDM3;H3BK96	Heterogeneous nuclear ribonucleoprotein K	Hnrnpk	1.12442	1.173	0.138354	0.0984148	8.77416	8.8134	8.80148	8.87592	8.81373	8.8756	8.86557	8.91377	8.84772	8.84151	8.96391	8.88901
P61982	14-3-3 protein gamma;14-3-3 protein gamma, N-terminally processed	Ywhag	0.938112	1.02635	0.587196	0.840138	9.34704	9.24304	9.18449	9.27795	9.31679	9.18147	9.17508	9.2682	9.34064	9.15302	9.30289	9.30114
P62071;A0A1B0GRT5	Ras-related protein R-Ras2	Rras2	1.27099	1.3529	0.27926	0.0833164	8.23558	8.25397	8.3922	8.09135	8.17519	8.39072	8.46991	8.35384	8.37707	8.41305	8.3426	8.36545
P62073	Mitochondrial import inner membrane translocase subunit Tim10	Timm10	2.96737	5.66996	0.426966	0.10807	6.3	7.5479	7.78859	6.3	6.3	7.79367	7.8962	7.8361	7.70149	7.76745	7.81207	7.66979
P62082	40S ribosomal protein S7	Rps7	0.848566	0.918276	0.19975	0.608222	9.11578	9.05945	9.00941	8.98452	9.05956	8.96826	8.99028	8.8658	9.08131	9.13348	8.86383	8.94243
P62137	Serine/threonine-protein phosphatase PP1-alpha catalytic subunit	Ppp1ca	1.14396	1.17238	0.0597432	0.0168439	8.6759	8.71062	8.6987	8.71829	8.68988	8.79334	8.77759	8.77635	8.73325	8.76927	8.82219	8.75508
P62141;A0A0J9YUU8	Serine/threonine-protein phosphatase PP1-beta catalytic subunit	Ppp1cb	1.16055	1.19536	0.203912	0.12141	7.88799	7.96743	8.02983	8.07828	8.02751	8.0308	8.11032	8.05354	8.06157	8.07353	8.0992	8.03922
P62192	26S protease regulatory subunit 4	Psmc1	0.971449	0.991365	0.880676	0.953856	8.47864	8.31996	8.21661	8.32035	8.48116	8.31372	8.19454	8.29583	8.39005	8.34522	8.24232	8.34292
P62196;Q8K1K2	26S protease regulatory subunit 8	Psmc5	0.87517	0.766578	0.580382	0.102326	8.22572	8.17487	8.01799	8.03133	8.18099	8.16764	7.816	8.05365	7.96355	7.96551	7.97198	8.08711
P62242	40S ribosomal protein S8	Rps8	1.04204	1.36001	0.789545	0.0873385	9.39324	9.21572	9.27834	9.15921	9.31909	9.27404	9.35436	9.17056	9.49008	9.44092	9.31526	9.33441
P62245;F8WJ41;D3Z712;D3YVB4	40S ribosomal protein S15a	Rps15a	1.06147	1.24618	0.579696	0.0525767	8.77664	8.78697	8.68555	8.73102	8.75532	8.87867	8.7466	8.70324	8.88734	8.90286	8.80023	8.77209
P62259	14-3-3 protein epsilon	Ywhae	0.815165	0.659198	0.469036	0.0510185	9.2528	9.18755	9.00788	9.28262	9.33484	9.05377	8.86504	9.12218	8.93124	8.93137	9.0484	9.0959
P62264;D3YVF4;D3Z7I1	40S ribosomal protein S14	Rps14	1.04433	1.15357	0.712832	0.156332	9.00775	8.90429	8.92491	8.85803	8.8538	8.9886	9.01837	8.90957	9.02424	9.01687	8.92885	8.9732
P62267	40S ribosomal protein S23	Rps23	1.30501	1.62576	0.127337	0.0124411	8.76202	8.67078	8.87937	8.7474	8.80519	8.91262	9.00544	8.79877	9.05846	9.02649	8.87388	8.94497
P62274	40S ribosomal protein S29	Rps29	2.34439	0.78319	0.079384	0.878172	7.96916	8.54228	8.31395	8.56784	8.49027	8.5836	8.93403	8.86545	9.00873	8.86298	6.3	8.79698
P62281;A0A1B0GRR3;A0A1B0GSE8	40S ribosomal protein S11	Rps11	1.17361	1.38289	0.0208821	0.0061925	9.04988	9.01136	9.04403	9.08888	9.08207	9.12633	9.15664	9.10721	9.24797	9.22784	9.11511	9.16637
P62301;Q921R2	40S ribosomal protein S13	Rps13	1.13906	1.45216	0.298107	0.0471095	9.2553	9.12843	9.22855	9.14473	9.15091	9.33608	9.26834	9.22786	9.45812	9.44173	9.26007	9.24514
P62305;E9Q0W8;E9Q4F4	Small nuclear ribonucleoprotein E	Snrpe	3.36371	54.913	0.355918	0.0242324	6.3	6.3	6.3	6.3	6.3	6.3	8.40727	6.3	8.68957	8.6623	6.3	8.50683
P62307	Small nuclear ribonucleoprotein F	Snrpf	0.753025	0.18499	0.213164	0.0751568	8.12888	8.10995	7.83091	8.0443	8.05854	7.89287	7.78822	7.88166	7.52791	6.3	7.64428	7.71045
P62309	Small nuclear ribonucleoprotein G	Snrpg	1.05122	4.60163	0.977944	0.259027	8.52842	8.47728	8.19879	6.3	8.46992	8.31559	6.3	8.50575	8.64226	8.51548	8.54539	8.45301
P62311	U6 snRNA-associated Sm-like protein LSm3	Lsm3	0.589577	0.113243	0.128538	0.0545067	8.02181	7.95703	7.76357	7.96264	7.92506	7.77892	7.3704	7.71283	6.3	6.3	7.68609	7.635
P62313	U6 snRNA-associated Sm-like protein LSm6	Lsm6	1.2701	1.25467	0.0148505	0.02206	7.96382	8.00634	7.92721	7.95581	8.12366	8.08304	7.99898	8.06285	8.14311	8.03403	8.02144	8.04871
P62315	Small nuclear ribonucleoprotein Sm D1	Snrpd1	1.0132	1.66726	0.963643	0.207902	8.46538	8.3354	8.33816	7.95612	8.21696	8.33588	8.38187	8.18313	8.64338	8.69381	8.19904	8.44683
P62317	Small nuclear ribonucleoprotein Sm D2	Snrpd2	0.85484	0.897854	0.328958	0.445119	8.03934	8.069	7.82456	7.91657	7.92224	7.88421	7.81491	7.95566	7.92116	7.89431	7.90978	7.93705
P62320	Small nuclear ribonucleoprotein Sm D3	Snrpd3	1.10917	1.10533	0.467459	0.376892	8.40943	8.48619	8.44685	8.34143	8.59402	8.37965	8.49147	8.39876	8.47161	8.51314	8.36736	8.50576
P62331	ADP-ribosylation factor 6	Arf6	0.677039	0.581129	0.0501094	0.0722884	8.32071	8.33413	8.37171	8.49139	8.35295	8.18441	8.07551	8.22753	7.86351	8.12853	8.28486	8.29813
P62334	26S protease regulatory subunit 10B	Psmc6	0.847194	0.702322	0.502015	0.0678243	8.23411	8.16092	7.95298	8.21675	8.26131	8.06202	7.88225	8.07111	7.92035	8.00286	7.99322	8.03447
P62488	DNA-directed RNA polymerase II subunit RPB7	Polr2g	0.547229	0.250047	0.579128	0.166546	7.3918	7.46039	6.3	7.47186	7.46282	6.3	6.3	7.51391	6.3	6.3	7.31614	6.3
P62492;G3UY29;E9Q3P9;F8WGS1;P46638;G3UZD3	Ras-related protein Rab-11A;Ras-related protein Rab-11B	Rab11a;Rab11b	0.911799	0.761882	0.651105	0.0545951	8.53852	8.5231	8.44696	8.52473	8.60633	8.52998	8.23183	8.50477	8.2743	8.36403	8.4687	8.45384
P62627;A2AVR9	Dynein light chain roadblock-type 1	Dynlrb1	0.971911	1.26298	0.842103	0.206781	8.30453	8.1518	8.16152	8.17161	8.30997	8.08679	8.14582	8.19739	8.45407	8.34337	8.19695	8.20066
P62702	40S ribosomal protein S4, X isoform	Rps4x	0.936759	1.24763	0.547084	0.115716	9.42088	9.25254	9.33098	9.25217	9.3098	9.27168	9.32323	9.23837	9.46678	9.46965	9.35652	9.34797
P62717;A0A1D5RLW5;A0A1D5RM85;A0A1D5RM79;A0A1D5RME4	60S ribosomal protein L18a	Rpl18a	0.968762	1.1217	0.813377	0.362421	8.94642	8.88112	9.03814	8.95555	9.03294	8.83299	8.99874	8.90143	9.03914	9.09712	8.96175	8.92273
P62743	AP-2 complex subunit sigma	Ap2s1	1.08021	0.978539	0.510885	0.932498	8.17687	8.23847	8.20142	8.37313	8.32354	8.23535	8.30155	8.26349	7.95412	8.26916	8.36953	8.3594
P62746	Rho-related GTP-binding protein RhoB	Rhob	1.33153	1.30791	0.143416	0.031783	7.47065	7.59564	7.63663	7.61543	7.52436	7.77377	7.81228	7.70534	7.66294	7.72776	7.66339	7.73057
P62751	60S ribosomal protein L23a	Rpl23a	1.09221	1.39684	0.193095	0.00570941	8.93028	8.82674	8.88584	8.87565	8.93006	8.88912	8.95511	8.89743	9.0859	9.05492	8.97112	8.98714
P62754	40S ribosomal protein S6	Rps6	1.09553	1.25126	0.126773	0.0192519	9.23656	9.18001	9.21651	9.19401	9.23429	9.21059	9.29831	9.24242	9.37687	9.31933	9.26482	9.25547
P62774	Myotrophin	Mtpn	0.942495	0.880846	0.768913	0.317635	8.6052	8.487	8.45086	8.59902	8.67947	8.39268	8.37934	8.5877	8.51363	8.38602	8.49719	8.52484
P62806	Histone H4	Hist1h4a	1.21091	1.00266	0.406665	0.987996	10.1483	10.4533	10.4303	10.3468	10.2443	10.463	10.518	10.4859	10.4198	10.3204	10.3224	10.3207
P62814	V-type proton ATPase subunit B, brain isoform	Atp6v1b2	1.00726	1.04949	0.910412	0.483978	8.16679	8.09947	8.15782	8.09461	8.08357	8.15912	8.16563	8.12294	8.16646	8.1989	8.10195	8.13529
P62827;Q14AA6	GTP-binding nuclear protein Ran	Ran;1700009N14Rik	1.25239	1.70256	0.0431028	0.00680556	9.12937	9.21492	9.22642	9.19546	9.27958	9.31205	9.35757	9.20793	9.53166	9.49442	9.321	9.34351
P62830	60S ribosomal protein L23	Rpl23	1.04114	1.33405	0.718387	0.106669	8.96969	8.9071	8.98124	8.8089	8.89382	8.90825	9.00307	8.93182	9.14411	9.12192	8.94269	8.95889
P62835;A0A0G2JDL9;A0A0G2JE52	Ras-related protein Rap-1A	Rap1a	3.03971	0.957116	0.444234	0.969327	7.68073	6.3	6.3	6.3	6.3	7.93201	7.98006	6.3	7.60459	6.3	6.3	6.3
P62838;A0A494BAN1;A0A494BA56	Ubiquitin-conjugating enzyme E2 D2	Ube2d2	2.04343	0.222447	0.351287	0.158116	6.3	7.56066	7.5238	7.48643	7.5593	7.56178	7.46238	7.52887	6.3	6.3	6.3	7.3598
P62849;A0A286YEB7	40S ribosomal protein S24	Rps24	1.21292	1.7848	0.442329	0.0396294	8.44022	8.15703	8.44769	8.44218	8.44694	8.51227	8.60303	8.26021	8.74628	8.71681	8.48389	8.54649
P62852;A0A1L1SQA8	40S ribosomal protein S25	Rps25	1.18459	1.26772	0.0170968	0.0143259	9.63629	9.60854	9.6061	9.55369	9.6863	9.63882	9.70688	9.66689	9.77637	9.68122	9.66475	9.69436
P62858;G3UYV7	40S ribosomal protein S28	Rps28	0.974591	1.23865	0.847322	0.179401	8.88575	8.70047	8.70902	8.65441	8.65959	8.75668	8.74154	8.74712	8.93185	8.78865	8.79953	8.8014
P62869;A0A3B2WBM3	Transcription elongation factor B polypeptide 2	Tceb2	0.87598	0.742798	0.71517	0.143368	8.16286	7.95488	7.89444	8.09719	8.36896	7.79326	7.78919	7.92795	7.91115	7.7864	7.8888	8.00651
P62874;H3BKR2	Guanine nucleotide-binding protein G(I)/G(S)/G(T) subunit beta-1	Gnb1	0.890142	0.570498	0.63728	0.106774	9.0607	9.19142	8.95884	9.16391	9.001	9.24743	8.83173	9.09255	8.51302	8.87419	8.97837	9.03431
P62880;E9QKR0;D3Z1M1;D3Z1T4;D3YZX3	Guanine nucleotide-binding protein G(I)/G(S)/G(T) subunit beta-2	Gnb2	0.638396	0.419266	0.0938548	0.018526	9.51214	9.67518	9.40685	9.59901	9.47911	9.40617	9.12143	9.40683	8.95843	9.0335	9.31708	9.37412
P62889;A0A2I3BQF4	60S ribosomal protein L30	Rpl30	1.16069	1.35546	0.237778	0.0381556	8.42547	8.55068	8.55549	8.54699	8.49003	8.64019	8.65167	8.5556	8.72851	8.70465	8.60822	8.56561
P62897	Cytochrome c, somatic	Cycs	1.32217	2.01786	0.307577	0.00516765	9.10992	9.05729	9.36786	9.14888	9.09892	9.25108	9.5084	9.31069	9.50974	9.51107	9.43742	9.44528
P62900;A0A0A6YX26;A0A0A6YXL3	60S ribosomal protein L31	Rpl31	1.0301	1.1227	0.7189	0.139257	8.83504	8.77822	8.83148	8.77948	8.83521	8.75441	8.8951	8.79102	8.90429	8.86266	8.7864	8.87192
P62908;D3YV43;A0A140LI77	40S ribosomal protein S3	Rps3	0.913541	0.96246	0.440011	0.643813	9.00475	8.85269	8.91523	8.94641	8.98459	8.83455	8.83742	8.90543	8.89677	8.91366	8.94891	8.89326
P62911	60S ribosomal protein L32	Rpl32	1.08379	1.19114	0.425147	0.172466	9.02288	9.03563	8.98846	9.04403	9.03782	9.05907	9.16092	8.97297	9.18441	9.17745	9.01978	9.01322
P62915	Transcription initiation factor IIB	Gtf2b	1.16252	2.03212	0.527026	0.00377027	7.2584	7.20134	7.4941	7.34266	7.21163	7.37147	7.57146	7.40353	7.68668	7.64174	7.61539	7.58448
P62918	60S ribosomal protein L8	Rpl8	1.11518	1.26974	0.226328	0.0824327	9.15518	9.15452	9.21325	9.18412	9.23973	9.20882	9.30136	9.14656	9.39351	9.32461	9.18879	9.21503
P62962;Q5SX49	Profilin-1;Profilin	Pfn1	0.885943	0.991381	0.41223	0.936954	9.6351	9.48118	9.4603	9.48564	9.58358	9.42635	9.37663	9.46528	9.54393	9.44898	9.52129	9.53297
P62983	Ubiquitin-40S ribosomal protein S27a;Ubiquitin;40S ribosomal protein S27a	Rps27a	1.0582	1.25166	0.622078	0.0506628	9.03072	9.08171	9.1491	9.18276	9.15467	9.19081	9.15679	9.04029	9.24249	9.23912	9.15253	9.20008
P62996;F8WJG3	Transformer-2 protein homolog beta	Tra2b	1.22032	1.5637	0.0868282	0.0162254	8.36218	8.2748	8.37827	8.39559	8.47673	8.42656	8.50063	8.35282	8.66112	8.59703	8.42238	8.50694
Q3TLP8;P63001;A2AC13;P60764	Ras-related C3 botulinum toxin substrate 1;Ras-related C3 botulinum toxin substrate 3	Rac1;Rac3	1.29031	1.24727	0.213914	0.253159	8.82322	8.98998	9.05645	8.99287	8.94495	9.1522	9.2082	8.99995	9.12662	9.18636	8.93923	8.99415
P63005	Platelet-activating factor acetylhydrolase IB subunit alpha	Pafah1b1	0.991748	1.37364	0.924946	0.0105574	7.89771	7.83954	7.76083	7.89107	7.8924	7.80438	7.84759	7.83038	8.03096	7.99176	7.98636	7.93154
P63017;Q504P4	Heat shock cognate 71 kDa protein	Hspa8	0.998296	0.947584	0.942252	0.278715	9.66833	9.6778	9.65819	9.67485	9.66912	9.68046	9.68243	9.64419	9.69461	9.62021	9.61145	9.65937
P63024	Vesicle-associated membrane protein 3	Vamp3	1.05609	0.950916	0.520506	0.631418	8.18727	8.16717	8.09743	8.24684	8.23754	8.20309	8.19335	8.15954	8.08451	8.14176	8.23208	8.15293
P63028;D3YU75	Translationally-controlled tumor protein	Tpt1	0.712352	0.528731	0.439314	0.0310706	9.09363	9.03133	8.72284	9.13551	9.28504	8.75482	8.58552	8.76871	8.67406	8.65622	8.75879	8.78718
P63030;D3Z786	Mitochondrial pyruvate carrier 1	Mpc1	0.287817	0.827373	0.251977	0.406821	8.11394	8.14264	8.24301	7.90281	7.9907	6.3	8.03794	7.91023	7.87441	8.13351	8.08945	7.97585
P63037;B1AXY1;B1AXX9;B1AXY0	DnaJ homolog subfamily A member 1	Dnaja1	1.027	1.17721	0.821064	0.37293	8.6019	8.55057	8.49801	8.46867	8.56289	8.60245	8.57352	8.42658	8.71282	8.72158	8.47262	8.49554
P63038	60 kDa heat shock protein, mitochondrial	Hspd1	0.878579	0.877196	0.373753	0.459383	9.62727	9.83328	9.81923	9.69254	9.61918	9.76747	9.67708	9.68372	9.53614	9.77077	9.70328	9.73451
P63073;A0A0G2JGT5;A0A0G2JFB4;A0A0G2JH04	Eukaryotic translation initiation factor 4E	Eif4e	1.15414	1.29851	0.194001	0.0298272	8.54199	8.37734	8.44952	8.37652	8.53867	8.46841	8.47373	8.5136	8.54208	8.53537	8.57372	8.548
P63085	Mitogen-activated protein kinase 1	Mapk1	1.02589	1.35426	0.773235	0.0191678	8.11451	7.9973	8.06737	7.98819	8.10147	8.06221	8.05015	7.99794	8.23712	8.2039	8.14179	8.11136
Z4YKV1;P63094;Q6R0H7;A0A571BEI3;A0A571BEM2	Guanine nucleotide-binding protein G(s) subunit alpha isoforms short;Guanine nucleotide-binding protein G(s) subunit alpha isoforms XLas	Gnas	0.898905	0.811068	0.300188	0.0864299	8.93731	8.92958	8.8609	8.88016	8.94504	8.85672	8.76713	8.8539	8.7048	8.79577	8.85485	8.88876
P63101;A0A2I3BQ03	14-3-3 protein zeta/delta	Ywhaz	1.03867	1.10103	0.636894	0.271637	9.87692	9.82622	9.77673	9.82961	9.90248	9.85662	9.7764	9.83989	9.94622	9.84704	9.81572	9.8677
P63154	Crooked neck-like protein 1	Crnkl1	1.041	1.16287	0.740135	0.16861	7.5448	7.63267	7.60096	7.58365	7.4979	7.60612	7.60122	7.72664	7.60679	7.60707	7.76585	7.6445
P63166	Small ubiquitin-related modifier 1	Sumo1	1.29437	1.32573	0.114192	0.0205056	8.20104	8.28301	8.21953	8.21622	8.17412	8.39571	8.43524	8.36297	8.45176	8.30565	8.34914	8.30307
P63168	Dynein light chain 1, cytoplasmic	Dynll1	0.492827	0.719387	0.490493	0.183216	7.91782	7.82787	7.67031	7.95047	8.01431	8.00225	6.3	7.82069	7.61424	7.54082	7.82113	7.81813
P63276	40S ribosomal protein S17	Rps17	0.958632	1.16977	0.517092	0.0521726	8.94019	9.01081	8.89158	8.91659	8.9011	8.93015	8.92142	8.9331	9.01439	9.03671	8.99843	8.98203
P63280;Q8CFZ0;G3UYP0	SUMO-conjugating enzyme UBC9	Ube2i	0.976703	1.18821	0.896361	0.414138	8.71996	8.39116	8.62742	8.6395	8.5738	8.51591	8.61936	8.62801	8.80856	8.6437	8.63297	8.59238
P63321	Ras-related protein Ral-A	Rala	2.94253	0.364582	0.541319	0.577984	6.3	8.14563	8.23573	6.3	6.3	8.16023	8.3461	8.04992	6.3	8.32854	6.3	6.3
P63325	40S ribosomal protein S10	Rps10	1.15345	1.22565	0.249351	0.0946929	9.10846	8.9448	8.98804	8.94511	9.11554	9.0267	9.10023	8.99193	9.10646	9.13011	9.02715	9.07617
P63328	Serine/threonine-protein phosphatase 2B catalytic subunit alpha isoform	Ppp3ca	1.15148	1.062	0.220866	0.508602	7.70812	7.69719	7.67831	7.60068	7.84336	7.67501	7.70763	7.70333	7.738	7.63422	7.66559	7.75099
P63330	Serine/threonine-protein phosphatase 2A catalytic subunit alpha isoform	Ppp2ca	0.913339	0.929848	0.322633	0.431729	8.48654	8.40799	8.39131	8.32406	8.35917	8.32284	8.38915	8.38126	8.33256	8.38664	8.40973	8.35461
P67778;Q5SQG5	Prohibitin	Phb	0.964988	0.764193	0.751094	0.111543	9.30745	9.5071	9.47502	9.44107	9.38835	9.46181	9.41325	9.40531	9.18221	9.34976	9.36936	9.36211
P67984	60S ribosomal protein L22	Rpl22	0.996147	1.19036	0.964323	0.0930689	9.04427	9.02514	9.05461	8.95195	8.99151	8.98186	9.0993	8.99659	9.12775	9.16209	9.05273	9.03611
P68134;P68033;P63268;P62737;D3YZY0;A0A494B9T3	Actin, alpha skeletal muscle;Actin, alpha cardiac muscle 1;Actin, gamma-enteric smooth muscle;Actin, aortic smooth muscle	Acta1;Actc1;Actg2;Acta2	0.500321	0.345799	0.192077	0.0180754	8.9944	8.93701	8.6483	9.05652	9.08604	8.47007	8.21513	8.66198	8.17167	8.38693	8.54203	8.6909
P68037;A0A338P7E5;A0A338P786	Ubiquitin-conjugating enzyme E2 L3	Ube2l3	1.14772	1.35745	0.256703	0.0253821	8.42692	8.38471	8.27105	8.41814	8.52349	8.43667	8.38762	8.39238	8.54894	8.55221	8.43845	8.49212
P68040	Guanine nucleotide-binding protein subunit beta-2-like 1;Guanine nucleotide-binding protein subunit beta-2-like 1, N-terminally processed	Gnb2l1	0.732172	0.525047	0.294616	0.0269296	8.92796	8.88025	8.6832	8.86699	8.96767	8.67274	8.45617	8.72027	8.36916	8.48773	8.69879	8.68352
P68181	cAMP-dependent protein kinase catalytic subunit beta	Prkacb	1.01766	1.00104	0.890198	0.990418	8.22331	8.22204	8.09896	8.20287	8.31025	8.20825	8.10897	8.15011	8.15803	8.17301	8.16941	8.24854
P68254	14-3-3 protein theta	Ywhaq	0.982259	0.847266	0.921828	0.251652	9.16607	9.15327	8.93979	9.03137	9.19529	9.06442	8.93199	9.0677	8.98373	8.96218	9.00877	9.0479
P68372;Q9D6F9	Tubulin beta-4B chain;Tubulin beta-4A chain	Tubb4b;Tubb4a	0.894177	1.04294	0.549341	0.79115	8.74378	8.57925	8.54555	8.57135	8.72703	8.42755	8.55075	8.54029	8.69772	8.7194	8.51928	8.57657
P68510	14-3-3 protein eta	Ywhah	1.01628	0.857836	0.906347	0.210646	9.22006	9.04033	9.06967	9.18563	9.24581	9.08927	9.09934	9.10931	9.01435	9.06206	9.06703	9.10585
P70121;H3BK31	Zinc fingers and homeoboxes protein 1	Zhx1	1.15385	0.965289	0.463037	0.808167	7.7925	8.02914	7.9485	7.98908	7.83652	8.00303	8.11886	8.04941	7.9953	7.86798	7.9584	7.87617
P70122;F6TN03	Ribosome maturation protein SBDS	Sbds	0.409024	0.206403	0.263265	0.103885	7.54699	7.60549	7.54892	7.7046	7.67881	6.3	7.33682	7.53735	6.3	7.54492	6.3	7.51993
P70168	Importin subunit beta-1	Kpnb1	0.869279	0.856818	0.454997	0.259335	8.79496	8.72926	8.58364	8.72204	8.80586	8.59661	8.51404	8.67003	8.56147	8.62511	8.67586	8.69902
P70188	Kinesin-associated protein 3	Kifap3	0.50162	0.432356	0.567669	0.465911	7.55552	6.3	7.42783	7.71541	7.68379	6.3	6.3	7.51647	6.3	6.3	7.39721	7.54491
P70195	Proteasome subunit beta type-7	Psmb7	0.846908	0.906916	0.359117	0.530409	8.38712	8.11594	8.15418	8.14457	8.18568	8.06692	8.06292	8.19764	8.12493	8.16447	8.16758	8.17511
P70206;Q80UG2	Plexin-A1;Plexin-A4	Plxna1;Plxna4	0.872564	0.746442	0.673477	0.474923	7.48963	7.32987	7.21384	7.44264	7.58441	7.03814	7.20884	7.40776	6.87505	7.63092	7.20273	7.25926
P70227	Inositol 1,4,5-trisphosphate receptor type 3	Itpr3	0.984068	0.912617	0.848619	0.164488	8.08725	8.19025	8.17995	8.1271	8.06311	8.16823	8.15788	8.16744	8.08554	8.10775	8.11518	8.11724
P70268;D6RH37	Serine/threonine-protein kinase N1	Pkn1	1.28928	1.49045	0.180838	0.0197776	6.97731	7.17554	7.13536	7.18233	7.32199	7.07052	7.2766	7.24281	7.36631	7.26093	7.24438	7.29219
P70279;A2ALA0	Surfeit locus protein 6	Surf6	1.26658	1.29998	0.232206	0.0544076	7.58895	7.45933	7.63144	7.62545	7.54565	7.58659	7.80827	7.7752	7.75887	7.70195	7.65271	7.64739
P70280	Vesicle-associated membrane protein 7	Vamp7	0.977284	0.84134	0.869728	0.273586	8.07544	8.0839	8.26705	8.2039	8.06081	8.12788	8.22199	8.1797	7.95972	8.11524	8.12885	8.12636
P70295;Q3U3K9;A0A0N4SVA6	Ancient ubiquitous protein 1	Aup1	1.0992	1.00961	0.586314	0.9585	7.44736	7.75676	7.70046	7.62751	7.61324	7.7288	7.68744	7.66692	7.53768	7.68577	7.69713	7.62811
P70296;D3Z1V4	Phosphatidylethanolamine-binding protein 1;Hippocampal cholinergic neurostimulating peptide	Pebp1	1.01517	0.968038	0.947936	0.851503	8.71836	8.6322	8.52029	8.8026	8.86432	8.6827	8.50046	8.65212	8.58152	8.59052	8.71516	8.72983
P70302;A0A1B0GRA5;A0A1B0GR78	Stromal interaction molecule 1	Stim1	0.984165	0.798814	0.881709	0.0707049	8.03423	8.07055	8.09468	8.20336	8.13001	8.06662	8.03479	8.14367	7.93585	7.99123	8.04568	8.03985
P70324	T-box transcription factor TBX3	Tbx3	1.28536	1.1686	0.321731	0.401971	7.56191	7.80728	7.81656	7.59733	7.59551	7.85935	7.94911	7.81521	7.82117	7.71975	7.81808	7.69474
P70335;A0A3Q4EGR2	Rho-associated protein kinase 1	Rock1	0.597641	0.366428	0.527858	0.210451	7.14579	7.31364	6.3	7.04716	7.17855	7.13379	6.3	6.3	6.3	6.3	6.3	7.16253
Q8C3Y6;P97454;P70340	Mothers against decapentaplegic homolog;Mothers against decapentaplegic homolog 5;Mothers against decapentaplegic homolog 1	Smad1;Smad5	0.541519	0.6793	0.401793	0.6214	7.24482	7.57165	7.48949	7.2915	6.3	7.32728	7.58951	7.31513	7.58575	7.61106	6.3	7.4289
P70349	Histidine triad nucleotide-binding protein 1	Hint1	0.819074	1.10995	0.31776	0.473215	8.95099	8.8652	8.89277	8.79554	8.9793	8.82515	8.69545	8.6579	9.03707	8.96969	8.85447	8.8245
P70362	Ubiquitin fusion degradation protein 1 homolog	Ufd1l	1.05205	1.09027	0.623574	0.431027	8.05945	7.97408	8.03177	8.00966	7.97932	7.96892	8.10202	8.11284	8.15464	7.96218	8.07954	8.02873
P70371;Q3V252	Telomeric repeat-binding factor 1	Terf1	1.35305	1.47803	0.685122	0.608256	6.3	7.13615	7.14826	6.3	6.91472	7.13542	6.3	7.05953	7.15857	7.05335	7.05123	6.3
P70372	ELAV-like protein 1	Elavl1	1.3605	1.33918	0.085247	0.00149582	8.75279	8.73243	8.79998	8.79137	8.73742	8.89402	9.03969	8.94023	8.93861	8.88502	8.90077	8.85952
Q5SV02;P70388;E9PUJ2;A8Y5I3	DNA repair protein RAD50	Rad50	1.139	0.922218	0.469341	0.615248	8.02247	8.24795	8.23538	8.27804	8.12084	8.28952	8.2955	8.30408	8.21927	8.09269	8.20841	8.12281
Q4FE56;P70398	Ubiquitin carboxyl-terminal hydrolase;Probable ubiquitin carboxyl-terminal hydrolase FAF-X	Usp9x	0.928164	0.935512	0.551764	0.478037	7.96172	7.85588	7.80332	7.92403	7.96538	7.81851	7.82467	7.80689	7.87566	7.83216	7.83181	7.88951
P70404	Isocitrate dehydrogenase [NAD] subunit gamma 1, mitochondrial	Idh3g	1.23532	1.20429	0.264523	0.330036	8.08465	8.31595	8.37885	8.22147	8.23241	8.40092	8.38828	8.34643	8.22102	8.37114	8.41271	8.31896
P70424	Receptor tyrosine-protein kinase erbB-2	Erbb2	1.08855	0.204783	0.57315	0.121958	7.57303	7.74431	7.66552	7.60308	7.60695	7.82083	7.62038	7.68518	6.3	7.54892	6.3	7.6822
P70441	Na(+)/H(+) exchange regulatory cofactor NHE-RF1	Slc9a3r1	0.980402	0.966666	0.915072	0.697037	8.21	8.16104	8.07394	8.16646	8.32762	8.13287	7.97643	8.14013	8.16527	8.08397	8.12163	8.18167
P70444	BH3-interacting domain death agonist;BH3-interacting domain death agonist p15;BH3-interacting domain death agonist p13;BH3-interacting domain death agonist p11	Bid	1.03221	1.06617	0.888124	0.69429	7.87711	7.62347	7.6509	7.59315	7.89558	7.58508	7.67654	7.6425	7.76662	7.70401	7.70889	7.6764
P70452	Syntaxin-4	Stx4	0.419321	0.375016	0.316612	0.248622	7.47298	7.69972	7.58925	7.91554	7.71728	7.55149	6.3	7.5989	6.3	7.42508	7.53963	7.70897
P70460	Vasodilator-stimulated phosphoprotein	Vasp	0.960937	1.06854	0.507172	0.255049	8.55292	8.53514	8.45631	8.53371	8.50357	8.46912	8.52397	8.5122	8.53074	8.55526	8.56613	8.54112
Q60817;P70670	Nascent polypeptide-associated complex subunit alpha;Nascent polypeptide-associated complex subunit alpha, muscle-specific form	Naca	0.71638	0.699836	0.264073	0.0537051	8.4013	8.30278	8.17152	8.31059	8.42873	8.04497	7.93155	8.20151	8.07668	8.05953	8.24438	8.1856
P70677	Caspase-3;Caspase-3 subunit p17;Caspase-3 subunit p12	Casp3	0.957847	0.900313	0.811372	0.493604	8.6763	8.50629	8.40362	8.58611	8.66664	8.47378	8.48522	8.47186	8.53665	8.51967	8.43016	8.50342
P70697	Uroporphyrinogen decarboxylase	Urod	0.760889	1.15637	0.257175	0.5648	7.77192	7.42636	7.38437	7.46401	7.36092	7.37288	7.49509	7.34307	7.60217	7.69848	7.43667	7.56173
P70698	CTP synthase 1	Ctps1	0.953698	1.02658	0.812563	0.835015	8.16125	8.10558	7.95408	8.10971	8.24657	7.97907	7.9313	8.09132	8.13268	8.1486	8.0387	8.05622
P70699	Lysosomal alpha-glucosidase	Gaa	1.1488	1.1725	0.490466	0.385169	8.54668	8.53714	8.82979	8.63147	8.60054	8.69681	8.82071	8.668	8.62795	8.76802	8.71238	8.71318
P70700;A2AP84	DNA-directed RNA polymerase I subunit RPA2	Polr1b	1.1131	0.292747	0.878584	0.203434	6.3	7.42982	7.31534	7.33784	7.48263	6.92401	7.0728	7.08969	7.34897	6.3	6.3	6.3
P80313;A0A0N4SV00	T-complex protein 1 subunit eta	Cct7	0.988814	0.999116	0.945863	0.993968	8.80797	8.65421	8.62063	8.73688	8.84959	8.69368	8.58862	8.66825	8.76718	8.71325	8.65086	8.68685
P80314	T-complex protein 1 subunit beta	Cct2	0.962005	1.02237	0.828314	0.861059	9.02768	8.91192	8.79964	8.92004	9.05877	8.86746	8.78346	8.8823	8.99038	8.9257	8.87435	8.90728
P80315;G5E839	T-complex protein 1 subunit delta	Cct4	0.974751	0.895163	0.852307	0.409746	8.80682	8.6331	8.57008	8.69777	8.7335	8.68159	8.61332	8.63493	8.6298	8.57422	8.64343	8.66793
P80316	T-complex protein 1 subunit epsilon	Cct5	0.810575	0.734536	0.346107	0.0266035	8.80116	8.68369	8.58367	8.66805	8.76629	8.60861	8.39044	8.6064	8.52872	8.54544	8.54938	8.57708
P80317;A0A571BEL9	T-complex protein 1 subunit zeta	Cct6a	0.942061	0.902703	0.661615	0.361422	8.86985	8.71926	8.68626	8.69632	8.80621	8.69233	8.63288	8.73658	8.70979	8.66304	8.69346	8.72757
P80318;E9Q133;Q3U0I3;F6Q609	T-complex protein 1 subunit gamma	Cct3	0.807791	0.689688	0.465406	0.0631043	8.82781	8.69441	8.53291	8.74725	8.8617	8.59347	8.36573	8.61067	8.47286	8.49439	8.57082	8.61892
P81117;Q3UKN6	Nucleobindin-2;Nesfatin-1	Nucb2	0.847362	0.465351	0.615201	0.31599	7.61385	7.50753	7.20629	7.63401	7.55776	7.1437	7.49468	7.47782	7.40261	6.3	7.51741	7.4128
P81122	Insulin receptor substrate 2	Irs2	0.207898	3.87013	0.134709	0.191731	7.599	7.7296	6.3	6.3	6.3	6.3	6.3	6.3	7.72638	7.42771	7.5374	7.588
P81269	Cyclic AMP-dependent transcription factor ATF-1	Atf1	0.980788	0.896472	0.931763	0.446106	8.00385	8.22899	8.17102	8.04782	7.89313	8.27256	8.12561	8.12668	8.1122	8.10554	8.03024	8.01385
P83741	Serine/threonine-protein kinase WNK1	Wnk1	1.11269	1.06227	0.588106	0.686092	7.68004	7.55182	7.52192	7.76244	7.84725	7.64955	7.61259	7.59232	7.73109	7.64579	7.62215	7.62213
P83870	PHD finger-like domain-containing protein 5A	Phf5a	0.444667	1.40645	0.342207	0.111433	7.74591	7.72886	7.49252	7.66195	7.72196	6.3	7.60958	7.58985	7.95864	7.80704	7.73464	7.72143
P83887;Q8VCK3	Tubulin gamma-1 chain;Tubulin gamma-2 chain	Tubg1;Tubg2	1.14198	1.15529	0.0478318	0.05446	7.71798	7.74837	7.75125	7.74768	7.83502	7.76362	7.83867	7.75861	7.87402	7.7945	7.75451	7.79301
P84084	ADP-ribosylation factor 5	Arf5	1.2454	0.176121	0.865168	0.175369	7.71457	7.70968	6.3	7.81639	8.02325	7.83156	6.3	7.76707	6.3	6.3	6.3	7.62389
P84089;A0A1W2P7H9;A0A1W2P7T3;G3UW85	Enhancer of rudimentary homolog	Erh	0.940084	0.736709	0.713242	0.24555	8.10302	8.14826	8.06752	8.25525	8.26644	8.1396	8.01641	8.04427	7.79783	7.90828	8.20049	8.13663
P84091;Q3TWV4	AP-2 complex subunit mu	Ap2m1	1.0904	1.1752	0.347555	0.0562816	8.39443	8.46192	8.50036	8.46268	8.48143	8.43497	8.5753	8.47805	8.49791	8.57985	8.49335	8.52874
P84096	Rho-related GTP-binding protein RhoG	Rhog	1.11145	1.01947	0.23602	0.712927	8.49859	8.55509	8.57385	8.52692	8.49584	8.60712	8.63717	8.59788	8.54952	8.52795	8.58602	8.52445
P84102;B2KF73;O88892	Small EDRK-rich factor 2;Small EDRK-rich factor 1	Serf2;Serf1	2.93712	3.73886	0.344022	0.252946	8.03109	6.3	8.12642	8.12034	7.92129	8.22889	8.2553	8.04407	8.38519	8.23588	8.12261	8.12512
P84104	Serine/arginine-rich splicing factor 3	Srsf3	1.19106	1.28787	0.082531	0.0250899	8.92131	8.83091	8.92529	8.89609	8.92606	8.9136	9.03258	9.00509	9.08246	9.0141	8.97089	8.94563
P85094	Isochorismatase domain-containing protein 2A, mitochondrial	Isoc2a	2.51392	1.97266	0.199826	0.342985	7.38541	6.3	7.52951	7.24047	7.50499	7.48503	7.51805	7.54873	7.22914	7.36357	7.5462	7.49668
P97287	Induced myeloid leukemia cell differentiation protein Mcl-1 homolog	Mcl1	0.279987	0.0798184	0.133535	6.40271e-07	7.35822	7.50526	7.45229	7.27582	6.3	7.39554	6.3	7.3846	6.3	6.3	6.3	6.3
Z4YLB7;P97300;H3BKA7;H3BIX4	Neuroplastin	Nptn	1.30896	2.55492	0.785929	0.183843	7.29765	7.38584	6.3	7.44365	7.43083	6.3	7.61319	7.55083	7.57069	7.49538	7.48817	7.50241
P97310	DNA replication licensing factor MCM2	Mcm2	0.833213	0.709841	0.198195	0.00961176	8.38061	8.37112	8.30643	8.45606	8.40112	8.24529	8.20358	8.34725	8.27226	8.15643	8.2511	8.23907
Q3ULG5;P97311	DNA helicase;DNA replication licensing factor MCM6	Mcm6	1.02401	1.06089	0.787169	0.531285	8.47119	8.40466	8.31892	8.43231	8.44199	8.38787	8.3878	8.45063	8.49301	8.39573	8.42775	8.41328
P97314	Cysteine and glycine-rich protein 2	Csrp2	0.93847	0.597618	0.522045	0.0158022	7.88115	7.93794	7.79266	7.86769	7.89518	7.86623	7.76708	7.84062	7.52931	7.58857	7.65916	7.80809
P97329	Kinesin-like protein KIF20A	Kif20a	1.02519	0.691883	0.84442	0.0455156	7.82518	8.02567	7.95709	7.95229	7.99929	7.94603	7.99649	7.86166	7.8963	7.70908	7.8206	7.69439
P97351	40S ribosomal protein S3a	Rps3a	1.16369	1.2895	0.0188662	0.0132383	9.18013	9.0799	9.12405	9.13155	9.19813	9.19753	9.19499	9.18834	9.25852	9.29848	9.20828	9.19204
P97360;E9QAJ7;E9Q8J8	Transcription factor ETV6	Etv6	0.900981	0.194531	0.486968	0.123256	7.59771	7.70266	7.68571	7.78967	7.69999	7.64413	7.51904	7.73145	6.3	6.3	7.71225	7.61946
P97363	Serine palmitoyltransferase 2	Sptlc2	0.884441	0.966583	0.283099	0.751256	7.57508	7.70044	7.77357	7.6733	7.62352	7.66832	7.57745	7.63978	7.71508	7.66293	7.64446	7.64088
P97370	Sodium/potassium-transporting ATPase subunit beta-3	Atp1b3	9.11627	3.04382	0.11217	0.507332	8.04198	6.3	8.10185	6.3	8.15576	8.32895	8.03379	8.06461	6.3	8.11641	8.16838	8.09272
P97376	Protein FRG1	Frg1	1.06892	1.33766	0.548797	0.108365	7.76118	7.79881	7.89211	7.7848	7.75195	7.81494	7.91609	7.86971	8.09785	7.95676	7.85798	7.82969
P97377	Cyclin-dependent kinase 2	Cdk2	1.20938	1.6065	0.100542	0.0388306	8.28556	8.16835	8.26569	8.12681	8.30777	8.26131	8.34151	8.26607	8.57506	8.48456	8.27994	8.33037
P97379;A0A0J9YTQ8	Ras GTPase-activating protein-binding protein 2	G3bp2	1.11778	1.22683	0.241354	0.0273901	8.2193	8.12382	8.10646	8.10639	8.22068	8.17667	8.23226	8.11978	8.26468	8.2348	8.21232	8.19932
P97384;D3Z7U0	Annexin A11;Annexin	Anxa11	0.909906	0.76693	0.238577	0.0157364	8.09325	8.09937	8.07181	8.11594	8.06651	8.10975	7.96899	8.07111	7.93462	7.99202	8.06919	7.92357
P97390	Vacuolar protein sorting-associated protein 45	Vps45	1.22325	1.12853	0.113547	0.104861	7.59731	7.51255	7.55973	7.51451	7.62291	7.75369	7.55297	7.60459	7.56186	7.57865	7.6067	7.64693
P97429;A0A0N4SW89;D3Z0S1;A0A0N4SV57;F7ANV6	Annexin A4;Annexin	Anxa4	0.806255	0.58856	0.203611	0.0237159	8.9808	9.12074	9.03096	9.03141	8.9882	9.09128	8.88698	8.82334	8.69178	8.87496	8.98005	8.69629
Q5SWZ5;P97434	Myosin phosphatase Rho-interacting protein	Mprip	0.539089	1.32138	0.314016	0.034876	7.39345	7.24289	7.31429	7.20976	6.3	7.24222	7.25431	7.2905	7.41312	7.45668	7.40588	7.36883
P97452	Ribosome biogenesis protein BOP1	Bop1	1.04556	1.16719	0.784673	0.353316	8.27522	8.21974	8.39368	8.32263	8.2282	8.24249	8.47398	8.344	8.51803	8.39289	8.27791	8.29101
P97471	Mothers against decapentaplegic homolog 4	Smad4	1.10188	0.934349	0.356708	0.485817	7.96988	8.09335	8.00182	7.94005	7.97091	8.0794	8.03989	8.08343	8.0242	7.93846	7.9912	7.93327
P97477	Aurora kinase A	Aurka	1.317	1.34318	0.279024	0.172765	7.62735	7.42169	7.62112	7.35526	7.56073	7.53016	7.84247	7.5704	7.72085	7.54382	7.70297	7.57031
P97494	Glutamate--cysteine ligase catalytic subunit	Gclc	1.127	1.35853	0.374144	0.0263855	7.55212	7.50432	7.40463	7.55182	7.65089	7.52162	7.58888	7.4592	7.67677	7.64913	7.55005	7.66922
P97496;Q3UNN4	SWI/SNF complex subunit SMARCC1	Smarcc1	1.13511	0.923856	0.473863	0.639819	8.14255	8.38719	8.31767	8.33644	8.23345	8.3873	8.32133	8.46192	8.29001	8.15201	8.36709	8.23714
P97742;A0A494BAD3	Carnitine O-palmitoyltransferase 1, liver isoform	Cpt1a	0.982229	0.737889	0.842945	0.124636	7.99039	8.09975	8.14189	8.01043	8.06852	8.02551	8.04532	8.07196	7.75258	7.91079	8.02739	8.02366
P97760;A0A1D5RML8	DNA-directed RNA polymerase II subunit RPB3	Polr2c	0.756661	0.63075	0.379059	0.114228	7.76027	8.03527	8.08429	7.68344	7.71831	8.00758	7.66468	7.68831	7.72074	7.7996	7.62829	7.61408
P97765	WW domain-binding protein 2	Wbp2	0.44517	0.451593	0.310099	0.322667	7.71133	7.52925	7.47982	7.6324	7.58509	6.3	7.4975	7.56431	7.50342	6.3	7.51395	7.65441
P97770	THUMP domain-containing protein 3	Thumpd3	1.79559	1.02833	0.390468	0.976147	7.48002	7.35545	6.3	7.32879	7.33977	7.35503	7.42752	7.35877	6.3	7.41701	7.35837	7.43742
P97792	Coxsackievirus and adenovirus receptor homolog	Cxadr	0.966235	0.888865	0.78859	0.433513	8.78257	8.94833	8.82531	8.89953	8.80221	8.84168	8.79316	8.95901	8.67355	8.82374	8.86319	8.8906
P97807	Fumarate hydratase, mitochondrial	Fh	0.849841	0.918457	0.167988	0.50165	8.79118	8.88569	8.94539	8.83378	8.85628	8.81466	8.79064	8.71182	8.71991	8.90375	8.82083	8.86379
P97822;E9Q5H2;E9PZF5	Acidic leucine-rich nuclear phosphoprotein 32 family member E	Anp32e	0.248181	0.493905	0.169941	0.399917	7.58982	7.88005	7.33608	7.34813	7.62637	7.50678	6.3	6.3	7.59992	7.59347	6.3	7.43526
P97825	Hematological and neurological expressed 1 protein;Hematological and neurological expressed 1 protein, N-terminally processed	Hn1	1.0375	1.21069	0.775181	0.141263	8.27983	8.1983	8.20825	8.2566	8.38863	8.22394	8.15048	8.24388	8.45076	8.29581	8.24983	8.27871
P97855	Ras GTPase-activating protein-binding protein 1	G3bp1	0.971115	1.17102	0.717073	0.118004	8.9459	8.873	8.84119	8.79274	8.87469	8.82847	8.84686	8.85189	8.98619	8.92342	8.92431	8.89317
P97864;A0A5F8MPP6	Caspase-7;Caspase-7 subunit p20;Caspase-7 subunit p11	Casp7	1.07308	0.989061	0.740357	0.937532	7.50235	7.36485	7.28711	7.47091	7.6329	7.30053	7.35543	7.45888	7.45828	7.3216	7.44315	7.38308
P97930	Thymidylate kinase	Dtymk	1.02378	1.11167	0.80188	0.367305	8.20531	8.37164	8.33836	8.32978	8.28547	8.35046	8.33064	8.31936	8.31315	8.39973	8.41721	8.29892
P98083	SHC-transforming protein 1	Shc1	0.987346	0.931546	0.897666	0.452704	7.94711	7.80052	7.89494	7.8203	7.9091	7.86324	7.87196	7.79644	7.82462	7.79015	7.8734	7.8515
P98203	Armadillo repeat protein deleted in velo-cardio-facial syndrome homolog	Arvcf	1.27286	1.14736	0.0305788	0.381503	7.21144	7.07719	7.09314	7.07715	7.17647	7.21945	7.26567	7.21646	7.08084	7.29883	7.08615	7.2319
P99024	Tubulin beta-5 chain	Tubb5	0.881986	0.974392	0.501701	0.838746	9.69336	9.56431	9.48566	9.59633	9.71763	9.44483	9.47006	9.489	9.66151	9.5712	9.5212	9.54069
P99026	Proteasome subunit beta type-4	Psmb4	0.844145	0.756761	0.517175	0.190465	8.26012	8.07925	7.97262	8.13931	8.29449	7.9728	7.88691	8.00277	7.97379	7.84431	8.04466	8.10438
P99027;A0A5F8MPY2	60S acidic ribosomal protein P2	Rplp2	0.699513	0.586591	0.127531	0.0240245	9.10968	9.06826	8.9034	9.10836	9.00753	8.8609	8.69867	9.00178	8.7303	8.70056	8.94855	8.88363
P99028	Cytochrome b-c1 complex subunit 6, mitochondrial	Uqcrh	0.893971	0.605503	0.578171	0.157346	8.23611	8.30692	8.2441	8.27905	8.31401	8.36105	7.99641	8.2	7.73232	7.92675	8.31317	8.2224
P99029;G3UZJ4;H3BJQ7;A0A494BAZ4	Peroxiredoxin-5, mitochondrial	Prdx5	0.952013	0.852987	0.264674	0.245151	8.46473	8.5253	8.46842	8.47471	8.44141	8.4593	8.45744	8.48958	8.27214	8.40391	8.4998	8.48108
Q00422	GA-binding protein alpha chain	Gabpa	0.562048	0.249262	0.39767	0.0520327	7.36203	7.37887	7.07335	7.43396	7.50345	7.24309	6.3	7.20077	6.3	6.3	7.13168	7.10315
Q00493	Carboxypeptidase E	Cpe	0.279823	0.0883608	0.106865	6.38599e-08	7.45211	7.3082	7.3285	7.32615	7.24477	7.35773	6.3	6.3	6.3	6.3	6.3	6.3
Q00519;A0A3B2WBF8	Xanthine dehydrogenase/oxidase;Xanthine dehydrogenase;Xanthine oxidase	Xdh	0.29294	0.279696	0.208107	0.179428	7.37896	6.3	7.34412	7.38021	7.3704	6.3	6.3	6.3	6.3	6.3	7.29003	6.3
Q00547	Hyaluronan mediated motility receptor	Hmmr	2.2092	1.07283	0.26887	0.942482	7.47069	7.41496	6.3	7.38931	7.45404	7.45066	7.53859	7.50861	7.51862	7.45902	7.41944	6.3
V9GX00;Q00560	Interleukin-6 receptor subunit beta	Il6st	0.609876	1.19592	0.677509	0.866136	6.3	7.5018	7.57314	7.38561	6.3	7.62522	6.3	7.67629	6.3	7.49467	7.59533	7.68135
Q00612;A3KG36	Glucose-6-phosphate 1-dehydrogenase X;Glucose-6-phosphate 1-dehydrogenase	G6pdx	0.991648	1.18351	0.9343	0.0586034	8.54706	8.4309	8.51399	8.50803	8.59282	8.49741	8.43669	8.45849	8.61423	8.55097	8.53039	8.59707
Q00899	Transcriptional repressor protein YY1	Yy1	1.00723	0.994629	0.973769	0.982084	7.75211	8.10133	8.03599	8.07867	7.94191	7.90657	8.07588	8.05626	8.1529	7.98936	7.93021	7.88628
Q6PE80;Q00993	Receptor protein-tyrosine kinase;Tyrosine-protein kinase receptor UFO	Axl	0.83231	0.658864	0.216755	0.0373966	7.64687	7.52878	7.54913	7.75435	7.57603	7.50051	7.49161	7.59211	7.35166	7.3731	7.51701	7.51254
Q00PI9	Heterogeneous nuclear ribonucleoprotein U-like protein 2	Hnrnpul2	1.2318	1.53165	0.133177	4.66512e-05	7.92708	7.95269	7.93767	7.97581	7.9059	8.05223	8.1547	8.04258	8.15722	8.1428	8.09167	8.1422
Q62347;Q01147;D3Z7P7;D3Z326;F6VJ22;D3Z6A5;F6QWT6;F6U9F5;F6Q346;F6W4F5;E9PWV9;F6QKL8;D3Z2U7	Cyclic AMP-responsive element-binding protein 1	Creb1;Crem	1.10405	0.969578	0.689276	0.874122	7.4695	7.73351	7.71386	7.72252	7.52311	7.83344	7.84313	7.61166	7.76285	7.59462	7.69227	7.53598
Q01279	Epidermal growth factor receptor	Egfr	1.97367	0.4324	0.546408	0.42627	6.3	7.49875	6.3	7.5304	7.51109	7.5064	6.3	7.49276	6.3	6.3	7.2727	6.3
Q01320	DNA topoisomerase 2-alpha	Top2a	1.10755	0.916164	0.472674	0.606267	9.01586	9.18313	9.19346	9.11701	9.06089	9.21677	9.24788	9.16137	9.23106	9.03527	9.12245	8.96857
Q01853	Transitional endoplasmic reticulum ATPase	Vcp	0.969659	1.09728	0.720022	0.323457	9.31637	9.20336	9.20322	9.15473	9.22889	9.21498	9.18853	9.19176	9.2919	9.26557	9.21875	9.26274
Q02053	Ubiquitin-like modifier-activating enzyme 1	Uba1	0.93394	0.918137	0.657651	0.4381	8.55302	8.50911	8.38189	8.44437	8.52234	8.48024	8.29106	8.47603	8.41587	8.37718	8.45852	8.48845
Q02248;E9Q6A9	Catenin beta-1	Ctnnb1	1.02811	0.774644	0.725688	0.0476519	8.24731	8.36483	8.3067	8.34072	8.3094	8.3833	8.28722	8.32781	8.11846	8.22991	8.17728	8.29032
Q02614	SAP30-binding protein	Sap30bp	0.300193	0.333258	0.170491	0.235591	7.50904	7.36912	7.37999	7.34165	7.48633	7.42308	6.3	6.3	6.3	7.59754	6.3	7.49339
Q02819;A0A1C7CYU3;A0A1B0GR41	Nucleobindin-1	Nucb1	0.661141	0.471478	0.201949	0.0423863	8.55561	8.43339	8.26285	8.52462	8.54738	8.21	8.03226	8.26802	7.84409	8.04383	8.31819	8.2642
Q03145	Ephrin type-A receptor 2	Epha2	1.13379	1.2077	0.452514	0.0950095	8.64891	8.68294	8.72462	8.56878	8.53992	8.77067	8.80679	8.726	8.67962	8.79797	8.72254	8.75295
Q03147;A0A286YDC0	Cyclin-dependent kinase 7	Cdk7	0.72333	0.616944	0.61809	0.419617	7.19184	6.88398	6.3	6.72153	6.98095	6.95375	6.3	6.3	6.3	6.89765	6.76068	6.3
Q03160	Growth factor receptor-bound protein 7	Grb7	0.960575	0.850386	0.837211	0.322654	7.83445	7.62227	7.7161	7.65211	7.88608	7.63616	7.59579	7.63703	7.71858	7.7043	7.53087	7.58966
Q03265;D3Z6F5	ATP synthase subunit alpha, mitochondrial;ATP synthase subunit alpha	Atp5a1	0.91011	0.804233	0.386702	0.165527	9.79886	9.94814	9.83478	9.89511	9.85825	9.86858	9.74303	9.8434	9.62977	9.84917	9.78659	9.83289
Q03958;G3UYF9	Prefoldin subunit 6	Pfdn6	0.773737	0.810583	0.21635	0.248708	8.02346	7.94313	7.72382	7.86681	7.80509	7.7778	7.64574	7.88296	7.75436	7.8034	7.88703	7.74761
Q03963	Interferon-induced, double-stranded RNA-activated protein kinase	Eif2ak2	2.27562	1.10388	0.264757	0.941578	7.41742	6.3	7.52111	7.17205	7.25239	7.54109	7.6468	7.3987	8.03088	7.95138	6.3	6.3
Q04690;A0A1W2P863	Neurofibromin	Nf1	0.9292	0.696444	0.888525	0.465774	7.01611	6.66532	6.3	6.77376	7.07229	6.3	6.66634	6.589	6.3	6.3	6.70096	6.82577
Q04736	Tyrosine-protein kinase Yes	Yes1	1.03187	1.04199	0.778352	0.72024	7.65669	7.76281	7.76791	7.64306	7.63274	7.76218	7.71666	7.77339	7.62969	7.76073	7.72863	7.78287
Q04750	DNA topoisomerase 1	Top1	1.09487	0.793855	0.628664	0.205577	8.67256	8.94851	8.8391	8.94063	8.7615	8.94186	8.9354	8.91949	8.79916	8.68555	8.80033	8.71472
Q04899	Cyclin-dependent kinase 18	Cdk18	0.964699	1.15281	0.851949	0.51997	7.76499	7.62144	7.40978	7.56973	7.6124	7.48961	7.56536	7.63613	7.75869	7.72752	7.54378	7.58296
Q05816	Fatty acid-binding protein, epidermal	Fabp5	0.744429	1.37434	0.41228	0.433531	8.70345	8.4692	8.47132	8.20645	8.59868	8.39003	8.23047	8.11853	8.81557	8.81601	8.2957	8.47553
Q05BF0;Q9CQA6	Coiled-coil-helix-coiled-coil-helix domain-containing protein 1	Chchd1	1.14873	1.9403	0.882044	0.325324	7.27073	7.39973	7.39686	6.3	6.3	7.45594	7.43321	7.41903	7.25914	7.43196	7.42813	7.39955
Q05CL8	La-related protein 7	Larp7	1.15405	1.28136	0.0766874	0.0716459	7.86979	7.76862	7.78654	7.85126	7.86716	7.9148	7.89868	7.84447	8.03451	7.94566	7.83221	7.89452
Q05D44	Eukaryotic translation initiation factor 5B	Eif5b	1.14646	1.30147	0.129393	0.0173636	8.19967	8.10363	8.18124	8.12136	8.27437	8.1811	8.22391	8.16397	8.32467	8.29614	8.22863	8.21421
Q06138	Calcium-binding protein 39	Cab39	0.426831	0.887842	0.348336	0.630623	7.91977	7.61862	7.52169	7.7399	7.90076	7.51092	6.3	7.60932	7.48697	7.72445	7.7146	7.6673
Q06180;D3Z6W2	Tyrosine-protein phosphatase non-receptor type 2;Tyrosine-protein phosphatase non-receptor type	Ptpn2	1.13852	1.10372	0.136758	0.445846	7.48164	7.55776	7.45162	7.5585	7.57067	7.57849	7.60718	7.51855	7.65025	7.47477	7.61391	7.48203
Q06185	ATP synthase subunit e, mitochondrial	Atp5i	1.09065	1.05031	0.396575	0.635957	8.91335	9.08704	9.05026	9.04677	9.02759	9.10312	9.05042	9.06703	8.99186	9.08479	9.05289	9.05315
Q06335;Q60709;A0A1L1SS44	Amyloid-like protein 2	Aplp2	1.3286	1.08548	0.0800669	0.608754	7.25035	7.40094	7.38716	7.2384	7.40028	7.35286	7.49998	7.5173	7.24	7.33104	7.36791	7.48037
Q07417	Short-chain specific acyl-CoA dehydrogenase, mitochondrial	Acads	0.986616	0.920406	0.89184	0.635315	8.51638	8.63585	8.69077	8.68183	8.62956	8.60463	8.6175	8.64972	8.44075	8.56023	8.68216	8.6976
Q07797;E9Q5X5	Galectin-3-binding protein	Lgals3bp	0.465793	0.472754	0.540974	0.552403	7.51057	7.5387	6.3	7.83049	7.57773	6.3	6.3	7.6748	6.3	6.3	7.51101	7.76728
Q07832	Serine/threonine-protein kinase PLK1	Plk1	1.15977	0.936709	0.257684	0.539915	7.59784	7.66387	7.67545	7.63926	7.84655	7.62126	7.69531	7.67079	7.64898	7.52541	7.70939	7.57905
Q08024	Core-binding factor subunit beta	Cbfb	0.0494466	0.0192473	0.0196456	8.64886e-08	8.17728	7.91265	7.9943	7.97829	7.93907	6.3	6.3	6.3	6.3	6.3	6.3	6.3
Q08288	Cell growth-regulating nucleolar protein	Lyar	1.44242	1.56298	0.136349	0.0160468	7.64144	7.56331	7.4606	7.68196	7.83725	7.56366	7.91082	7.67195	7.83436	7.83501	7.74769	7.70607
Q08639;Q9CYZ7;A0A1B0GRP0	Transcription factor Dp-1	Tfdp1	2.23484	3.78807	0.456372	0.12118	6.3	7.31894	6.3	7.46482	7.38863	6.3	7.44041	7.6517	7.27763	7.44643	7.47611	7.49726
Q08761	Vitamin K-dependent protein S	Pros1	1.02413	0.913872	0.904547	0.705271	7.97993	8.12512	8.03507	8.26274	8.02218	8.09968	8.05293	8.26949	7.89327	7.97774	8.14457	8.23081
Q09143;E9Q3N1	High affinity cationic amino acid transporter 1	Slc7a1	0.88702	0.359212	0.360342	0.288008	7.88215	7.90975	7.87061	7.88017	7.93879	7.76107	7.72932	7.90524	6.3	7.89785	7.80212	7.76412
Q0KL02;A0A2I3BQT2	Triple functional domain protein	Trio	0.962481	0.965002	0.874054	0.785202	7.53442	7.35268	7.3622	7.29077	7.49588	7.17791	7.27017	7.52969	7.40071	7.33218	7.36263	7.38267
Q0P688;Q8BMB3;D3Z730;Q3UUT0;G3X9H1;D3Z729;D3YUV9	Eukaryotic translation initiation factor 4E type 2	Eif4e2	0.465309	0.518894	0.573191	0.640243	7.7958	7.63708	6.3	7.75436	7.75582	6.3	7.80239	6.3	7.91506	6.3	7.8325	6.3
Q0PD20;Q64008;B1AQD3;B1AQD4;F7BE32	Ras-related protein Rab-34	Rab34	1.18102	1.19245	0.356752	0.179329	7.75721	7.63821	7.76753	7.76496	7.63525	7.8842	7.92684	7.77065	7.90848	7.82222	7.78216	7.7208
Q0VBL3		Rbm15	1.08098	0.985751	0.644786	0.881956	7.6807	7.6688	7.65094	7.70801	7.52657	7.69263	7.78288	7.84163	7.5958	7.67176	7.77621	7.63975
Q0VEE6;D3YV79	Zinc finger protein 800	Znf800;Zfp800	1.07936	0.887779	0.673982	0.461801	7.39183	7.53287	7.55116	7.63775	7.40043	7.64939	7.60397	7.59249	7.59242	7.47589	7.39952	7.439
Q11011;F6QYF8;E9Q039;E9Q6F4	Puromycin-sensitive aminopeptidase	Npepps	1.0064	1.07953	0.95799	0.50363	7.93959	7.82912	7.76382	7.83813	7.89006	7.81425	7.76234	7.91508	7.78849	7.89932	7.89925	7.91653
Q11136	Xaa-Pro dipeptidase	Pepd	0.498489	1.05755	0.466418	0.818063	7.95122	7.60633	7.52794	7.64955	8.01849	7.46627	6.3	7.74089	7.6871	7.62743	7.69719	7.82052
Q14AI6;F6WLR1	RNA pseudouridylate synthase domain-containing protein 3	Rpusd3	1.47747	0.584585	0.506409	0.504227	6.3	7.15746	7.22466	7.14079	7.02098	7.22714	7.34145	6.9114	7.17452	6.3	7.11578	6.3
Q14B01		Rnf113a2	0.289004	0.0762976	0.160473	5.01759e-08	7.43589	7.47194	7.31909	7.44304	7.39108	7.5225	6.3	6.3	6.3	6.3	6.3	6.3
Q14B71;D3YZE8	Cell division cycle-associated protein 2	Cdca2	1.42707	1.06933	0.0734292	0.772754	7.72558	7.94154	7.91773	7.88736	7.88507	8.0724	8.12646	8.00608	8.04309	7.78102	8.03663	7.72793
Q14C51	Pentatricopeptide repeat domain-containing protein 3, mitochondrial	Ptcd3	0.978559	1.15177	0.863675	0.305659	7.87573	8.05173	7.92544	7.91315	8.01678	7.91909	7.94946	7.84306	8.10075	8.03113	7.93037	7.94927
Q14CH7	Alanine--tRNA ligase, mitochondrial	Aars2	0.918866	0.88935	0.625734	0.668982	7.2529	7.5554	7.4996	7.35965	7.35293	7.36683	7.35891	7.44188	7.10612	7.38998	7.45166	7.51607
Q1HFZ0;H3BKN0	tRNA (cytosine(34)-C(5))-methyltransferase	Nsun2	1.00032	1.03521	0.998206	0.763643	8.17762	8.08664	8.01423	8.1731	8.22139	8.06696	8.01628	8.14752	8.11551	8.05523	8.16465	8.17632
Q2TBE6;A0A494BBQ4	Phosphatidylinositol 4-kinase type 2-alpha	Pi4k2a	0.847228	0.713466	0.1044	0.0317041	7.80927	7.83055	7.90992	7.83582	7.83206	7.77785	7.68891	7.79875	7.64411	7.59609	7.80067	7.75818
Q2TPA8;B1AX78	Hydroxysteroid dehydrogenase-like protein 2	Hsdl2	0.810521	0.320152	0.394819	0.110199	7.28841	7.58549	7.69973	7.50158	7.44793	7.33256	7.55479	7.37499	7.08945	6.3	7.33742	7.36977
V9GX42;Q2VPQ9	Chromatin modification-related protein MEAF6	Meaf6	1.35378	0.743159	0.30328	0.672256	7.23937	7.38211	7.34138	7.17875	7.1482	7.53896	7.34889	7.63174	6.3	7.42998	7.39763	7.49832
Q31125	Zinc transporter SLC39A7	Slc39a7	0.96731	1.12984	0.877643	0.284601	7.9744	8.08597	7.9836	8.09058	7.77817	8.15455	8.11002	8.03407	8.00736	8.10432	8.07302	8.16191
Q3B7Z2	Oxysterol-binding protein 1	Osbp	5.06329	12.5977	0.152266	0.0119655	6.3	6.3	7.40466	6.3	7.71564	7.57635	7.5304	6.3	7.97448	7.84155	7.37603	7.51376
Q3TA68;Q3TAQ9		Wdr36	1.03202	0.872651	0.821068	0.401226	8.21376	8.18988	8.23812	8.35538	8.15999	8.28903	8.23121	8.37166	8.24413	8.04076	8.29043	8.18517
Q3TAA7	Serine/threonine-protein kinase 11-interacting protein	Stk11ip	2.06104	0.36452	0.470987	0.496911	7.95834	6.3	7.9964	7.80766	7.81365	7.85467	7.75472	7.8957	6.3	6.3	7.815	7.89429
Q3TBT3	Stimulator of interferon genes protein	Tmem173	1.11041	0.567126	0.627069	0.487135	7.33165	7.55377	7.59438	7.57103	7.51673	7.4503	7.74625	7.51949	6.3	7.72532	7.4455	7.59475
Q3TBU7;Q3U2K8;Q80WC7	Arf-GAP domain and FG repeat-containing protein 2	Agfg2	0.909689	0.935424	0.446211	0.569349	7.48447	7.29356	7.44386	7.39086	7.43478	7.31515	7.31545	7.38295	7.4005	7.40843	7.38709	7.30077
Q3TBW2	39S ribosomal protein L10, mitochondrial	Mrpl10	0.813488	0.667196	0.351644	0.181335	7.72557	7.94869	7.72647	7.5789	7.61306	7.77564	7.66854	7.5638	7.36642	7.79481	7.56412	7.55129
Q3TC46	Protein PAT1 homolog 1	Patl1	1.01152	0.600051	0.964831	0.470173	7.5059	7.31643	7.29508	7.35626	7.54614	7.09506	7.41116	7.44119	6.3	7.47663	7.34181	7.46798
Q3TC93	HCLS1-binding protein 3	Hs1bp3	0.612384	0.559755	0.545042	0.457685	7.56543	7.44275	7.33602	7.59549	7.70419	7.58518	6.3	7.49841	7.54802	6.3	7.48253	7.60113
Q3TCD4;Q9WUR2;E9PYC6;E9Q858;E9PUY9;E9PYA9;E9PVM6;E9Q7A8	Enoyl-CoA delta isomerase 2, mitochondrial	Eci2	1.1828	1.25159	0.462102	0.185101	7.74607	7.87088	7.95951	8.01962	7.82042	7.88008	8.08955	8.09767	7.93798	8.01469	8.06096	7.9723
Q3TCH7	Cullin-4A	Cul4a	1.07748	0.819019	0.482925	0.106177	7.67785	7.79036	7.61023	7.73031	7.78687	7.69768	7.70793	7.74591	7.68411	7.56778	7.59567	7.61437
Q3TCJ1;Z4YJY0;D3Z4D8	BRISC complex subunit Abro1	Fam175b	1.97301	2.21086	0.361335	0.28745	7.45077	7.55876	7.35434	6.3	7.38106	7.63939	7.35239	7.47154	7.60806	7.38689	7.52392	7.52325
Q3TCN2	Putative phospholipase B-like 2;Putative phospholipase B-like 2 28 kDa form;Putative phospholipase B-like 2 40 kDa form;Putative phospholipase B-like 2 15 kDa form	Plbd2	0.964351	0.817417	0.78892	0.45012	7.58513	7.57001	7.69695	7.68221	7.64416	7.48237	7.68456	7.66014	7.29168	7.47029	7.75209	7.67
Q3TCU5;Q9R233	Tapasin	Tapbp	1.08985	1.21632	0.657734	0.104747	7.49604	7.57746	7.67112	7.57393	7.4188	7.60386	7.72501	7.72034	7.68721	7.72893	7.61966	7.62294
Q3TDD9	Protein phosphatase 1 regulatory subunit 21	Ppp1r21	1.13483	1.06922	0.197049	0.349329	7.44616	7.48276	7.53694	7.45283	7.44315	7.56347	7.54448	7.58731	7.48851	7.46816	7.51907	7.55924
Q3TDN2;D3Z2H4	FAS-associated factor 2	Faf2	0.764405	0.666464	0.091361	0.0478835	8.49762	8.38167	8.32241	8.33193	8.38133	8.22753	8.18679	8.27128	8.03145	8.26033	8.26633	8.27063
Q62193;Q3TE40	Replication protein A 32 kDa subunit	Rpa2	0.546704	0.242735	0.409775	0.0766325	7.60681	7.50054	7.22991	7.186	7.53666	7.30434	6.3	7.33327	6.3	6.3	7.21917	7.24462
Q3TE80;A0A087WSJ7		2410002F23Rik	0.399426	0.189283	0.082676	1.92363e-06	7.11274	7.052	7.00505	6.92176	6.95805	6.93924	6.3	6.3	6.3	6.3	6.3	6.3
Z4YKB8;Q3TEA8;Z4YKA3;A2AM65	Heterochromatin protein 1-binding protein 3	Hp1bp3	1.14731	1.13619	0.57382	0.505046	8.32809	8.57745	8.63287	8.56667	8.39881	8.58502	8.7615	8.59848	8.67237	8.57677	8.59651	8.48124
Q3TFK5;A0A0A6YWB3	G patch domain-containing protein 4	Gpatch4	4.29605	4.64456	0.135037	0.136137	6.3	6.3	6.3	6.3	6.3	6.3	7.63906	7.49322	7.74353	6.3	7.52425	6.3
Q3TFP0		Srsf10	1.15036	1.43294	0.179607	0.00827811	8.31433	8.30231	8.35872	8.28594	8.29226	8.36363	8.47175	8.377	8.53062	8.53965	8.42275	8.39317
Q3TGF2;H9H9T1;A0A2I3BR29;H3BLE6	Protein FAM107B	Fam107b	1.05028	0.889757	0.869458	0.663642	7.71686	7.41363	7.28997	7.51941	7.65497	7.29612	7.63428	7.43973	7.59686	7.47295	7.36073	7.30643
Q3TGG2;E9Q5Q0		Atxn2l	0.952158	1.10446	0.53033	0.305318	8.26524	8.13033	8.15812	8.21474	8.20088	8.17167	8.16083	8.1499	8.29144	8.25624	8.1827	8.21067
Q69ZS7;Q3TGM7	HBS1-like protein	Hbs1l	1.04602	1.49886	0.816794	0.0696299	7.53874	7.3492	7.31879	7.50868	7.52432	7.54952	7.29052	7.4292	7.7177	7.58979	7.65919	7.45177
Q6ZWQ5;Q3TGS7;Q3V2H3;O70493	Sorting nexin-12	Snx12	1.07127	1.22322	0.59066	0.0972614	8.41244	8.21945	8.35017	8.34439	8.46151	8.33459	8.33596	8.31399	8.45662	8.41691	8.36842	8.43454
Q6ZWQ9;Q3THE2;Q9CQ19	Myosin regulatory light chain 12B;Myosin regulatory light polypeptide 9	Myl12a;Myl12b;Myl9	0.861481	0.585629	0.535141	0.0734119	9.05656	9.08558	8.93032	9.17947	9.19156	8.92407	8.80705	9.07022	8.62074	8.72755	8.95026	9.02387
Q3THJ3	Probable RNA-binding protein EIF1AD	Eif1ad	4.27287	0.956422	0.118265	0.968851	7.53874	7.42238	6.3	6.3	7.67816	7.51743	7.46342	7.42498	7.50285	6.3	6.3	7.38086
Q3THK3	General transcription factor IIF subunit 1	Gtf2f1	1.079	0.964836	0.557804	0.848106	8.14442	8.23442	8.20385	8.15863	8.10704	8.34429	8.22681	8.19526	8.34731	8.23634	8.01899	8.0765
Q3THK7	GMP synthase [glutamine-hydrolyzing]	Gmps	0.999086	0.883968	0.996152	0.359203	8.6752	8.54593	8.46991	8.57048	8.74926	8.55825	8.43452	8.51789	8.60077	8.47382	8.44956	8.52312
Q3THS6;A0A0U1RNT6;A0A0U1RNK6	S-adenosylmethionine synthase isoform type-2	Mat2a	1.11662	1.25695	0.270538	0.0896477	8.54723	8.50675	8.425	8.44508	8.60004	8.52803	8.46465	8.52295	8.69878	8.56316	8.5266	8.53278
Q3TIU4	2,5-phosphodiesterase 12	Pde12	0.761457	0.966725	0.11877	0.643082	7.64805	7.62109	7.61964	7.52926	7.55895	7.61256	7.35811	7.41501	7.55416	7.57888	7.59965	7.62656
Q3TIV5	Zinc finger CCCH domain-containing protein 15	Zc3h15	1.02612	1.26988	0.647251	0.0811753	7.70238	7.6543	7.69699	7.72515	7.72702	7.65372	7.73187	7.711	7.88907	7.85886	7.68058	7.76536
Q3TIX9	U4/U6.U5 tri-snRNP-associated protein 2	Usp39	1.09086	0.723468	0.581639	0.0824372	8.16364	7.98197	7.89183	8.09058	8.10133	8.08023	7.99581	8.10171	7.81707	7.86211	7.94518	7.94133
Q3TJM4	Centromere protein T	Cenpt	1.95643	0.850116	0.322373	0.852065	6.3	7.43342	7.35524	7.31165	7.30003	7.42755	7.3714	7.46718	6.3	7.26658	7.31915	7.23249
Q3TJY1;Q99L90;A0A2R8VH87	Microspherule protein 1	Mcrs1	1.06725	0.509506	0.762298	0.425575	7.59775	7.58285	7.46072	7.74851	7.52127	7.50431	7.77603	7.70129	7.69483	6.3	7.70441	7.51918
Q3TKX1;Q9R1Q9;B7FAU3	V-type proton ATPase subunit S1	Atp6ap1	0.427311	0.926188	0.26647	0.570219	7.50322	7.5407	7.65865	7.53223	6.3	7.40742	7.60309	7.44727	7.61418	7.52742	7.55354	7.40646
Q3TL26	Dimethyladenosine transferase 2, mitochondrial	Tfb2m	0.502177	1.07418	0.357722	0.632989	7.34988	7.6055	7.51809	7.41572	7.32828	7.54401	6.3	7.52034	7.4582	7.46022	7.5482	7.54688
Q3TL44;A0A1L1ST78;A0A1L1SQN7	NLR family member X1	Nlrx1	0.534069	1.51979	0.516158	0.512841	6.3	7.32974	7.33826	7.36618	6.3	7.26095	6.3	7.38362	7.26062	7.24583	7.27089	7.28398
Q3TLH4;A0A0A0MQ79;S4R2J9;S4R294	Protein PRRC2C	Prrc2c	1.06072	1.15527	0.330083	0.144121	8.11528	8.02535	8.01724	8.05732	8.05622	8.08304	8.07642	8.10192	8.19557	8.05526	8.0899	8.12519
Q3TLP5;F6Z5N5;F6YTG0	Enoyl-CoA hydratase domain-containing protein 2, mitochondrial	Echdc2	1.06046	1.08464	0.77841	0.649014	8.23017	8.45968	8.52874	8.31207	8.26271	8.50318	8.47246	8.39428	8.37636	8.36985	8.43462	8.49097
Q3TML0;Q922R8	Protein disulfide-isomerase A6	Pdia6	1.05405	1.21863	0.777313	0.155928	9.07588	9.13878	9.29944	9.11591	9.02181	9.19568	9.31167	9.19229	9.29767	9.2317	9.24145	9.20268
Q3TMP1		Gtf3c3	1.36227	0.989887	0.575968	0.988642	6.3	7.27328	7.03607	6.93057	6.84926	6.98532	7.27964	6.96276	7.29086	7.0758	6.8556	6.3
Q80ZP8;Q3TMX5;Q9CXI5	Mesencephalic astrocyte-derived neurotrophic factor	Manf	0.913965	0.902546	0.384145	0.077397	8.72219	8.78922	8.78827	8.72369	8.6271	8.68557	8.7689	8.78553	8.69338	8.70006	8.73077	8.72105
Q3TMX7	Sulfhydryl oxidase 2	Qsox2	0.608203	0.441926	0.41755	0.135487	7.05805	6.96056	6.3	6.3	6.3	6.8548	6.3	6.3	6.3	6.3	6.3	6.3
Q3TN15;Q9ES74	Serine/threonine-protein kinase Nek7	Nek7	1.14629	1.0674	0.203722	0.42955	7.77742	7.71066	7.65224	7.72392	7.86843	7.72891	7.77333	7.73073	7.80794	7.73093	7.72277	7.71591
Q3TQ29;Q3UR91;Q80U58;F6YD01	Pumilio homolog 2	Pum2	0.957063	1.10481	0.692544	0.369628	7.88192	7.72453	7.7402	7.75261	7.78383	7.70499	7.71236	7.82183	7.78253	7.77242	7.83074	7.88672
Q3TQC7;Q9WUZ9	Ectonucleoside triphosphate diphosphohydrolase 5	Entpd5	1.00497	0.590128	0.995622	0.536294	6.3	7.08293	7.33351	6.3	6.3	7.12885	6.3	7.2962	6.3	7.20022	6.3	6.3
Q3TQP0;Q9CQY2	RNMT-activating mini protein	Gm10767;Fam103a1	16.4386	1.97763	0.0324205	0.355918	6.3	6.3	6.3	6.3	6.3	8.33604	7.917	7.51042	6.3	6.3	6.3	7.48458
Q3TSG4	RNA demethylase ALKBH5	Alkbh5	1.03522	0.180105	0.884054	0.132723	7.78456	7.77115	7.56876	7.96289	7.64815	7.73865	7.89086	7.86984	6.3	6.3	7.80733	7.70214
Q3TUQ7;Q5EG47	5-AMP-activated protein kinase catalytic subunit alpha-1	Prkaa1	0.991142	1.14634	0.932228	0.0888576	7.9643	7.9535	7.90974	7.91074	8.00625	7.9228	7.81846	7.97531	8.06183	8.00312	7.94655	7.96403
Q3TUU5;D3Z7L3;D3YXN3	Testis-expressed sequence 30 protein	Tex30	0.933163	0.361338	0.484399	0.292558	7.85566	7.89233	7.83818	7.96716	7.91167	7.87232	7.77779	7.87138	7.81845	6.3	7.85166	7.81488
Q3TVK3;Q9Z2W0;Q8BPW9	Aspartyl aminopeptidase	Dnpep	0.985364	1.05843	0.879257	0.590125	8.21285	8.15235	8.06889	8.22162	8.14582	8.17598	8.19995	8.10836	8.17152	8.2572	8.13691	8.18873
[truncated: 1,992 more rows]

## Sheet: Table S2
Majority protein IDs	Protein names	Gene names	FC_EC30	FC_PV30	P_EC30	P_PV30	Control	Control	Control	Control	EC30	EC30	EC30	EC30	PV30	PV30	PV30	PV30
P0DPI2;A0A0B4J2D5			1.2215	0.908668	0.441538	0.593276	8.63555	8.51131	8.37734	8.36678	8.65381	8.74761	8.44262	8.3945	8.38579	8.54175	8.38189	8.41517
A0AV96	RNA-binding protein 47	RBM47	0.977202	1.0251	0.845183	0.839189	7.73205	7.9045	7.81319	7.73299	7.80721	7.81668	7.81426	7.70451	7.76687	7.81424	7.88838	7.75631
A0AVT1	Ubiquitin-like modifier-activating enzyme 6	UBA6	0.951195	0.968335	0.637297	0.739919	8.60682	8.77952	8.65655	8.6776	8.59903	8.67858	8.64271	8.71324	8.71134	8.67429	8.63524	8.64372
A0FGR8	Extended synaptotagmin-2	ESYT2	1.16621	1.04934	0.429639	0.746451	8.26224	8.25503	8.17592	8.10223	8.41982	8.34565	8.14894	8.14811	8.35606	8.21453	8.18216	8.12633
A0MZ66	Shootin-1	KIAA1598	0.938744	0.893591	0.601072	0.281712	8.53532	8.71209	8.58048	8.63237	8.55766	8.51734	8.60957	8.66587	8.52371	8.57318	8.56484	8.60308
A1L0T0	Acetolactate synthase-like protein	ILVBL	1.11899	1.23499	0.469406	0.18319	7.97907	8.21304	8.14398	8.00441	8.18915	8.17981	8.07478	8.09205	8.13357	8.24561	8.16023	8.16773
A1L390	Pleckstrin homology domain-containing family G member 3	PLEKHG3	1	2.466	#VALUE!	0.140067	6.4	6.4	6.4	6.4	6.4	6.4	6.4	6.4	6.4	7.07558	7.29239	6.4
A2RRP1	Neuroblastoma-amplified sequence	NBAS	0.976714	1.22048	0.900966	0.216068	7.86084	8.04458	7.93899	7.92345	7.78706	7.97583	8.10281	7.86123	8.01127	7.94164	7.99029	8.17079
A3KMH1	von Willebrand factor A domain-containing protein 8	VWA8	1.05637	0.915098	0.616238	0.392676	8.03044	8.03563	8.03627	7.94741	8.08753	8.00441	8.11284	7.94024	8.04179	7.8757	7.97111	8.00702
A3KN83	Protein strawberry notch homolog 1	SBNO1	0.903207	0.909027	0.308416	0.204673	8.00449	7.97497	7.98182	8.0251	7.84978	7.99702	7.94146	8.02127	7.93187	7.9063	8.03048	7.95204
A4D1E9	GTP-binding protein 10	GTPBP10	0.838432	0.985667	0.539466	0.942486	7.94835	8.16867	8.10219	7.92935	7.81515	8.21977	7.78071	8.02682	7.9299	8.1283	8.13906	7.92623
A5PLL7	Transmembrane protein 189	TMEM189	1.78563	0.944054	0.477487	0.941973	6.4	6.4	7.27602	7.16245	7.25149	7.47585	6.4	7.1183	7.29813	6.4	6.4	7.04033
A5YKK6	CCR4-NOT transcription complex subunit 1	CNOT1	1.02773	1.00845	0.721608	0.9218	8.58694	8.68796	8.56767	8.60956	8.66495	8.58508	8.64193	8.60769	8.63803	8.56901	8.58592	8.67379
A6NCS6	Uncharacterized protein C2orf72	C2orf72	1.31082	0.986792	0.189213	0.943318	8.37127	8.24465	8.23121	8.21901	8.54914	8.21397	8.43393	8.33927	8.14786	8.40137	8.1352	8.35862
A6NDB9	Paralemmin-3	PALM3	0.446349	0.817848	0.491677	0.849295	6.4	7.82184	7.79336	7.36459	6.4	7.51396	6.4	7.66453	7.60497	7.60508	7.42043	6.4
A6NDG6	Phosphoglycolate phosphatase	PGP	1.21407	0.978289	0.189887	0.834756	8.7945	8.66815	8.70818	8.68762	8.90794	8.67178	8.78076	8.83495	8.70652	8.7026	8.62297	8.78823
A6NDU8	UPF0600 protein C5orf51	C5orf51	1.58478	1.35343	0.611012	0.735199	6.4	7.88133	7.91613	7.83351	7.5719	7.70205	7.77941	7.77749	7.62729	7.60854	7.59165	7.72924
A6NHR9	Structural maintenance of chromosomes flexible hinge domain-containing protein 1	SMCHD1	1.14659	0.93154	0.367284	0.558957	8.32547	8.14214	8.13903	8.20962	8.38783	8.2349	8.23629	8.19487	8.19209	8.10663	8.2193	8.17505
P62308;A8MWD9	Small nuclear ribonucleoprotein G;Putative small nuclear ribonucleoprotein G-like protein 15	SNRPG;SNRPGP15	1.2593	0.898106	0.421699	0.535638	8.68951	8.55995	8.58704	8.56857	9.03052	8.5252	8.62809	8.62178	8.54702	8.44478	8.73741	8.48917
A8MXV4	Nucleoside diphosphate-linked moiety X motif 19, mitochondrial	NUDT19	0.998171	0.941679	0.991328	0.608783	8.18763	8.00195	8.03032	7.98125	8.07958	8.09715	7.8955	8.12574	8.03687	8.04724	7.993	8.01966
B4DXR9	Zinc finger protein 732	ZNF732	0.663317	0.19278	0.802253	0.139071	8.0106	7.64916	6.4	6.4	8.54664	6.4	6.4	6.4	6.4	6.4	6.4	6.4
C9JLW8	Protein FAM195B	FAM195B	0.836133	1.66084	0.852826	0.501077	6.4	7.56835	7.46391	7.69471	6.4	7.40137	7.51024	7.50447	7.43941	7.31861	7.56995	7.68032
CON__sp|P00760|TRY1_BOVIN			1.10205	0.875772	0.519926	0.517501	9.94377	9.84312	9.69265	9.73624	9.90758	9.86235	9.82569	9.78897	9.64188	9.92074	9.67635	9.74638
CON__sp|P02769|ALBU_BOVIN			0.985477	1.15192	0.95424	0.578589	8.22724	8.44345	8.3249	8.25739	8.19343	8.57047	8.14774	8.31593	8.40514	8.54404	8.43933	8.11015
CON__sp|P04264|K2C1_HUMAN;P04264	Keratin, type II cytoskeletal 1	KRT1	0.910126	1.52897	0.719001	0.105336	9.23426	8.96632	9.01703	8.96069	8.94624	9.08824	8.78968	9.19056	9.31683	9.36354	9.1949	9.04064
CON__sp|P13645|K1C10_HUMAN;P13645	Keratin, type I cytoskeletal 10	KRT10	0.390009	1.81438	0.401066	0.0828079	7.72783	8.17987	8.19109	8.054	6.4	8.07613	7.63244	8.40851	8.31714	8.43046	8.30863	8.13146
CON__sp|P13647|K2C5_HUMAN;P13647	Keratin, type II cytoskeletal 5	KRT5	1.92067	0.905173	0.558702	0.918122	7.62483	6.4	6.4	6.4	7.55967	6.4	6.4	7.59898	6.4	7.45176	6.4	6.4
CON__sp|P14923|PLAK_HUMAN;P14923;CON__sp|Q02257|PLAK_MOUSE	Junction plakoglobin	JUP	1.06767	1.12302	0.471707	0.0931835	9.26548	9.3497	9.2903	9.24944	9.31836	9.39648	9.3006	9.25324	9.35407	9.32307	9.3659	9.31345
CON__sp|P35527|K1C9_HUMAN;P35527	Keratin, type I cytoskeletal 9	KRT9	1.17566	1.8864	0.627162	0.127737	8.93584	8.43823	8.43247	8.59796	8.67638	8.68923	8.48858	8.83143	9.01174	9.02243	8.88859	8.58427
CON__sp|P35908|K22E_HUMAN;P35908	Keratin, type II cytoskeletal 2 epidermal	KRT2	1.02098	1.08513	0.961786	0.798264	8.28183	7.8753	8.12817	7.92241	8.35946	7.99367	7.65902	8.23162	8.12798	8.27648	7.82907	8.11611
CON__sp|Q9NSB4|KRT82_HUMAN;Q9NSB4	Keratin, type II cuticular Hb2	KRT82	9.51946	2.76867	0.134016	0.355918	6.4	6.4	6.4	6.4	8.37943	6.4	8.33502	6.4	8.16909	6.4	6.4	6.4
Q13765;E9PAV3	Nascent polypeptide-associated complex subunit alpha;Nascent polypeptide-associated complex subunit alpha, muscle-specific form	NACA	0.868128	1.12696	0.399262	0.390639	8.37628	8.50039	8.52362	8.53965	8.2679	8.51702	8.41249	8.49686	8.4901	8.51136	8.66193	8.48419
E9PRG8	Uncharacterized protein C11orf98	C11orf98	0.558971	1.02283	0.522559	0.953928	7.52589	7.73528	7.66979	7.90694	6.4	7.56135	7.98529	7.88081	7.37192	7.61337	8.01081	7.88102
L0R6Q1		SLC35A4	0.894371	0.864071	0.590186	0.141618	8.15506	8.17912	8.06311	8.09279	8.01102	8.28641	7.90369	8.09503	8.11287	8.08091	8.05262	7.98988
O00116	Alkyldihydroxyacetonephosphate synthase, peroxisomal	AGPS	1.0612	1.02145	0.536495	0.8491	8.94051	9.0192	8.97394	8.85901	8.93377	9.01115	8.9449	9.00604	8.90275	9.04139	8.97129	8.91409
O00139	Kinesin-like protein KIF2A	KIF2A	0.927215	0.924772	0.441008	0.389316	8.18876	8.09026	8.06408	8.1303	8.16227	8.02449	8.06311	8.09226	8.06509	8.06028	8.05435	8.15782
O00148	ATP-dependent RNA helicase DDX39A	DDX39A	0.967129	0.880461	0.725832	0.0697296	8.61751	8.51196	8.51843	8.56291	8.61678	8.54408	8.46596	8.52594	8.50857	8.49932	8.50091	8.48087
O00151	PDZ and LIM domain protein 1	PDLIM1	1.08854	1.03006	0.51559	0.740098	9.17699	9.17647	9.19893	9.20542	9.35153	9.10237	9.26057	9.19072	9.3052	9.16711	9.13969	9.19725
O00154	Cytosolic acyl coenzyme A thioester hydrolase	ACOT7	0.969509	0.904355	0.513725	0.074405	8.41259	8.45897	8.49226	8.43128	8.42896	8.42193	8.42967	8.46075	8.39171	8.38315	8.41961	8.42599
O00159	Unconventional myosin-Ic	MYO1C	0.963281	1.03589	0.675819	0.720976	9.02106	8.9505	8.94977	8.89685	8.9352	9.00937	8.87931	8.92932	8.91842	9.06315	8.95459	8.94329
O00161	Synaptosomal-associated protein 23	SNAP23	0.465295	0.533574	0.323012	0.441976	7.35889	7.81776	7.60353	7.6695	6.4	7.58491	7.57432	7.56136	6.4	7.64936	7.78009	7.52901
O00165	HCLS1-associated protein X-1	HAX1	2.16231	1.06846	0.29323	0.94749	7.55386	7.35539	7.66982	6.4	7.51407	7.6205	7.64819	7.53598	6.4	7.34508	7.59319	7.75584
O00170	AH receptor-interacting protein	AIP	0.796625	0.865252	0.0965871	0.166425	8.55072	8.50062	8.46318	8.37528	8.4422	8.28668	8.35727	8.40866	8.41271	8.44536	8.37238	8.40792
O00178	GTP-binding protein 1	GTPBP1	0.856609	1.103	0.276435	0.512617	7.70271	7.86122	7.85458	7.85333	7.71533	7.71742	7.69746	7.87276	7.99305	7.82306	7.85603	7.76998
O00186	Syntaxin-binding protein 3	STXBP3	0.817715	1.01896	0.0599509	0.874217	7.90751	7.8476	7.89645	7.79263	7.73402	7.85092	7.73755	7.77211	7.87863	7.95769	7.75594	7.88456
O00193	Small acidic protein	SMAP	0.891744	1.0772	0.746167	0.813315	8.20858	8.72316	8.66824	8.72819	8.31733	8.55721	8.57483	8.67976	8.5594	8.58094	8.59021	8.7268
O00203	AP-3 complex subunit beta-1	AP3B1	0.867225	1.07601	0.23723	0.515649	8.62979	8.56468	8.51775	8.43302	8.46529	8.44056	8.45157	8.54033	8.56693	8.62026	8.52147	8.56384
O00217	NADH dehydrogenase [ubiquinone] iron-sulfur protein 8, mitochondrial	NDUFS8	1.3426	0.895182	0.243999	0.538335	7.98223	8.1878	7.95686	8.08138	8.17511	8.40564	8.13764	8.00169	8.1365	8.03064	7.94719	7.9016
O00220	Tumor necrosis factor receptor superfamily member 10A	TNFRSF10A	1.85666	1.17306	0.433908	0.832613	7.13868	6.4	6.4	6.4	6.4	6.4	7.33151	7.2821	7.41596	6.4	6.4	6.4
O00231	26S proteasome non-ATPase regulatory subunit 11	PSMD11	0.934238	1.0034	0.415366	0.964698	9.21867	9.07331	9.14339	9.17316	9.12071	9.08433	9.13133	9.154	9.16596	9.14016	9.17394	9.13437
O00232	26S proteasome non-ATPase regulatory subunit 12	PSMD12	0.956327	1.02303	0.647593	0.875365	9.07452	8.93016	8.91265	8.96802	8.98689	8.9031	8.9612	8.95659	9.09388	8.89045	8.9118	9.02877
O00233	26S proteasome non-ATPase regulatory subunit 9	PSMD9	1.23903	1.07782	0.0306903	0.363556	8.14345	8.12258	8.19173	8.18293	8.20205	8.22755	8.24866	8.33475	8.23661	8.14566	8.14044	8.24815
O00244	Copper transport protein ATOX1	ATOX1	0.778428	0.759538	0.297851	0.24638	8.28167	8.21793	8.08664	8.21468	8.3405	8.05019	8.03197	7.94314	8.29702	8.12506	7.97389	7.92716
O00264	Membrane-associated progesterone receptor component 1	PGRMC1	1.0342	0.957393	0.715561	0.637716	8.4993	8.49125	8.52246	8.38464	8.49097	8.5411	8.49425	8.42974	8.47462	8.50876	8.43291	8.40572
O00267	Transcription elongation factor SPT5	SUPT5H	0.931577	0.869391	0.60097	0.213358	8.73453	8.56555	8.56272	8.64123	8.71032	8.55734	8.55718	8.55606	8.57819	8.51623	8.58329	8.58318
O00268	Transcription initiation factor TFIID subunit 4	TAF4	0.195414	0.195414	0.13574	0.13574	6.4	7.92339	7.71279	6.4	6.4	6.4	6.4	6.4	6.4	6.4	6.4	6.4
O00273	DNA fragmentation factor subunit alpha	DFFA	0.975277	1.09082	0.904145	0.622008	8.2385	8.51154	8.50947	8.48324	8.26293	8.45203	8.46437	8.51993	8.51663	8.40126	8.44587	8.53001
O00299	Chloride intracellular channel protein 1	CLIC1	1.02878	0.998829	0.709636	0.986355	9.48104	9.41405	9.43526	9.46007	9.44459	9.38796	9.49429	9.51287	9.51987	9.42455	9.4131	9.43087
O00303	Eukaryotic translation initiation factor 3 subunit F	EIF3F	0.894365	1.05496	0.564597	0.703092	8.38135	8.61498	8.61922	8.59469	8.35727	8.60333	8.48316	8.57255	8.54932	8.59461	8.58047	8.57878
O00330	Pyruvate dehydrogenase protein X component, mitochondrial	PDHX	1.16772	1.20743	0.480594	0.289725	8.15546	8.45853	8.34957	8.42951	8.31796	8.5731	8.33987	8.43149	8.41424	8.45688	8.46141	8.38799
O00401	Neural Wiskott-Aldrich syndrome protein	WASL	0.801727	0.789602	0.297637	0.0495969	8.00299	7.86508	7.92228	7.94904	7.98897	7.63141	7.9305	7.8046	7.80079	7.76368	7.86767	7.89687
O00410	Importin-5	IPO5	0.931951	1.03608	0.463835	0.686705	9.04556	9.20409	9.13735	9.11331	9.03695	9.13114	9.12287	9.08693	9.16358	9.1717	9.11564	9.11096
O00411	DNA-directed RNA polymerase, mitochondrial	POLRMT	1.00851	0.918659	0.949776	0.524058	8.3162	8.21136	8.07511	8.12431	8.14251	8.22879	8.17202	8.19838	8.1337	8.18333	8.12801	8.13456
O00422	Histone deacetylase complex subunit SAP18	SAP18	0.766391	1.05913	0.349034	0.709954	7.94903	8.17719	8.06431	8.1717	7.69984	8.17061	8.05603	7.97355	8.05135	8.0746	8.20658	8.1295
O00425	Insulin-like growth factor 2 mRNA-binding protein 3	IGF2BP3	0.975513	1.11458	0.763371	0.163975	9.08554	9.17935	9.08625	9.04995	9.13252	9.04755	9.11351	9.06446	9.16137	9.16634	9.11866	9.14317
O00429	Dynamin-1-like protein	DNM1L	0.823274	0.903102	0.0433463	0.213819	8.86565	8.99752	8.94483	8.91978	8.83353	8.85791	8.80556	8.89296	8.91603	8.85762	8.86165	8.91542
O00442	RNA 3-terminal phosphate cyclase	RTCA	1.03211	0.996689	0.865181	0.991422	7.97446	8.14579	7.78698	8.04677	8.02743	8.03165	7.97999	7.96982	7.81521	8.04739	7.83074	8.25489
O00443	Phosphatidylinositol 4-phosphate 3-kinase C2 domain-containing subunit alpha	PIK3C2A	1.06864	1.11329	0.476746	0.379678	8.24112	8.14457	8.27676	8.25317	8.31861	8.24356	8.20129	8.2675	8.3448	8.33842	8.18333	8.2355
O00461	Golgi integral membrane protein 4	GOLIM4	0.904088	2.64485	0.93383	0.295028	6.4	7.95813	7.7746	7.82169	6.4	7.88785	7.70684	7.78458	8.05473	7.83647	7.86255	7.89028
O00468	Agrin;Agrin N-terminal 110 kDa subunit;Agrin C-terminal 110 kDa subunit;Agrin C-terminal 90 kDa fragment;Agrin C-terminal 22 kDa fragment	AGRN	1.33546	1.32212	0.360206	0.142468	7.27476	7.54299	7.39933	7.56687	7.28603	7.78837	7.54843	7.66363	7.61321	7.52678	7.60117	7.52787
O00469	Procollagen-lysine,2-oxoglutarate 5-dioxygenase 2	PLOD2	0.991154	0.994459	0.972245	0.987846	7.93459	8.13399	7.75146	7.69262	7.84296	7.97504	7.79962	7.8796	8.00134	8.13577	7.6711	7.69479
O00471	Exocyst complex component 5	EXOC5	1.79084	0.590688	0.156768	0.488702	7.73325	7.42398	7.46931	7.49368	8.17441	7.70713	7.50852	7.7424	7.58459	7.68891	7.53216	6.4
O00479	High mobility group nucleosome-binding domain-containing protein 4	HMGN4	0.230477	0.476141	0.233335	0.547888	7.73128	6.4	7.74407	7.67537	7.80123	6.4	6.4	6.4	7.71158	7.75008	6.4	6.4
O00483	Cytochrome c oxidase subunit NDUFA4	NDUFA4	1.17177	1.33359	0.544129	0.217856	7.96266	8.29301	8.32389	8.29254	8.10281	8.37592	8.29121	8.37752	8.27547	8.31589	8.41888	8.36195
O00487	26S proteasome non-ATPase regulatory subunit 14	PSMD14	0.916917	0.932083	0.496273	0.569004	8.62734	8.7749	8.71911	8.80255	8.59853	8.7089	8.76594	8.69985	8.77873	8.67343	8.62604	8.72351
O00499	Myc box-dependent-interacting protein 1	BIN1	1.12613	1.33992	0.782737	0.508413	7.73812	8.52239	8.39129	8.35474	8.25023	8.40654	8.24606	8.31008	8.24418	8.44655	8.40559	8.41855
O00505	Importin subunit alpha-4	KPNA3	0.968443	1.03287	0.759351	0.723921	8.52617	8.40259	8.38897	8.45553	8.45932	8.34023	8.44473	8.47328	8.51324	8.41674	8.43037	8.46909
O00515	Ladinin-1	LAD1	0.973425	0.854206	0.873475	0.0867163	8.74445	8.62433	8.59328	8.65252	8.7876	8.48273	8.65371	8.64374	8.57677	8.58925	8.5704	8.60441
O00541	Pescadillo homolog	PES1	0.950872	0.943415	0.589468	0.460516	8.57044	8.43732	8.48592	8.46691	8.44666	8.53145	8.41164	8.48333	8.46547	8.44851	8.50567	8.43976
O00560	Syntenin-1	SDCBP	0.829055	0.384683	0.784132	0.207823	7.42857	7.21362	7.26045	7.36511	6.4	7.57405	7.53008	7.43796	7.39582	7.41236	6.4	6.4
O00566	U3 small nucleolar ribonucleoprotein protein MPP10	MPHOSPH10	1.03799	0.994419	0.867997	0.980795	8.27635	7.97793	7.9512	8.14436	8.21927	7.95784	8.11906	8.11843	8.1869	7.93794	8.03655	8.17872
O00567	Nucleolar protein 56	NOP56	1.00075	0.985855	0.994212	0.892026	9.22958	9.10748	9.05698	9.11304	9.1889	9.12885	9.08261	9.10802	9.18033	9.06908	9.09844	9.1345
O00571;O15523	ATP-dependent RNA helicase DDX3X;ATP-dependent RNA helicase DDX3Y	DDX3X;DDX3Y	0.966802	1.04771	0.67322	0.525926	9.24721	9.29955	9.28137	9.30046	9.24861	9.19769	9.27926	9.34439	9.33268	9.24032	9.36139	9.27517
O00584	Ribonuclease T2	RNASET2	1.24827	1.4389	0.690245	0.46576	7.18404	7.96985	7.93615	8.00299	7.65851	8.21005	7.83592	7.77378	7.78603	7.97714	8.00307	7.95891
O00592	Podocalyxin	PODXL	0.918926	1.12996	0.38235	0.343984	8.27161	8.22058	8.25849	8.14151	8.2204	8.21656	8.11056	8.1978	8.38115	8.27035	8.28017	8.17278
O00629	Importin subunit alpha-3	KPNA4	0.489882	0.817306	0.0469753	0.423097	8.0765	7.85186	7.67944	8.05496	7.47091	7.51685	7.59692	7.83844	7.82037	7.83237	7.73107	7.92848
O00743	Serine/threonine-protein phosphatase 6 catalytic subunit;Serine/threonine-protein phosphatase 6 catalytic subunit, N-terminally processed	PPP6C	0.898804	0.88978	0.493933	0.440195	8.4872	8.22259	8.24876	8.31921	8.20772	8.30758	8.28056	8.29656	8.3104	8.25513	8.26816	8.2412
O00754	Lysosomal alpha-mannosidase;Lysosomal alpha-mannosidase A peptide;Lysosomal alpha-mannosidase B peptide;Lysosomal alpha-mannosidase C peptide;Lysosomal alpha-mannosidase D peptide;Lysosomal alpha-mannosidase E peptide	MAN2B1	1.24665	2.80327	0.842613	0.209861	7.42721	7.81516	7.52033	6.4	7.58696	8.00004	6.4	7.55867	7.8184	7.88882	7.51282	7.73332
O00762	Ubiquitin-conjugating enzyme E2 C	UBE2C	0.843917	0.898142	0.5106	0.503567	8.64832	8.41969	8.40541	8.45723	8.6191	8.22986	8.29706	8.48983	8.5026	8.44948	8.34225	8.44971
O00764	Pyridoxal kinase	PDXK	1.03518	1.10613	0.789199	0.497931	8.78921	8.94884	8.81512	8.91951	8.90138	8.79616	8.97309	8.86212	8.96481	8.93255	8.77483	8.97573
O00767	Acyl-CoA desaturase	SCD	1.21687	1.36448	0.370827	0.290135	7.87472	7.93755	8.01995	7.67277	7.89443	7.8668	8.06326	8.02148	7.89642	8.02502	8.25943	7.86399
O14497	AT-rich interactive domain-containing protein 1A	ARID1A	0.996241	0.913445	0.964444	0.154396	8.19515	8.17941	8.20801	8.24252	8.16661	8.16542	8.1852	8.30131	8.15616	8.12346	8.16817	8.22003
O14530	Thioredoxin domain-containing protein 9	TXNDC9	0.916964	1.05652	0.108232	0.654559	7.88979	7.87405	7.91574	7.91369	7.85152	7.83524	7.91151	7.84442	8.0525	7.94318	7.8262	7.86691
O14548	Cytochrome c oxidase subunit 7A-related protein, mitochondrial	COX7A2L	1.13031	1.05575	0.577181	0.734142	7.68514	7.81219	7.71849	7.64035	7.58759	7.9843	7.71855	7.77853	7.69837	7.86816	7.77543	7.60846
O14562	Ubiquitin domain-containing protein UBFD1	UBFD1	2.41951	1.9945	0.495933	0.564665	6.4	6.4	6.4	7.72355	7.76524	6.4	7.89323	6.4	7.68068	6.4	7.64221	6.4
O14578	Citron Rho-interacting kinase	CIT	1.0345	1.91419	0.974484	0.40439	7.70977	7.52961	7.66023	6.4	7.69959	6.4	7.67333	7.58562	7.49532	7.65302	7.71672	7.56248
O14579	Coatomer subunit epsilon	COPE	0.795142	0.919737	0.0630158	0.543781	8.4964	8.56848	8.57447	8.65188	8.4262	8.4206	8.50236	8.54386	8.66438	8.4804	8.45538	8.54574
O14617	AP-3 complex subunit delta-1	AP3D1	0.91823	1.07508	0.621201	0.600454	8.28421	8.50714	8.37647	8.42333	8.2867	8.50492	8.27068	8.38065	8.40783	8.52098	8.42164	8.36646
O14618	Copper chaperone for superoxide dismutase	CCS	1.09094	1.10519	0.552768	0.426256	7.72246	7.90699	7.82705	7.74701	7.81085	7.73934	7.94508	7.85945	7.92482	7.79871	7.80526	7.84848
O14639	Actin-binding LIM protein 1	ABLIM1	0.872793	0.86953	0.888891	0.885685	6.4	7.46261	6.4	7.43576	6.4	7.37745	7.28457	6.4	7.28106	6.4	6.4	7.37445
O14646	Chromodomain-helicase-DNA-binding protein 1	CHD1	1.227	0.8673	0.337835	0.50858	7.85315	7.51132	7.59855	7.48019	7.71499	7.67447	7.72174	7.6874	7.53574	7.48618	7.58137	7.59261
O14653	Golgi SNAP receptor complex member 2	GOSR2	1.066	1.16709	0.430395	0.136519	8.48065	8.44663	8.38032	8.36199	8.48935	8.40447	8.447	8.43979	8.51552	8.41395	8.47053	8.53802
O14656	Torsin-1A	TOR1A	0.364008	0.903375	0.19661	0.8871	6.4	7.21466	7.37345	7.19954	6.4	6.4	6.4	7.23208	7.18404	6.4	7.25628	7.17079
O14662	Syntaxin-16	STX16	0.569902	0.826884	0.414077	0.236168	7.58883	7.33296	7.43348	7.37466	6.4	7.31035	7.6516	7.39118	7.39513	7.33602	7.39256	7.276
O14672	Disintegrin and metalloproteinase domain-containing protein 10	ADAM10	0.87328	1.1056	0.259201	0.407488	7.70573	7.67278	7.74158	7.70306	7.65854	7.77009	7.57725	7.58189	7.79171	7.74243	7.84107	7.62234
O14681	Etoposide-induced protein 2.4 homolog	EI24	1.84797	1.92034	0.52794	0.506944	6.4	6.4	7.52293	7.33604	7.3591	7.46055	6.4	7.5061	7.40238	6.4	7.4524	7.53769
O14715;Q99666	RANBP2-like and GRIP domain-containing protein 8;RANBP2-like and GRIP domain-containing protein 5/6	RGPD8;RGPD5	1	3.18468	#VALUE!	0.0261301	6.4	6.4	6.4	6.4	6.4	6.4	6.4	6.4	7.095	6.4	6.974	7.14326
O14732	Inositol monophosphatase 2	IMPA2	0.989068	2.06094	0.990939	0.314716	6.4	7.5349	7.53933	7.53766	6.4	7.64401	7.43688	7.5119	7.62274	7.48048	7.54736	7.61757
O14734	Acyl-coenzyme A thioesterase 8	ACOT8	1.32239	1.47929	0.233242	0.0305744	7.69602	7.84268	7.84514	7.71719	7.70411	8.09625	7.94088	7.84523	7.9083	8.04214	7.99347	7.83733
O14737	Programmed cell death protein 5	PDCD5	1.00746	0.941755	0.971238	0.321406	9.04755	8.96405	8.996	9.04766	9.10397	8.76917	9.12525	9.06978	9.02202	8.97287	8.96541	8.99071
O14744	Protein arginine N-methyltransferase 5;Protein arginine N-methyltransferase 5, N-terminally processed	PRMT5	0.972033	0.983279	0.83397	0.921605	8.54955	8.31781	8.48192	8.40976	8.49046	8.40348	8.36862	8.4472	8.5421	8.29774	8.42241	8.4675
O14745	Na(+)/H(+) exchange regulatory cofactor NHE-RF1	SLC9A3R1	0.859735	1.10196	0.362548	0.499608	9.09799	9.3241	9.28434	9.30801	9.12966	9.14345	9.30829	9.1705	9.34821	9.22331	9.30005	9.31152
O14757	Serine/threonine-protein kinase Chk1	CHEK1	1.102	1.14843	0.538953	0.406358	7.75837	7.54246	7.70737	7.79624	7.83448	7.73687	7.72146	7.68036	7.7917	7.64959	7.81103	7.79255
O14776	Transcription elongation regulator 1	TCERG1	1.14789	0.902356	0.56318	0.596542	8.73367	8.41697	8.42914	8.54322	8.77568	8.4767	8.53612	8.57411	8.48944	8.39898	8.50799	8.54811
O14777	Kinetochore protein NDC80 homolog	NDC80	0.996714	2.51216	0.998265	0.40904	6.4	8.11869	8.24127	8.18913	8.22932	6.4	8.17263	8.14142	8.1903	7.9575	8.2442	8.15728
O14802	DNA-directed RNA polymerase III subunit RPC1	POLR3A	1.10207	1.13322	0.748247	0.733964	7.59522	7.83385	8.01258	7.76094	8.10745	7.81185	7.75082	7.70131	7.83044	7.53732	7.90491	8.14718
[truncated: 3,713 more rows]

## Sheet: Table S3 (Hepa1c1c7 cells)
Protein IDs	Protein names	Abbreviations	EC	3,4-diHPV
[truncated: 91 more rows]

## Sheet: Table S4 (Caco-2 cells)
Protein ID	Protein names	Abbreviations	EC	3,4-diHPV
[truncated: 79 more rows]

[truncated: 4 more sheets: GO&KEGG_Hepa1c1c7_EC, GO&KEGG_Hepa1c1c7_3,4-diHPV, GO&KEGG_Caco-2_EC, GO&KEGG_Caco-2_3,4-diHPV]
